# Supplementary material for: mRNA structure regulates protein expression through changes in functional half-life
Source: Proc Natl Acad Sci U S A. 2019 Nov 11;116(48):24075–83. doi: 10.1073/pnas.1908052116 (PMC6883848; doi:10.1073/pnas.1908052116)
Supplement: Supplementary File [file pnas.1908052116.sd01.xlsx]

## Sheet: ffLuc
Nucleotide	U	U	U	U	U	U	U	U	U	U	U	U	U	U	U	U	U	U	U	U	U	U	U	U	U	U	U	U	U	U	U	U	U	U	U	U	U	U	U	1-m-pU	1-m-pU	1-m-pU	1-m-pU	1-m-pU	1-m-pU	1-m-pU	1-m-pU	1-m-pU	1-m-pU
RNAID	L1	L2	L3	L4	L5	L6	L7	L8	L9	L10	L11	L12	L13	L14	L15	L16	L17	L18	L19	L20	L21	L22	L23	L24	L25	L26	L27	L28	L29	L30	L31	L32	L33	L34	L35	L36	L37	L38	L39	L1	L2	L3	L4	L5	L6	L7	L8	L9	L10
1
2
3
4	0.649352	-0.149798				0	-0.0373761	-0.319066	-0.871059						-0.0231882	-1.24651		-0.989537				0.643994		0.423198	0	0			0.214502			0.362112						0		1.12774	-0.0797392					-0.251008	-0.423092		0.865053
5	-0.187314	-0.330836		0			1.65044								0.708007			-0.18301				0.222569		1.28447		0			-0.127257			-0.0701551									-0.635908			0		-0.911885
6	1.33805	0.184714			0	2.54501		0.386985	1.54976									1.99068						0.725841					0.304613			-0.0991062								0.409811	0.894482
7	1.34604	4.28072	0		0.695355	1.09302		0.605269	2.56539		0	-0.858474		0					0.638046	0		-0.596261							2.14716			-0.062439	0.916078	1.04243	0					3.27961									0.415176
8	-0.0242237	1.28416				0.673529	0.668922	0.332307			0					1.31101		1.30034				0.598576		4.84105	1.01874				1.17151			2.69066		0					0	3.3223				-2.07196		0.674635
9	1.1816	0.727904				0.118028	3.82862	0.236616	0.81599						1.68886			2.16239						-0.159604					1.78608			0.852685						1.47851		2.59326	1.21554			0.500197	-0.307087	1.88111	1.58752		1.12685
10	1.69128	14.0875	0		2.41926	0.642771	0.702497	1.52129	3.23333	0.787091		1.40139		-0.16635	6.79007			1.32486				4.25079	1.00787	0.857242	0				1.41713		0	2.85982	1.3257	0		0				1.88103	3.01642			-0.429993	2.30235	1.39001
11	0.89102	2.06677	-0.0464441		2.64069	2.64024		2.16099	2.91499	1.56482		2.26064			1.06213	1.12286		3.08707				0.715378		0.0344158		4.22614			1.90012		0	2.61778	0.831841				2.94565				1.56649	-0.51589		-1.40219		1.27929	0.737595
12	1.55418	1.79334	1.49986	0	4.8916	1.11234	0.919293	0.637919	3.17394	0.822375		-0.0550986		0.333992	2.93708	-0.475734	0	3.28602		0.519839	4.37108	2.20307	0	0.408649		0.778877			1.60656			3.19409	0.688441	0			4.32494		0.597191	3.82532	1.91855	0.555106	-1.27832	4.75251		1.41447	0.790211		1.07665
13	0.740009	2.64792		0	-0.011082	0.774914	0.876651	1.16393	1.99488	6.00742	-0.900359				8.20176			0.620924	2.84336			2.90808		0.826708				0	1.28743		0	2.28538	-0.791014				2.90298			1.61513	1.33113	1.16264			1.61186	4.51652	5.94896		4.32822
14	0.896505	0.957684		8.54805	8.8363	1.03593	1.08143	1.6844	2.30331	12.1939		0.417187		1.26183	1.26287	4.8097	-1.13226	1.14852	4.28115	8.31081		1.13489	0.421599	0.327228				1.63164	1.30238			0.623946		-0.425489	0	5.55348	0.531378		7.70187	0.940763	1.13904	2.40081		1.28445	2.44117	1.06239	1.03949		0.535952
15	0.773504	2.23623	2.71389	0.95533	1.35931	3.52255	2.1977	3.0865	3.71504	2.14166		0.55523	2.72426		2.85189	1.3199		1.6218	5.41109	1.67023	1.63045	2.817	-0.328552	1.19796		0.639769		3.22863	2.71921	1.63117		2.6361		0			4.8412		2.52867	1.00726	1.61879				1.83301	2.83532	1.3636		1.91921
16	2.07399	2.4946	1.89571		2.65327	3.70679	1.89346	2.2031	3.04811	2.39728	0.280158	2.98027	4.42549		2.69527	2.01097		1.98582	10.9231	-0.336537	1.37731	3.08285		2.09991		1.97715		0.427173	2.46507	0.916068	1.96285	2.69061	5.99527		1.29462		10.2632	5.13967	18.9541	2.97827	2.42381			3.45964	2.79693	2.30945	3.56408	0	1.12003
17	3.27718	2.428	3.2846	1.19557	2.8776	1.50298	2.57607	2.18107	3.35629	2.50191	1.4842	6.37605	2.3888	3.47734	2.62888	1.61096	1.45354	2.22757	2.38864	3.34415	2.70778	1.82641	1.62197	2.74425	1.89884	2.54376	5.19789	9.527	2.01866	2.49389	5.9905	1.58867	4.68583	-0.210868		2.28582	3.7035	5.32498	2.56997	2.17626	2.83439	3.12042	2.13273	1.70028	4.24217	2.75895	2.7892	3.20313	1.52052
18	1.78689	3.06023	3.92999	1.8775	3.41681	1.99619	3.06556	3.19212	4.61793	3.52791	1.56111	4.583	4.40608	3.72362	2.83454	2.70916	2.0527	2.40549	2.25461	4.66977	2.89888	1.98538	1.99702	1.93067	4.37507	4.21994	2.78282	2.77144	3.80191	7.74771	6.22896	2.25721	1.51073	0.219204		3.38425	2.06294	3.22665	2.25009	2.70665	2.93285	1.90431	1.8748	4.06887	2.88769	3.03582	3.78575	1.27434	1.98612
19	2.58501	2.56786	3.21132	2.86648	3.07582	2.03945	2.25552	1.14515	2.45507	4.31635	1.34451	3.40487	3.4836	1.38484	2.18839	2.40718	4.14834	2.23663	4.48805	1.68747	2.75785	3.37391	1.28524	2.3553	2.07603	2.02475	4.40848	2.80022	2.3914	1.80264	3.427	0.657611	2.86252	1.10273	3.32538	1.79739	1.95602	8.61875	2.35519	2.50268	2.20365	1.75134	3.9216	2.2895	2.42709	1.82457	1.29023	2.31423	1.71502
20	1.84113	2.44972	3.27377	2.04056	1.83071	1.23316	1.95762	1.39479	2.65136	2.49642	1.07314	1.42963	1.90433	1.27111	1.97509	1.60116	5.52214	1.48828	0.932325	1.26409	0.860696	1.32872	2.68628	1.96197	2.6886	1.61475	6.21155	1.22119	1.93285	3.69772	1.31003	0.763063	3.86378	-0.209599		2.70749	0.841892	2.42888	4.9675	4.58945	2.37437	3.85993	1.42939	2.40227	0.911468	1.76479	1.69004	0.0284273	1.51069
21	1.90682	2.47721	2.77544	1.57017	1.94052	2.51624	2.44443	2.32502	2.65808	2.6649	1.9439	2.63456	1.04396	2.49562	1.34101	1.88736	1.51167	2.19833	0.456524	1.71562	2.11361	3.14362	0.89564	1.90958	5.95487	1.67893	9.05039	2.75064	2.42476		1.96913	0.553843	5.61295	1.09898	0.978305	1.11824	1.87737	3.20932	2.52287	2.97783	3.41238	5.08671	2.09339	4.51933	0.776121	2.12054	2.17451	1.78804	2.1467
22	1.41441	0.737088	1.275	1.23091	1.3641	0.836152	0.964652	0.304715	1.9581	2.59329	0.684911	1.22849	1.02471	1.03522	1.33724	0.419289	-0.215769	1.5809	0.86171	0.783479	0.675493	1.78469	0.403034	1.00278	0.77876	0.985567	2.95922	1.93586	1.38599	1.97141	1.04651	0.606939	3.50377	0.165736	0.806415	0.989462	1.08336	0.603743	1.94309	0.783388	0.968679	1.01762	0.517822	1.0276	0.663407	0.792083	0.612557	1.61009	1.16181
23	2.36322	1.76981	2.04515	1.44217	2.1035	2.23164	2.05096	0.87898	1.98579	2.22277	1.19824	0.426863	1.06732	2.98153	1.68888	1.12881	2.37765	2.06218	1.53317	1.08297	1.50885	2.07041	0.382746	3.39753	1.69688	1.8347	2.90683	1.22553	2.97814	1.21577	1.3054	1.62145	5.80854	0.65098	3.39463	3.29868	1.96045	3.28174	2.41426	2.17968	1.5091	2.2426	1.62582	2.16895	1.56591	1.66275	0.586158	0.925791	1.69282
24	3.79581	0.917522	2.93434	2.23854	1.81379	1.456	2.22369	0.729392	2.94774	4.63198	0.705908	2.05384	3.06967	4.04367	2.33835	0.459057	3.06303	2.19763	2.19154	1.30476	0.708366	2.2624	1.47883	2.44728	2.07562	1.68059	3.61356	0.405806	3.82346	2.65234	3.09623	1.08298	4.41451	0.769704	2.13379	2.81428	3.65534	3.66592	1.50049	2.16708	0.525903	2.33953	1.96922	1.28638	0.967507	0.979102	0.53399	1.41509	1.03331
25	3.6762	1.98609	2.92044	2.18407	3.04867	1.13122	3.19382	1.93947	3.69158	2.91704	1.46087	2.16186	31.6543	4.94936	3.88114	2.36435	5.89031	3.19239	3.41146	1.89467	1.19039	2.53566	6.77321	2.06143	2.17883	2.27595	1.85357	1.48873	3.2382	1.75333	1.77362	1.25032	2.34463	0.42576	3.34024	2.35732	2.32584	3.65579	2.55061	1.40063	0.71852	0.874396	1.44719	1.43472	1.46284	1.12934	0.994716	0.487446	1.14449
26	1.47625	2.13688	1.80693	2.34973	1.49783	1.0187	1.31291	2.91617	1.54807	1.58992	0.253024	2.7209	1.78256	2.4125	2.50638	1.56334	2.07444	1.87992	2.841	0.641269	0.885405	1.7111	3.97718	0.904645	0.939377	0.772073	3.39638	1.38299	2.35002	1.80554	4.8001	0.490018	0.587303	-0.210843	0.403102	2.37071	1.53468	1.41548	0.587257	1.56786	0.944681	1.44584	1.34494	1.3113	0.383784	0.984024	1.49682	0.12305	1.85208
27	3.60895	2.38685	6.41777	3.50084	3.25916	1.56245	2.00475	4.16093	3.03315	2.59251	3.13094	4.07588	3.13498	3.63099	3.67008	3.185	2.74842	3.56765	3.50178	1.25223	2.02614	3.0628	3.15804	3.01868	2.58374	3.55552	1.50291	2.74756	2.7464	4.17445	3.22938	0.989949	2.5851	1.00994	1.5346	3.53964	2.54663	2.32312	2.40946	1.77487	2.00743	4.67865	8.74965	3.08877	1.88416	1.77819	3.49809	5.58586	1.88244
28	1.96804	2.44798	2.55956	2.85761	2.45052	1.13947	1.12018	2.19667	3.04868	2.82325	1.32645	5.32562	1.30911	3.1282	3.20158	1.83111	2.07087	3.00085	2.88169	0.318276	1.28413	2.9149	2.72126	0.405839	2.12698	0.799377	1.74499	1.37345	3.15351	0.606956	2.97191	0.665193	4.0121	1.14951	2.52032	3.76985	1.60692	3.54964	2.50112	2.18802	1.94538	1.17507	2.49425	1.84226	1.12195	0.884796	2.79862	0.495791	2.55505
29	2.60777	1.50204	1.35767	1.77708	2.23566	0.999286	1.42426	1.84508	2.09799	2.47092	1.03758	1.88047	0.870053	1.8263	2.59176	1.85916	0.928764	2.38896	1.61352	0.810303	1.18021	2.01426	1.87979	0.384148	1.63111	1.0227	1.25186	1.07521	2.40564	4.0002	3.35309	0.528667	2.72542	0.50198	1.78151	1.5848	2.96092	2.29402	1.71723	2.28797	1.49784	2.24096	1.4504	1.79313	1.32733	1.57049	2.93088	4.63843	1.72925
30	2.36645	2.45142	1.21208	3.01536	1.74873	1.34665	1.23734	1.71788	2.57846	2.37087	0.623056	3.94301	1.75007	2.54287	2.95111	2.14062	1.66896	1.92266	2.31881	1.03409	1.48123	1.82585	1.32921	0.181719	1.37752	1.17267	3.94819	2.09579	1.84139	6.17083	4.56184	0.659633	1.90181	1.11253	1.95546	2.08112	1.52337	1.49778	1.26615	3.05238	3.21943	0.647957	1.49873	1.80774	0.903284	1.8766	3.17196	2.918	2.35744
31	3.10923	2.50027	2.22199	3.01833	2.85561	1.91927	2.29186	2.02315	3.32307	3.19532	2.20719	4.31053	3.20223	3.17242	2.60847	3.08282	2.67718	2.57842	2.99345	1.9164	2.12933	2.65984	2.39764	0.984289	2.19708	2.15913	3.02781	2.69089	2.62276	3.11776	3.43524	1.43698	1.64108	2.4377	3.81335	3.57	2.51391	3.12367	2.66484	2.63691	1.84935	1.72563	2.09	2.99828	2.05256	1.32293	2.90898	3.6385	1.73656
32	2.82877	1.84512	2.73977	1.81813	1.91095	2.18652	1.76178	1.94541	3.47244	3.9423	1.0764	1.74247	1.66101	3.91803	2.41587	2.71923	1.4832	2.23133	1.50662	2.65782	1.79816	1.89647	2.03995	1.38157	1.77123	1.5896	1.72786	1.89303	2.25201	3.54673	1.56016	1.59986	1.00589	3.52109	2.26079	3.2132	2.46548	2.65793	2.13681	4.13048	2.33078	1.29266	6.43838	2.51787	2.50737	1.43426	3.11597	1.2154	2.16467
33	2.94323	2.74201	3.39351	3.12185	3.41718	2.69798	2.75241	2.21789	3.40529	3.59934	3.64932	2.39417	3.7924	3.16503	2.31561	3.62715	3.96181	2.89609	3.79337	3.54211	3.57331	2.64873	3.49045	1.59502	2.49577	2.33136	2.72345	2.59955	3.30008	3.80739	2.66144	3.46968	1.68648	3.04755	3.69178	2.14676	2.9816	2.72894	2.23851	3.16121	3.05914	1.74287	3.86495	3.09166	4.31901	2.55929	2.38957	4.04124	2.80706
34	4.03526	3.35161	3.36963	4.15539	3.87983	2.32205	3.38399	2.25104	2.66452	2.80474	3.57112	1.78188	2.97341	4.28024	2.77407	3.35002	4.23092	2.80616	3.1313	3.95707	2.964	2.67856	3.81121	1.87929	2.95689	2.99581	2.94367	1.92788	3.67251	3.16923	3.23745	2.47435	1.43046	1.24355	5.62492	3.32701	5.13636	1.8591	3.1961	2.38984	1.87518	1.8957	2.45826	2.7873	2.43018	1.76088	2.07071	2.34907	1.60177
35	3.37658	2.86688	3.09487	4.15805	2.80005	2.52447	2.74343	2.52562	2.84334	3.20981	2.64688	4.18445	3.19841	3.84595	2.29444	3.01614	3.29817	2.42961	3.96496	3.29003	2.8958	3.21597	2.55149	2.24847	3.54237	2.35963	2.53286	2.24494	3.28742	2.75354	3.70731	2.11508	2.3894	2.80675	3.8687	3.16964	3.67045	3.52302	2.46546	1.70798	1.83887	1.89253	1.70955	2.45683	2.48407	2.15664	2.60231	3.48273	1.45815
36	5.22656	4.59789	3.37223	3.85304	4.19759	3.42999	4.08927	3.72961	4.26762	5.84432	4.25526	7.56378	6.66375	4.06512	3.94756	4.81297	4.91528	3.90535	3.68193	4.04218	4.77282	4.98316	4.58444	2.80526	3.63857	3.44129	7.11927	4.02618	4.99595	3.31776	4.08605	3.41838	3.07479	2.99111	5.71775	4.52692	4.36272	3.47721	3.99933	1.57224	2.07132	3.03337	5.00686	3.29901	2.87266	2.32573	2.0786	1.45163	1.10834
37	3.16708	2.96358	3.0208	3.48217	3.59044	2.46967	3.48244	1.99122	2.29154	2.60401	4.16211	3.82854	3.68114	2.61305	2.56942	3.62995	4.0862	2.43225	2.68156	1.92799	2.34064	3.64666	3.26511	1.33419	2.99298	1.86113	2.04447	2.12271	3.41922	2.0097	3.04619	2.37569	3.57207	4.95906	3.53502	3.77643	4.05151	3.69672	1.6252	1.55822	1.5282	0.965255	2.43841	2.23853	2.13877	1.89796	0.605028	0.761355	1.71115
38	2.41468	3.16932	2.69533	0.375709	2.29618	1.76348	2.82723	1.87451	2.28958	1.8015	2.60829	1.44275	2.68961	2.07648	2.53748	1.22098	1.53092	3.64242	1.35668	2.10389	1.64271	3.30732	1.49928	1.76535	1.39919	0.599012	6.94381	0.660401	2.29565	3.44569	1.85111	1.04939	0.459628	1.16138	2.44949	1.94713	2.47088	1.30605	1.1683	1.06688	0.752749	-0.839033	-0.279759	0.44089	1.38699	0.97551	0.737536	1.01657	0.311635
39	3.91671	3.9275	6.52041	4.46484	4.82183	3.23052	4.6113	2.36487	3.91417	4.11122	4.18148	2.98802	4.3067	4.83798	3.67095	4.62097	5.16886	4.50886	3.68125	4.12174	3.27761	4.10043	3.50536	2.24655	3.80481	2.26434	3.8071	3.45427	4.54684	5.81962	3.50878	2.19033	2.35186	4.74019	7.0241	3.74458	3.82167	5.6149	5.35824	4.70645	4.35918	3.04829	6.30178	4.44356	4.115	3.56627	3.05864	2.11851	3.84498
40	2.07095	1.23087	0.837459	1.24191	0.807931	0.869823	1.23188	0.553704	1.36101	1.70684	0.483021	0.37407	0.883193	1.89219	0.717198	1.05887	1.18489	1.59372	0.79884	0.746559	0.574808	1.5484	0.387163	0.45378	0.966639	0.584721	1.25101	0.436132	1.70458	1.45552	1.9087	0.547131	1.10416	0.465856	1.41525	1.53138	2.0918	1.50019	1.12303	2.053	1.0094	0.543321	2.11748	0.646806	1.1246	1.03	0.827547	2.45697	1.76555
41	2.78374	0.845235	1.83869	2.20587	1.35384	2.40127	1.10887	0.414176	2.84506	3.24022	0.207537	0.917678	3.593	3.66527	0.358263	0.730573	1.53943	1.84394	2.08014	1.3188	1.6433	2.55413	0.760381	0.297444	4.40122	1.3928	1.92105	0.973379	2.12194	1.42167	3.34756	0.445959	1.56629	1.89623	4.541	1.6109	2.81321	2.74233	2.37	3.52184	1.2698	1.7514	3.27167	1.40705	3.32279	1.74993	1.01713	3.30567	3.19527
42	0.0937735	0.278433	-0.229993	-0.193768	0.163123	-0.00552989	0.269532	0.402558	0.172717	0.0950053	-0.39545	0.386469	0.279062	0.0856342	0.162454	-0.43709	-0.385981	0.190821	-0.407327	-0.159286	-0.167135	0.206935	-0.40947	0.204412	0.501063	-0.298721	0.115066	-0.351318	0.202336	-0.444837	0.400181	0.139182	0.0495448	0.0595105	-0.808623	-0.105402	-0.153432	0.519238	-0.0194744	0.102436	0.174871	-0.119052	-0.0672645	0.243808	0.00241607	-0.0473489	0.0852239	0.313479	0.591331
43	0.284452	0.883352	-0.0975506	0.438051	-0.142109	0.131409	0.500531	0.178412	0.137668	0.0971601	-0.311912	0.448082	0.431704	0.631034	0.376718	0.542808	0.5152	0.227088	0.801496	0.203522	-0.463168	0.418738	0.259371	0.343563	0.839281	0.827618	-0.518652	0.652553	0.273659	0.898118	0.0943471	0.186637	0.0200752	0.716148	0.317878	-0.277722	-0.289082	0.563977	0.0598916	0.275131	0.464377	0.404476	-0.24285	0.631002	0.0935149	1.07303	0.255536	0.0438449	0.203215
44	0.198417	0.796894	0.844708	0.321855	0.502895	0.171645	0.61955	0.529525	0.309958	0.34649	0.587822	2.74453	0.447412	1.01877	0.836109	1.37343	0.948469	0.360557	2.16174	0.37976	1.34711	0.577468	1.68436	1.99263	1.03114	2.82103	1.08123	1.02552	0.47796	0.175683	1.31119	0.823707	-0.312906	0.999144	-0.581277	0.158647	-0.209106	-0.335384	0.362428	0.420803	1.26289	2.46348	0.766957	0.913893	0.230912	0.983617	0.616691	2.57257	0.932768
45	0.569297	1.15018	1.44737	0.245482	1.53795	0.731871	0.779895	0.77519	0.897048	0.2907	0.973299	1.14567	0.668567	1.62137	0.723894	1.14693	0.952695	0.754624	0.524989	0.322599	1.80916	1.02694	1.02373	2.1513	0.970031	2.20936	0.690264	0.44797	0.781866	1.36754	0.551333	0.685718	0.12934	1.17103	0.420608	0.10004	0.906732	0.614443	0.943268	0.775636	1.07121	1.85324	0.524988	1.91649	0.900791	1.06696	0.868717	1.21313	1.19389
46	0.0812696	0.0346057	0.310435	-0.899769	0.0716404	-0.0526737	0.084584	0.118945	-0.239725	0.000763062	0.260884	0.780486	0.760154	0.180995	0.142561	-0.0259235	-0.146468	0.222133	-0.123812	-0.558645	0.633708	0.322105	-0.306297	0.981512	0.750083	-0.174524	-0.470039	0.281698	0.132146	-4.22383	-1.04568	0.548878	-2.88495	-0.485	-0.341467	0.410952	-0.0645763	0.411072	-0.595326	0.0600191	0.465845	0.378566	-0.0114845	0.0919087	0.876106	0.46309	0.892161	-2.17385	0.359065
47	0.530676	0.639533	0.178388	0.305774	1.20305	0.440053	0.158227	0.297395	0.965885	-0.481981	1.48637	0.0649745	0.0223989	0.692746	-0.142157	0.350834	0.100967	0.40823	1.00936	0.385832	0.604987	0.919228	1.10169	0.618129	0.343319	2.02838	-0.156334	0.503403	0.20579	0.614395	-0.672051	0.222521	1.18368	0.152537	-1.46315	0.8004	0.693656	0.696929	-0.207818	-0.0414735	0.908659	-0.135777	-0.870259	1.23133	0.44744	0.508749	0.527662	3.03524	0.0857936
48	2.40179	1.30896	1.13251	1.66188	1.81438	1.64524	1.89549	1.91832	1.0274	0.449355	0.482847	0.543773	2.7287	1.10386	0.949238	1.88663	1.26831	2.05821	0.512008	1.18919	2.2787	1.51339	1.55126	1.8549	1.90834	2.12906	0.868556	2.94419	0.498599	0.897082	0.788057	0.97284	1.09147	1.33841	0.738943	1.39923	0.81883	1.5742	1.47367	1.80815	1.3856	0.743325	1.37974	1.30771	1.62544	0.81644	1.27026	0.676105	0.790125
49	2.17738	1.12616	1.49431	2.21372	1.3173	1.49974	0.739966	1.97689	1.30831	1.03505	-0.106488	1.0301	1.38947	0.726765	0.754976	1.23953	2.59627	0.822645	1.10261	2.27912	2.24722	1.63832	0.760449	1.11738	2.69965	1.35494	1.27719	1.06394	0.953074	0.113692	0.643946	-0.00830406	3.09501	-0.357692	0.916016	0.694465	0.523985	1.07866	3.14355	0.600918	-0.134534	1.31461	-0.613626	0.0965341	-0.535089	0.518443	0.55942	0.0928554	0.197916
50	2.05559	1.19699	1.83438	1.56861	1.07233	1.02249	0.86858	3.54354	1.22575	1.11442	0.28106	0.567759	-0.108122	1.10215	2.16503	0.404016	1.26874	1.32081	1.10315	0.83978	1.28514	1.27641	0.144378	0.910607	0.930797	1.21591	1.6314	1.01896	0.762823	0.920019	1.85684	0.540157	1.68763	0.182513	0.412525	1.72492	1.09079	0.2513	1.52493	1.07367	0.253674	0.360849	0.786768	0.263342	0.93122	0.188834	1.6957	1.74374	0.679357
51	1.13189	0.905747	1.11542	1.05254	1.04846	0.464539	1.63388	2.9633	1.1937	1.22038	0.355636	0.128621	0.355792	2.62657	3.91119	0.886938	1.36512	1.84759	1.37335	0.624354	0.397029	0.969584	0.991052	0.742239	0.544342	1.79041	0.733412	0.817536	2.18989	2.55667	0.421382	0.614912	1.81325	0.269764	1.64182	2.59486	2.50048	0.448424	0.319377	1.19696	1.12011	0.619735	0.61949	1.09818	0.483664	0.588024	2.01385	0.779104	1.09418
52	0.510435	2.12469	1.35616	0.796174	1.53085	0.490965	1.29857	2.57676	0.639865	0.297557	0.558472	0.142173	0.35074	1.11538	2.46417	1.56487	2.38673	1.69284	1.04743	1.0932	0.056565	0.958892	0.837033	0.64508	0.681896	2.71011	0.0609209	2.02969	0.950637	1.1528	0.629039	1.32662	1.57529	1.65412	2.04867	1.84087	0.988423	-0.0231393	1.05659	0.413751	1.6416	0.769825	0.341736	1.49449	0.32083	0.704699	1.79148	0.111927	0.927286
53	0.752736	3.20065	-0.0524647	0.481208	0.954778	0.210606	1.67894	1.89251	0.867538	0.187429	0.320581	0.149246	0.180438	0.0087763	3.06494	2.06859	2.07408	2.36836	0.106817	0.451172	0.707115	0.21083	0.522027	0.493803	0.516019	2.47196	0.61133	1.61567	1.34421	1.49695	0.266606	1.87917	0.813948	0.739075	2.28689	0.927356	0.55786	-0.0122754	0.122632	0.512754	2.93095	0.12785	0.194409	1.47995	-0.180647	1.35988	1.34204	0.875747	0.22436
54	1.02996	0.381742	0.595243	0.230046	0.955763	0.323014	1.70774	1.75533	0.262807	0.323766	0.603139	1.81415	0.179121	1.21168	2.64023	1.23889	0.580855	2.21808	1.52003	0.841354	0.555109	0.828591	0.705909	0.766312	0.791711	5.13377	0.609955	2.79423	0.902418	1.13905	0.662369	3.7129	0.612282	0.473862	2.31663	1.97272	0.952788	1.31928	1.81885	1.21501	0.423238	0.444837	0.043105	0.758717	0.163431	1.30281	1.45868	0.379441	0.742465
55	0.792226	0.381356	0.410622	0.317485	0.766897	0.213978	1.51095	1.1364	0.225139	0.272525	0.472472	2.96725	0.443952	1.44575	1.72217	0.848745	0.666361	1.44699	1.34363	1.15573	0.897716	1.09981	0.939379	0.47466	1.33518	3.22438	0.750551	1.9903	0.650168	0.987435	0.449395	2.82518	0.840708	1.08249	1.19226	1.41458	0.314139	1.76479	2.59867	1.03372	0.137958	0.446526	0.369348	0.776376	0.521903	1.28063	1.14857	0.303758	0.617113
56	0.793729	-0.153992	-0.271199	0.706212	-0.286306	0.397118	1.09232	0.875537	0.235779	-1.16833	-0.057166	2.95383	-0.0699361	0.911655	1.50953	-0.388768	-0.532602	0.932979	-0.947398	0.450421	1.29921	1.00955	-1.63206	0.392903	-0.915736	-0.660506	0.282862	0.184569	0.738464	1.86389	0.87882	3.18338	-0.235416	-0.0690341	0.655242	1.21839	0.594244	0.857272	0.398757	0.352609	0.0472824	0.0922447	0.209518	-0.209679	0.13972	0.756421	0.839761	0.143206	0.633989
57	1.10629	0.381104	0.405416	0.787047	0.484044	0.109562	0.438145	0.412645	0.496751	0.54265	0.257174	0.737947	1.00794	0.348082	0.468487	0.0749851	-0.00136421	0.676196	0.650897	0.433083	0.41897	0.339764	1.24344	0.298133	1.12197	0.781061	0.385698	0.408596	0.639028	0.766591	0.657995	1.00022	0.505085	0.904699	1.31013	0.213124	0.608799	1.85031	0.860252	0.786714	0.176748	0.0294667	0.658854	0.236663	0.110441	0.256407	0.535072	1.06645	0.730648
58	1.18976	1.01456	1.45747	1.53354	1.13876	0.504186	0.910811	0.663084	1.12468	0.955188	1.40757	2.05166	1.45225	0.856708	1.02956	0.219541	0.664477	0.637396	0.598092	0.812224	1.21919	0.90057	1.23784	0.672754	1.44115	1.83576	0.206363	0.637689	0.811288	1.93633	1.07322	0.579858	0.728502	1.08196	1.95639	1.50842	1.12313	1.62651	0.834967	0.986024	1.45388	0.94486	1.12291	1.00769	0.163493	0.374947	0.963046	0.968034	2.32418
59	0.630964	0.227155	-0.0980708	1.40132	0.785066	-0.215949	0.03287	0.500605	0.967462	0.574166	-0.19761	-0.0195055	-0.00636831	-1.68866	1.33949	-0.0584132	-0.105433	0.286311	-2.05762	0.308579	1.57208	0.627895	-0.614017	0.173157	1.30427	-0.960799	0.417063	-0.864438	0.233546	1.08053	0.604213	0.143232	0.670012	0.177119	0.947358	-0.298553	-0.98409	1.16633	0.198797	0.508496	0.516483	-0.308742	1.20834	0.925017	-0.614896	0.00258722	0.392604	1.65923	0.578871
60	0.63533	1.41399	0.0643377	0.650031	1.52705	0.791674	0.54483	1.98374	0.953287	0.801288	1.18544	1.47432	-0.596853	1.63475	-0.0587792	0.840755	0.0598272	2.54078	1.21313	1.28638	1.7506	0.695796	1.27046	1.25959	1.84422	1.71792	1.25233	0.453738	1.84051	1.4673	0.307351	1.16532	0.701837	0.387518	1.10356	1.17463	-0.203417	1.50083	1.3444	0.963673	1.4711	1.0939	-0.391913	1.72576	1.46195	0.669967	2.85179	1.45469	1.91034
61	0.75796	1.45656	3.83162	0.551162	2.98456	1.68756	1.12224	3.10712	2.39631	1.78266	2.37126	4.41041	0.549668	3.42072	1.31804	0.45981	1.58598	2.79886	1.65327	4.18442	0.578795	0.26215	2.61788	2.0201	3.65546	2.43036	4.07401	2.56287	3.11702	0.865485	1.54975	1.82703	0.454946	1.41348	1.24648	2.42155	0.781643	2.90729	4.21828	2.19034	1.77825	3.1899	0.716248	2.84491	1.50853	1.00585	3.81158	1.10495	2.78256
62	3.09832	1.20126	2.46573	0.34846	3.08127	0.548784	2.11227	0.973798	0.659236	0.208316	1.36502	2.15933	-0.192865	-0.368838	-0.0284095	0.0506868	1.14034	1.41214	-1.44993	1.97248	0.0715237	1.82279	1.39275	1.71572	1.87305	0.327578	3.71553	2.35041	0.939922	1.42629	-0.000206571	2.56127	0.474189	1.49425	2.81905	0.0125345	0.0385549	0.733488	2.84276	2.62214	1.47345	1.62005	-0.2603	3.35934	0.701322	1.35735	1.55423	1.0362	0.971719
63	2.97683	2.93715	1.98361	3.18748	2.58174	2.41997	4.11272	2.19739	1.49465	2.49112	2.691	2.8222	5.13659	4.62466	2.67808	4.67223	2.6776	2.72888	3.35502	2.86132	2.79695	2.76703	1.5448	4.15887	3.56185	1.80804	3.22433	3.67142	3.13434	2.18883	1.55078	3.34109	1.57494	5.02978	4.38375	1.49255	2.75947	2.43367	2.99115	3.3927	3.21992	2.47415	4.67375	2.89037	3.28792	3.32707	2.55817	3.08422	1.9463
64	2.68331	1.37656	2.69155	2.6116	2.46626	2.589	3.10444	2.3532	2.53332	2.75147	3.20922	3.87833	3.54584	4.80895	1.99414	2.7716	2.89752	2.19488	3.80974	3.31998	3.13814	1.96348	1.60926	2.06934	2.76696	1.26129	2.20774	3.04005	2.90775	1.57712	3.01146	2.51227	0.747615	2.72838	2.54191	2.71016	3.67362	2.5284	3.13282	2.69139	1.12902	3.0503	1.59428	2.79814	1.90382	2.57628	2.48105	2.06146	1.5
65	1.35034	0.0889456	0.187802	3.07659	-0.421932	1.56368	1.03397	0.402584	1.74252	-0.499276	0.213263	0.774704	2.78585	-0.93733	1.09867	1.74418	1.26892	0.315536	2.08761	0.489169	3.45831	1.49684	-0.425345	1.49925	-0.692252	-0.659002	0.283793	-0.3992	0.418074	1.35996	1.14711	1.18378	0.854523	1.65716	2.04598	0.597853	2.94802	0.278561	0.300252	0.664976	0.362266	0.185768	1.62321	1.2074	1.16215	1.57144	0.169909	1.02206	0.656962
66	1.9246	1.24056	2.31339	3.65334	1.41997	2.3645	2.83564	3.94069	2.69901	3.84898	4.67153	5.34083	3.68827	4.09744	3.68216	1.48671	2.89661	2.8537	4.69423	2.96946	4.1094	2.60393	2.51574	2.99877	3.06224	1.72003	1.89998	1.97874	3.75686	2.74889	3.38301	1.90887	2.02543	2.97066	3.81467	1.95327	3.93726	3.33496	3.73564	1.9857	0.716116	2.09208	3.08967	1.70906	0.436156	2.04746	4.11418	4.21904	2.09861
67	1.28746	0.658078	3.18677	1.4866	1.41	1.77109	2.43311	2.85409	1.23016	3.97864	4.84941	3.97166	0.985343	1.99216	1.73366	-0.379547	2.48142	0.889802	1.85102	3.59821	1.32659	2.00311	3.70639	3.24101	3.96317	2.40976	1.37519	0.293421	1.9578	3.25291	2.85565	2.35302	1.38229	3.48844	2.50072	3.28274	3.04811	3.13999	3.2474	1.22737	0.146067	2.33389	0.7708	0.887349	0.705284	1.07894	2.44426	0.7376	1.50687
68	0.823329	-0.135756	0.973702	3.01963	-0.250685	-0.167933	0.739524	1.0265	1.82474	2.00676	0.281654	2.38719	1.88361	0.939346	-0.123401	3.14393	1.86004	2.21791	1.11543	0.1354	2.94246	-0.0687358	-0.150526	-0.196029	2.53937	-0.507037	0.437702	0.282265	1.74103	0.664517	1.74579	-0.091471	-0.498005	0.148333	0.597207	1.01497	3.14409	1.99766	-0.170586	0.378561	0.0365543	1.16778	1.22714	0.852877	-0.588691	0.565653	0.276419	2.73911	0.537612
69	1.2598	0.520082	3.18748	2.54586	1.94659	2.56615	3.22864	3.51563	2.441	3.76945	3.17868	3.2779	2.26353	2.90448	2.79838	1.4958	3.55761	4.81015	2.39326	2.51076	2.25343	2.85615	2.21602	2.74288	4.60453	2.98961	3.11705	2.42344	3.38981	1.47593	2.27453	3.40065	3.6347	2.44572	4.80261	3.0378	2.30087	3.32309	3.79515	1.40788	0.592997	5.42928	0.230485	1.88274	3.94634	2.1618	4.89926	2.0703	5.26168
70	0.972613	1.55989	4.19843	0.562674	3.95791	2.60174	2.38703	2.75148	3.83861	2.38119	4.7626	4.43381	3.42695	3.60582	3.17665	1.3829	3.58257	5.40651	1.24699	3.00694	1.90164	2.51534	3.32181	2.44725	2.60856	4.09519	5.92932	2.91932	4.01479	3.24865	3.94525	2.83237	3.66365	7.39118	2.43482	3.67365	2.49858	5.47661	2.69949	1.55644	2.75829	4.57632	0.0184765	3.97864	2.80062	2.71007	3.61048	2.17607	2.21177
71	1.9534	0.718359	1.84601	0.960667	2.84252	1.22622	1.97377	0.179588	1.41948	-0.612109	1.47219	1.43631	1.11028	-1.03715	1.32036	2.80512	1.69522	1.73943	-0.795222	2.29279	1.4024	2.23112	1.4939	1.22713	-0.174391	1.51879	1.6692	3.21369	1.52281	2.41325	0.152337	2.15655	1.0572	0.547216	1.01381	1.89996	1.78184	3.17115	2.30858	1.32277	1.83112	0.58834	0.507929	1.75751	1.85081	1.45806	0.191479	0.881455	0.165146
72	1.67796	1.47135	2.07389	4.38672	2.98138	2.0767	3.47369	0.391809	1.93719	0.0657578	1.18894	0.595108	2.86832	0.98311	0.16276	1.03142	3.53618	2.23233	3.92416	2.07069	3.58185	3.12489	2.00947	3.17498	0.255133	2.57549	3.1593	4.03215	2.13599	1.199	1.0342	2.39865	2.23421	1.89186	4.45378	2.30184	1.84448	2.61909	2.02496	1.2908	1.35266	0.992496	2.07982	2.76536	2.5638	3.08201	0.392031	1.64949	0.667838
73	1.63149	1.62973	2.44857	2.50951	2.99828	2.24694	3.39879	0.392654	2.57545	0.132562	1.7119	0.700444	2.86284	1.18175	3.20591	2.56771	4.71414	2.90278	2.58189	2.28861	3.11836	3.00432	2.49268	2.66375	0.504114	3.60288	3.64562	3.48323	3.00798	4.20158	1.79982	3.20095	2.59497	1.91337	2.40744	2.1984	1.30758	3.38287	1.89963	2.03602	1.3067	2.84581	2.71789	3.99625	2.55896	4.06085	0.745723	2.9377	0.388281
74	1.55784	0.836375	1.1492	2.64328	0.156982	1.06678	3.28649	0.201684	0.569944	-0.552484	1.26194	-0.0766309	2.74605	-0.92359	2.64887	1.1872	0.0287296	0.807005	0.22644	1.73958	2.84316	2.50788	0.450246	1.58411	-0.242333	0.184476	2.92569	1.14929	0.724417	9.58701	0.271536	3.17026	1.59053	1.09929	1.89526	0.928483	1.92955	2.22827	0.769185	1.79629	0.850276	0.9387	2.24066	0.250068	1.25231	2.48576	0.070569	0.0179922	-0.0315391
75	0.94908	0.701028	1.1429	1.74367	0.34283	0.990363	0.517375	0.318529	0.634753	-0.2634	2.12132	-0.0545245	2.51879	0.24354	1.89744	0.806791	-0.23135	1.39991	1.04371	0.216988	3.5266	1.63078	0.360311	2.05134	-0.0800933	0.814789	3.02687	0.107689	0.535058	1.17941	1.11953	1.16502	1.00003	1.5915	1.05226	1.28934	1.02486	2.61053	0.614704	0.845956	0.765274	1.68273	1.2062	0.309275	1.12716	0.479288	0.514387	-0.186127	0.0492918
76	1.19443	0.651319	-0.15982	1.52028	-0.0173434	0.0818928	0.0724168	0.51059	0.908061	0.0771954	-0.00385492	0.498209	-0.298198	-0.50369	1.9255	-0.326458	-0.324954	0.815763	0.585022	-0.580926	1.24846	0.084668	0.357843	0.125414	-0.0999371	0.698272	0.624906	-0.389656	0.892737	0.710222	0.621527	0.853835	0.525777	0.100086	0.637241	0.575121	0.864206	1.0669	0.377595	0.862535	1.05322	0.666933	0.872421	-0.00233388	0.313778	0.0706757	0.287966	0.807118	0.269406
77	0.779898	-0.16241	-0.256343	-0.331998	-0.592917	-0.125808	-0.0687821	0.496263	-0.119082	0.393554	0.0476194	-0.935411	-0.782899	-0.718534	0.448673	-1.07346	-0.531293	0.0810717	-0.29184	-0.467249	-0.161216	-0.0404982	-0.695966	-0.206115	-0.123157	-0.955194	-0.333283	-0.523886	0.00618997	0.449738	-0.139123	0.609061	0.150679	0.207256	0.0214207	0.523413	0.441399	-0.433812	-0.379636	0.215498	0.38937	0.0656461	0.310291	-0.312635	-0.353229	-0.00584423	-0.137385	-0.0163252	0.490915
78	0.391292	0.938231	0.661889	0.239144	0.00239108	-0.0761828	0.326966	0.191256	0.00934564	0.0896295	3.83753	0.0311825	-0.728795	-0.347909	0.030482	0.552235	0.33492	0.645898	-0.73177	0.761636	0.451304	0.623446	-0.152704	0.320914	0.232609	0.103714	0.230669	0.906339	0.402142	0.0373431	-0.0217681	1.7578	0.653243	-0.672502	0.603982	-0.547199	1.36082	-1.22906	0.0507564	0.149371	0.630965	0.419354	0.0673781	-0.0899277	0.175603	0.544949	0.490473	0.264946	0.680026
79	1.57967	1.32888	1.27157	0.526783	0.190074	-0.232265	1.09594	0.644258	0.209301	0.517399	3.00936	1.15931	-0.912096	1.48241	0.475923	1.40525	0.152738	1.09653	-0.24279	0.813087	-0.0103639	1.73224	0.803195	0.174656	1.93145	-0.127108	-0.0647998	1.2466	0.397939	0.424694	-0.73993	0.796672	-0.165726	-0.332955	1.72226	0.536277	1.41345	0.0476112	0.408264	1.85359	1.18646	3.20793	0.662033	1.14477	-0.205294	1.37529	0.626013	-0.603507	2.85754
80	0.230333	-0.0767643	1.74154	1.42746	-0.6025	0.2034	1.83545	-0.00927828	0.572989	0.256114	4.10365	-0.198624	0.186516	-1.69449	0.0844811	1.47904	-0.30022	0.182716	-0.614744	-0.567481	0.573863	1.98775	0.0755434	-0.202176	0.0909763	-0.771486	0.0144075	1.34874	0.10906	0.269669	0.114922	0.130105	-0.567499	0.257452	2.44985	0.872476	1.4372	0.233984	-0.523066	-0.178816	0.325392	1.8761	0.999755	0.275944	0.191166	2.80576	0.255631	3.18696	0.822946
81	1.61858	0.654059	1.70258	0.149606	0.568755	0.125718	0.214233	0.399694	0.164351	1.35671	0.834278	1.58785	0.181374	1.03862	0.606977	0.364491	-0.215831	0.16298	0.24039	0.660699	-0.184502	2.14698	0.237006	0.228464	0.842001	-0.0380315	0.0518006	0.628695	0.13287	0.314894	0.00573688	0.51074	0.00929121	0.14466	0.476334	0.516687	1.61937	0.551889	0.935149	1.02863	0.367874	1.3578	0.139945	0.711642	0.348299	0.0406724	0.584509	-0.115413	1.81625
82	0.501093	0.0828624	0.411743	0.531759	-0.345709	0.64565	0.221854	0.856478	0.873031	1.60602	0.238421	4.82416	0.405776	3.21725	1.42245	0.0100155	0.210432	0.107176	0.131477	-0.594351	0.958376	1.19418	0.0172807	0.3978	1.77397	-0.205975	0.908758	-0.0492915	-0.120291	0.184947	0.124336	0.172688	-0.0241657	1.43566	1.20971	0.405669	1.67657	2.44196	0.254089	0.24068	-0.0919243	0.872632	1.21953	0.346766	2.3354	0.0138423	1.88249	1.27714	2.67438
83	0.466441	-0.189521	0.0120325	0.226378	-0.587391	0.538753	0.190847	0.160231	0.44546	1.63252	-0.358453	-2.55e-05	0.47087	1.05476	0.316448	-0.00578088	-0.0956812	0.148051	-0.0132804	-0.132097	-0.0333649	0.00830092	-0.126673	-0.145049	2.01463	-0.784017	-0.320611	-0.920438	0.286171	0.0675508	0.533479	0.228196	-0.258673	0.487092	0.496293	-0.0220495	1.93327	0.971897	-0.274438	0.314686	0.0742676	-0.626965	0.151388	-0.250643	0.564202	-0.073533	-0.0282181	0.805688	1.10846
84	0.225378	-0.200469	0.0100021	0.194032	-0.239674	0.229774	0.611756	0.294868	0.351113	-0.55363	0.525663	-0.20394	-0.0356939	-0.577225	0.0581779	0.246412	0.143671	0.474355	2.16339	-0.162618	0.0423245	0.443875	0.422062	0.203163	-0.375434	0.0661712	0.748257	-0.048591	0.927695	0.430178	-1.69775	0.075794	-0.420723	0.0919635	-0.0143254	1.01716	2.69414	0.988698	0.319524	-0.161375	0.706815	0.00971384	0.849381	-0.0624916	1.22697	0.475627	0.0232456	0.733852	0.327825
85	-0.409321	0.202804	0.207941	1.19582	0.217931	0.0729074	0.249741	0.82895	0.95776	-0.0494135	0.493936	0.560086	1.28609	0.175929	1.44022	0.316062	0.0635217	0.391699	0.126882	-0.137932	0.82081	0.755566	-0.241552	0.573379	0.384383	0.0529758	0.700928	0.089665	0.666438	0.444857	0.211019	-0.239958	0.3086	-0.227754	-0.468932	-0.477394	-0.287606	0.18121	-0.0167761	0.0748381	-0.112598	-0.0764864	1.05591	-0.149139	-0.0869399	0.105629	0.333778	0.235349	-0.012845
86	0.30086	-0.184589	-0.168003	0.57496	-0.278262	0.0426469	0.343592	-0.108648	0.429646	-0.703162	0.384843	-0.492916	2.38356	-1.52209	-0.360241	-0.635881	-0.494389	0.126614	-0.878982	-0.479307	-0.0509084	0.777597	0.049632	-0.177864	-0.691996	-0.78855	-0.0836616	-0.104306	0.20583	-0.520161	-0.174531	-0.216224	-0.45054	-0.246362	0.507097	1.32349	0.696861	-0.508529	-0.457703	-0.172961	0.0754521	-0.221309	0.775701	-0.196151	-0.293171	0.704951	0.0960612	0.274726	-0.0213388
87	1.27108	0.12533	0.396856	-0.183546	0.178552	0.173224	0.294751	0.382526	0.27602	-0.00700724	0.816499	-0.126075	0.228359	-0.357668	0.395444	-0.322469	0.112067	0.439977	-0.091159	0.283891	0.0413484	0.115057	0.0972226	0.414953	-0.181749	0.292383	-0.153102	-0.0963376	0.0885578	-0.26081	-0.0600885	0.130257	-0.104041	-0.445742	0.332283	-0.858788	-0.494362	-0.650433	0.281188	0.762695	0.173604	1.89496	-0.52777	0.19846	0.479418	0.215136	0.269434	1.51269	0.490999
88	0.428988	0.690354	-0.114015	0.791022	0.877237	-0.0597029	0.122017	0.178972	0.0655058	-0.151441	0.0186043	-0.162736	0.307432	-0.345439	0.297929	-0.0245787	-0.57081	0.126562	-0.978552	-0.0538893	-0.304068	0.0784065	0.050529	0.051487	-0.133997	0.0914393	0.0546194	0.281828	0.0141612	0.222733	-0.0131841	0.130531	0.305096	-0.245419	0.0428304	0.0530009	0.765807	0.00776407	-0.10272	0.140273	0.0345852	-0.384334	-0.477286	0.683514	0.228093	0.034389	0.401385	-0.292997	0.0445778
89	0.404746	-0.296708	0.0905764	-0.340992	-0.759364	0.720494	0.464226	-0.28586	0.55963	-1.04717	-0.40262	0.103148	-0.0837918	-1.11095	-0.0684414	-0.90471	-0.621947	0.752736	-1.31998	-0.104801	0.179785	0.0965439	1.79633	0.0991227	-0.240494	-0.352157	1.31591	-1.2726	0.341312	-0.952038	-0.0439236	0.176152	-0.515647	0.175744	0.447208	-0.20682	0.235805	-0.319757	-0.195733	-0.0194641	0.0115317	0.0190059	-0.116657	-0.58215	-0.468021	-0.097908	0.0498253	-0.221776	0.0379899
90	0.774563	1.69676	1.07195	1.52733	2.01181	0.203455	1.07954	0.266897	0.789909	0.194016	0.049157	2.6236	0.723782	2.32093	0.16216	1.6462	1.09951	0.540987	1.09543	0.451901	0.305228	2.29443	1.18631	0.0836945	-0.302727	0.313471	3.34915	0.991293	-0.0500889	0.389868	0.483108	0.469322	2.75667	-0.0104337	1.00618	1.27324	1.50036	0.51092	-0.420296	0.150101	0.193119	0.984812	-0.21914	-0.109412	-0.231321	0.73137	0.0462679	-0.367352	0.225954
91	2.60795	2.61423	3.19151	3.69728	1.93716	2.77094	4.23948	2.51404	5.65826	3.50338	2.60844	4.13808	3.24739	3.3579	2.45496	3.6129	0.775229	3.14319	5.8994	2.66554	2.62918	3.53388	2.79384	3.2788	2.30303	5.48634	3.68727	1.62047	1.8731	3.29618	4.57657	2.64057	4.50748	0.752092	2.43321	2.02725	3.03109	1.62737	2.92886	2.15563	2.01774	2.39113	2.76361	1.57877	2.19642	1.88458	1.26715	6.47205	0.719409
92	0.320538	0.209726	0.0977304	1.08875	-0.393951	0.453594	0.412672	0.490214	0.104117	0.0139915	2.29659	0.271233	-0.358768	-0.373649	0.128598	-0.341071	-0.95794	1.19291	0.68045	2.76408	1.83813	0.145324	-0.255934	0.167918	-0.398414	-0.321061	1.06676	1.00528	1.39261	0.229346	0.844744	0.133103	-0.736181	0.720399	1.70445	0.581813	1.97811	-0.606243	0.529669	0.365658	0.424216	0.0493669	-0.0626608	-0.165255	0.576349	0.619997	0.169277	1.26077	0.416718
93	0.490191	0.856246	0.734283	0.517121	0.188737	0.246587	1.10468	1.14259	0.00843369	0.060727	2.5155	1.68512	0.997178	-0.744706	0.521517	1.05765	-0.165778	3.82395	1.32022	1.21705	2.1649	1.23264	0.0786105	1.58178	-0.0227355	0.398506	0.00177214	0.327893	2.38747	-0.194433	1.14299	0.491531	0.667641	0.177977	-0.00368481	0.397675	1.61968	-0.300939	0.347473	0.420777	0.617154	1.93164	0.810702	0.20588	1.54395	1.9981	1.14399	-0.417857	0.0981773
94	0.14002	0.357311	2.38949	0.712806	0.0982452	1.14074	2.78038	0.754881	-0.441774	0.0582324	1.22367	0.808842	0.967725	0.0481562	0.550212	2.48607	0.105666	6.67317	0.190172	1.21895	1.60725	2.40514	1.44567	0.744493	0.149045	0.51923	0.405726	0.694929	3.82964	0.0816121	-0.372706	2.41395	0.685126	0.446564	2.60055	0.857077	0.365195	0.574453	0.163145	0.0108882	0.408095	4.56527	0.106783	-0.00805921	3.15868	3.97229	0.511781	0.0036231	0.189298
95	0.310159	0.272547	0.386825	0.450969	-0.392666	0.188756	0.946621	0.413101	0.270619	0.115213	3.16106	0.273563	2.23311	-2.14782	-0.0204171	-0.319276	0.343155	4.25016	-0.112156	0.442926	0.901144	0.938236	0.916318	0.468797	-0.438186	0.363863	4.84535	0.995648	1.79013	-0.0332724	0.817717	0.244259	0.214657	1.09125	1.73585	1.10534	1.8025	0.840198	-0.0450806	0.318714	0.413053	0.63887	0.536808	-0.0648448	0.139144	0.732437	0.333688	0.870142	0.25127
96	1.25436	-0.0129569	-0.309138	-0.855994	-0.195935	-0.0829792	0.55912	0.525708	0.0926664	-1.01826	1.08728	0.278162	-0.625999	-0.728678	0.410664	1.35489	-0.245352	-0.0330624	-0.0789455	1.01589	0.526008	0.740861	-0.338365	0.136307	-0.365505	-1.22567	-0.310747	-0.756416	0.16594	0.29706	0.188388	-0.0562357	-1.73879	3.30395	0.308622	0.78619	0.203165	3.77393	-0.303925	0.549052	0.404645	0.159177	-0.340085	0.324493	0.284791	1.25403	0.786414	-0.250886	-0.0290611
97	0.970915	0.545538	1.26464	0.275717	0.28035	0.29398	0.315888	0.492925	0.770532	0.253195	0.19523	-0.350665	2.00045	0.650226	0.454792	0.078903	-0.0548279	1.34442	1.2627	-0.0569996	0.868213	1.17605	1.32321	0.327581	0.855038	1.72498	2.18322	0.364231	0.984974	-0.0846008	2.14563	0.824075	1.62548	1.26467	1.524	0.203882	1.49994	0.958956	1.39746	0.165637	0.301358	0.304281	-0.205359	0.341955	0.169499	-0.0640132	-0.160188	0.489351	-0.288838
98	0.395719	0.427927	2.18035	-0.673724	0.905642	1.40449	-0.0617396	0.443262	2.59929	0.597568	2.91576	1.94109	1.12078	-2.56095	-0.151176	1.83575	-0.580984	0.973163	2.66271	-0.197956	0.67573	2.63932	2.90196	2.58701	-0.629745	1.29545	1.2155	2.57007	0.693478	0.762921	3.14046	0.364858	1.42012	0.185003	1.69083	-0.0742102	3.7706	1.29384	2.45846	0.360081	0.668341	3.32483	-0.0391781	1.723	2.10265	-0.0436519	0.0974237	2.96917	1.76915
99	0.770236	1.84984	0.0255313	0.828544	1.86184	0.165119	0.199545	1.76433	2.05779	0.24401	1.59865	0.328301	0.650255	0.322341	1.52069	2.43696	1.4024	1.96055	1.90149	1.82998	0.70087	0.864047	2.3927	2.8341	0.209423	2.2113	0.860911	2.17783	1.79188	2.56532	1.95487	0.310698	1.67565	1.06472	1.29575	2.07187	2.1801	1.79681	1.132	0.949597	2.24382	0.823912	0.841207	2.11237	0.194804	0.0523099	1.27023	3.06924	0.707714
100	0.39012	1.84278	1.6866	1.70028	1.59656	0.517849	0.419359	1.7556	2.93506	2.07917	0.908712	0.702993	2.8113	0.641478	1.10288	1.27949	2.09321	1.48993	1.43782	2.18607	1.41117	1.82492	2.55968	3.61799	0.863802	2.94786	0.935474	1.11982	1.6207	1.78599	3.30228	0.343453	1.85259	0.706315	3.1924	1.46	2.56286	1.99168	3.5661	0.823584	2.56869	1.92866	2.00743	1.67145	0.968085	0.0749268	1.41299	3.95469	3.17848
101	0.411992	2.45745	0.321261	1.60534	1.14034	0.345898	0.897641	2.24195	2.37871	0.789283	3.07855	0.058327	0.838498	-0.335253	1.20117	1.5781	3.61143	1.98605	2.77031	1.29792	1.47678	0.460434	3.11543	4.6493	1.52266	4.11974	0.809638	2.33058	2.51136	2.87739	1.62894	1.04691	2.20877	0.623103	2.04751	1.09669	3.72316	0.113568	0.327082	0.545165	3.87642	0.468488	1.43388	2.14101	0.353813	0.374617	1.98597	1.81438	0.646339
102	0.591303	0.842023	0.513705	0.898413	0.451451	0.0752136	1.15157	1.9874	1.37029	0.273627	0.721408	0.363353	1.03034	0.680857	1.40542	0.724775	3.22013	1.24274	2.77589	2.91714	0.914337	0.562071	1.3677	3.12341	1.44967	1.95248	1.01649	2.34305	2.653	2.88043	0.242835	1.75026	1.56217	0.920226	2.97614	2.2358	1.87763	0.244759	0.990311	0.805133	0.500926	1.10582	0.846775	1.10798	0.238774	0.629238	1.69114	0.897672	1.26332
103	0.982614	0.968723	0.77974	0.933573	0.774386	-0.00490315	2.66852	3.02623	1.3248	0.428589	1.07456	0.425611	1.72211	0.75963	2.05206	0.868463	4.41204	0.348403	1.72122	1.88955	1.68653	0.428179	1.72004	1.14752	0.786606	0.610193	1.22787	3.23679	1.59628	1.10467	1.72269	2.6632	0.805397	1.63849	1.7833	1.81432	0.572155	0.492789	1.60308	1.14951	0.358177	0.915027	1.04117	1.21574	0.172103	1.67986	2.13084	1.9002	1.41933
104	0.345792	-0.0902746	0.607887	-0.0844103	0.584095	-0.100576	1.31256	1.44385	0.199062	-0.283023	0.923946	0.324144	1.11584	0.266991	0.472696	-0.421443	2.68891	-0.0445215	0.770992	1.08473	0.574033	0.265758	-0.175451	0.0832549	-0.508443	-1.31518	-0.0535728	1.47126	1.15043	0.300755	0.0229786	4.07248	-0.187732	0.172484	0.231687	1.98599	0.616538	0.715348	0.764995	0.580779	0.0996555	1.64013	1.47459	-0.247544	-0.490527	0.881921	1.33585	1.32998	2.15632
105	1.01412	0.819364	0.222051	0.309964	0.118655	0.171605	0.314892	1.33294	0.458556	0.741281	0.34967	0.512679	0.574618	0.268487	0.310642	-0.0579653	2.2885	0.150592	1.20669	0.333972	0.739566	0.510358	0.348587	0.339203	1.56232	0.0642633	0.170085	-0.0387462	0.320644	0.433919	2.32543	0.255468	1.32554	0.472212	0.950329	0.886108	0.370033	0.173262	0.118913	1.22386	0.735406	0.539448	0.803194	-0.340974	0.371496	0.183432	0.880793	0.638748	0.788726
106	1.24087	0.768907	0.281196	0.286534	0.607468	0.142492	0.061066	1.24774	0.280423	0.398359	0.200437	0.568273	0.226167	0.139452	0.241723	-0.284654	1.82693	0.118977	1.00967	0.149561	0.417252	0.295365	1.98746	0.199608	0.950487	0.240288	0.0937054	-0.111345	0.310627	0.881378	0.440048	0.502996	0.11114	-0.117059	2.61028	0.668874	0.276025	0.733288	0.183575	0.669295	0.565056	0.362784	0.595519	0.470965	0.399587	0.108245	0.383082	0.138325	0.8029
107	0.935274	0.477393	0.18563	-0.187873	-0.124301	1.24276	0.127767	0.554131	0.290796	1.64995	0.756143	1.4005	0.151805	0.74056	-0.27174	-0.891153	0.410755	-0.175772	1.53878	0.12432	-0.277945	0.534518	-1.1207	0.488435	0.235537	-0.903027	1.32047	-0.0459682	0.112694	-0.00371106	0.246887	0.760935	0.700157	-0.372626	1.96838	0.755014	0.939953	-0.23929	-0.369353	0.563173	1.08946	0.411291	0.473792	0.833133	1.23453	7.14e-05	-0.366687	0.556141	1.82338
108	2.0154	2.15244	0.81143	0.520861	1.94528	2.2308	1.15979	1.40473	1.19145	2.28488	0.869269	2.53768	1.44726	1.75722	0.632306	0.556194	2.68636	0.242777	3.31854	-0.257781	1.4989	2.34535	1.35596	2.35204	0.655369	4.34347	2.7173	0.404779	2.3184	0.965708	1.32695	2.87942	0.731686	0.812049	1.98763	2.26987	1.7961	0.249765	1.2547	3.32713	2.05621	1.73096	0.788098	1.95324	2.24485	1.80236	0.557705	3.61079	2.90588
109	0.454721	1.11711	1.50164	0.644888	0.962294	1.15294	1.59565	0.337062	1.15071	1.45916	1.15928	1.85057	0.621359	0.872783	1.86963	0.135794	-0.193275	1.54463	1.97191	0.563473	0.711101	1.47209	0.265316	1.38928	0.587749	2.58237	0.471958	0.198353	0.867207	1.84212	0.904595	1.39465	1.10338	0.045299	1.30993	1.25698	1.56334	-0.986837	1.43298	0.653022	0.910428	1.2458	-0.639226	1.50883	1.16449	1.71867	0.875248	2.72265	2.35145
110	0.154986	0.214883	1.05369	-0.39446	-0.274758	0.437638	0.10042	0.395106	0.951231	2.56247	3.6638	1.41137	1.18768	1.21075	0.389505	-0.86087	-0.366554	0.660808	-1.32052	0.153405	0.398575	0.793054	0.221438	0.0381753	-0.31287	1.47898	0.494121	1.38266	0.854861	0.715392	-0.0760223	-0.23991	-0.055912	-0.300188	-0.0231441	0.513824	-0.00414319	0.325268	-0.282273	1.32815	0.589959	1.46846	0.347375	1.06871	0.300336	0.169458	0.292312	0.923412	2.2529
111	0.12745	1.14847	1.14546	-0.125311	1.76955	0.499303	0.261053	0.55947	0.133437	0.65997	0.975228	0.294953	0.388723	-0.129926	1.31925	1.68176	0.0336585	0.312284	0.370065	0.677302	1.91968	0.862273	1.16443	0.514211	0.534151	0.0335735	0.339278	1.52941	0.344052	1.4305	0.431216	0.64785	0.289719	0.469317	0.200463	0.098364	0.0621724	0.446887	2.24091	0.187964	1.22234	1.56142	-0.00533252	2.06214	0.449254	0.0923035	0.586546	0.214064	1.32124
112	-0.0291427	0.876793	1.87553	0.43776	0.263898	0.640797	-0.138588	0.0799248	0.291903	0.514341	6.22687	0.34936	1.5115	0.449939	1.10878	2.54603	0.321824	0.512721	0.156432	0.291497	2.27854	0.909543	0.760863	1.40523	1.26178	-0.129648	-0.272714	2.9512	0.363107	1.80998	0.473476	1.1487	0.547695	1.62796	1.24765	0.0400533	0.156844	1.32153	4.04288	0.512233	1.09131	1.93225	-0.0393787	0.790074	1.07704	0.244452	0.385725	0.928024	0.627306
113	-0.0245157	1.87943	0.728635	0.0993316	-0.0801152	0.961592	0.0637257	0.3227	0.193692	0.700635	-0.412289	-0.273269	2.11426	0.484266	0.41038	2.14875	-0.310988	0.618828	0.491371	1.11261	1.30944	0.0364356	1.58049	0.161601	1.91768	-0.823728	-0.548563	0.451116	0.615822	2.38142	0.0396915	0.878703	0.267587	2.38743	0.300779	0.316064	0.000581181	3.43515	0.433252	0.0622591	2.21916	1.02867	0.584464	0.945857	0.857439	0.367527	0.245011	0.47146	0.940008
114	0.393172	0.861313	0.660341	-0.0893413	0.185141	0.898174	0.36252	0.774292	0.386859	1.24605	0.0709606	-0.467797	3.34818	2.48412	0.312913	0.168281	-0.0210104	2.16557	0.944318	0.565818	0.325224	0.927874	-0.0739668	0.0413641	1.01935	0.647569	2.47905	0.0548341	0.165087	1.49033	0.0915632	2.04937	1.98185	1.7971	1.64716	0.371556	0.525608	1.37427	0.417944	0.54207	0.96545	0.715061	0.526496	0.21117	0.739107	0.753806	2.059	-0.126098	1.52392
115	0.197454	0.467305	0.415822	0.949169	0.0380914	0.611744	0.438668	0.233685	0.621721	0.504226	-0.452492	0.0681471	0.525959	1.03036	0.504069	0.0933303	-0.229976	0.92129	0.724166	0.395505	0.0897009	0.797034	-0.022899	0.0168703	0.573547	0.408093	0.282255	-0.00803925	-0.304883	0.162652	0.872284	1.68611	1.17596	0.347404	0.977445	0.420799	0.135719	1.48112	0.351604	0.300295	0.393362	0.450842	0.659991	-0.0434132	0.441058	0.496504	0.30602	0.506961	1.23299
116	-0.221459	0.0307418	-0.0923521	-0.413534	-0.675492	0.439183	-0.185693	0.219713	0.566221	0.275875	0.155739	-0.217032	0.121213	1.04388	-0.0631848	-0.740821	-0.493982	-0.0385442	0.904531	0.201006	-0.299992	0.258227	-0.963518	-0.183044	0.148925	-1.09466	-1.01542	-0.340004	-0.00169488	0.142612	-0.622962	0.797416	1.837	-0.17164	2.05863	0.482459	0.436039	0.835345	0.242171	0.0339293	0.574345	0.05713	0.410875	-0.0612986	-0.0800736	0.0898993	-0.216949	0.147851	0.548677
117	0.244574	0.797738	0.252349	0.425876	-0.0157368	0.508423	1.21049	1.51974	0.622298	0.418984	0.440283	0.188826	1.00478	2.72745	0.339312	0.603213	0.499469	0.313399	2.04272	1.01441	0.152662	1.08094	0.686674	0.636699	0.270743	1.34965	0.848661	0.427296	1.8422	0.555178	-0.859906	2.8607	0.836303	0.652324	1.3044	-0.0515624	1.83232	1.21331	1.16708	0.390843	0.625954	0.299375	0.617533	0.0436742	0.553903	1.51936	1.17188	-1.2054	1.2075
118	1.44794	0.807957	2.4456	2.95116	1.37111	2.73562	1.44583	1.90405	1.11224	2.6919	0.0906146	1.30554	2.21053	2.60324	0.983283	1.10547	0.86163	2.1912	1.51447	0.523902	0.289377	1.50456	0.902875	1.14785	1.91052	0.500281	1.52613	1.33583	1.18285	0.0328836	0.181071	0.920337	2.84015	1.93707	0.178492	0.714993	3.38758	2.71717	2.23708	1.66167	0.90494	1.76875	5.10587	1.24067	2.88336	1.30634	2.29328	1.64974	1.85166
119	0.35635	4.29909	0.7572	0.827707	2.34891	1.13329	2.77327	3.09607	0.507207	1.0741	1.41946	0.410842	0.877606	4.63723	2.48914	2.41956	2.7005	2.72669	3.43808	1.64274	0.22614	0.933153	2.09921	2.35821	0.628922	2.59321	1.09209	2.12168	3.19879	1.19506	0.582445	3.16513	0.440792	0.784742	1.78314	1.71285	2.38554	0.326157	1.47386	0.825219	4.8029	1.50646	1.06059	3.04378	1.5393	2.58746	2.66552	0.395176	0.706184
120	1.82505	1.81103	3.85842	1.11389	2.27087	1.59756	2.0977	1.24346	1.13656	2.03589	1.53459	3.45112	2.39124	3.42917	1.66275	1.94657	2.69196	1.71805	3.39089	2.63625	0.974652	1.11157	2.53368	1.48788	1.80993	1.74525	2.51509	1.86444	2.3658	0.818719	0.157249	2.42634	2.80106	1.53983	1.38376	1.31739	3.24094	0.811538	3.31715	2.97201	2.159	3.5527	1.59852	2.43344	1.88442	2.94462	1.50164	0.473626	2.71291
121	4.07844	2.66188	2.91763	2.4432	2.91508	2.75221	3.14517	2.09217	2.2175	3.24882	3.53714	1.65274	3.80287	1.95105	1.94717	2.64858	1.4377	4.37443	3.94303	1.26574	2.6445	2.63138	1.90218	2.77916	3.02566	2.11054	1.65987	1.94967	1.27398	2.94452	2.53028	2.9244	2.17235	4.80519	2.14943	2.46786	4.66658	1.67408	2.18071	3.73113	1.96931	3.55188	1.16472	2.88849	3.16326	2.83309	1.75487	1.54199	3.01914
122	2.70627	1.97748	2.01351	-0.288779	0.624036	3.26922	0.739938	2.12993	3.00624	0.202881	1.63244	0.476843	1.59126	1.56676	0.28968	0.174539	3.0457	2.43496	2.49722	1.45553	0.857927	1.68183	2.45141	0.506671	2.31248	4.68826	2.04076	0.14427	2.98528	1.34039	2.55314	2.20697	2.88325	0.478204	1.65896	1.46211	-0.0972937	1.71283	3.06663	2.89737	2.95311	3.02228	0.147567	0.822115	3.42081	1.02855	2.40153	3.37028	0.472339
123	2.08796	0.656226	1.50094	-0.140646	0.66876	2.04493	0.300562	1.79568	1.30747	-0.43484	2.64641	1.1103	-0.817508	-0.338165	0.923979	0.958474	3.77137	0.146649	3.4454	1.04935	1.32599	1.06124	1.81631	-0.0577273	-0.595644	-0.93074	-0.236754	0.073109	1.68351	0.443755	0.348007	0.384524	-0.148597	0.545163	-1.34311	1.51808	-0.269842	0.575489	0.101016	1.10041	0.564998	1.34441	0.0394802	0.378045	2.67619	0.570447	1.06898	-3.72253	0.359073
124	1.12337	0.0217336	3.52344	1.2624	0.209685	2.45953	0.870833	0.10668	2.38748	0.532901	-0.174778	-0.180887	0.0963609	0.937255	1.05951	0.0830672	0.781597	1.47939	4.12366	0.83801	0.417241	1.41845	0.488558	2.16717	1.32215	2.51121	1.07564	-0.0576289	0.999768	-0.00282187	2.38915	4.03992	2.02014	0.905045	0.928812	0.498376	0.788656	0.737979	1.2383	0.342944	0.564111	3.11891	2.21714	0.986199	1.99419	0.464291	0.451599	-0.686942	1.29381
125	0.801612	-0.0963429	1.34089	0.860778	-0.603879	3.12672	0.459878	-0.163817	3.75669	0.291774	-0.714496	-0.0712967	-0.392489	-1.37152	0.573537	-0.306187	0.84255	0.43111	2.47603	0.406915	-0.0922311	1.88405	-1.11567	2.07311	-0.276563	-0.444511	-0.0223185	-0.22341	1.54173	0.299651	1.46291	2.11559	0.362119	0.235931	1.19251	0.486619	2.01612	-0.74035	0.859745	0.874114	0.106969	0.744751	0.70528	0.189592	2.65539	0.48794	-0.0378258	1.1933	1.29843
126	0.525231	0.423163	0.515684	0.851051	1.24429	0.169496	0.665027	0.370927	2.55156	0.419104	0.0474224	0.502731	0.57664	0.909099	-0.0175337	1.50423	0.962903	0.211034	0.398134	0.829518	0.969485	0.121653	2.08571	0.763735	1.19921	0.269877	0.723294	0.071487	1.48952	0.189781	2.2564	1.65585	1.01699	3.55613	0.182171	-0.217702	-0.230812	-0.794966	-0.0287454	0.751938	0.34943	2.71166	0.639995	1.1461	0.121955	0.623503	0.546734	19.7367	0.231766
127	2.90212	1.76928	4.46665	2.82298	2.51452	2.92007	2.17632	1.51167	3.61536	2.86048	1.79486	4.32588	2.79173	2.85595	2.3601	2.64018	3.61874	1.15087	3.80301	2.57197	3.06329	1.91242	4.64164	1.71185	2.95947	2.07038	3.05871	2.16688	3.86814	1.03292	2.91188	3.265	3.02793	3.40192	2.49829	3.06896	2.59147	2.15169	2.39037	3.43302	2.27364	3.84295	2.62127	2.83774	2.98346	2.93783	1.62046	6.09938	3.44183
128	2.64424	1.03283	3.90878	1.56721	1.01844	1.72225	0.985498	1.52335	3.29273	0.431221	0.892323	2.37148	2.5855	-0.107772	1.15558	1.26916	1.41695	0.413464	4.21172	0.594126	1.54369	1.23298	3.03978	1.40099	-0.571942	0.335727	2.26105	0.109574	2.3476	1.69034	3.48018	2.39194	0.549548	1.9136	5.78667	0.84432	2.4447	2.94597	0.535042	2.41283	1.63242	2.08518	1.57992	2.6229	0.668673	1.51905	0.14676	1.21789	1.1884
129	3.74835	2.24054	0.568054	1.86989	2.18303	2.55402	3.70299	3.23532	1.21961	2.17816	2.50663	2.42373	4.06961	1.28367	3.45043	2.15698	0.682919	0.767408	3.30126	1.37888	3.83067	1.36815	2.19358	4.376	1.49691	1.17325	2.42084	3.26827	3.69516	3.06974	1.64156	2.45124	3.09188	5.88068	4.8695	0.739022	1.6283	2.90179	0.549676	3.94812	3.29746	0.589543	1.03857	2.31966	3.65267	3.74773	4.19085	-0.935536	2.78914
130	3.47536	1.64999	4.65561	2.31479	2.76275	2.46518	2.97805	4.46684	2.94515	2.16196	3.02076	2.66948	2.7472	2.18307	2.99121	1.48251	4.69035	0.814875	2.14847	2.73707	2.48926	1.22338	2.34551	2.88639	2.58799	0.811639	2.26041	3.03897	2.94839	2.2305	3.97228	2.07324	2.68049	3.05592	2.52511	4.02327	2.41684	5.382	0.553311	3.38019	2.37343	3.44416	1.35313	2.98693	3.30025	2.88419	3.54913	3.73045	2.85332
131	3.06234	1.30228	0.751502	2.24091	0.651825	3.27447	2.76056	2.46328	1.38803	1.19817	0.479707	0.858739	3.48052	0.551333	1.34838	0.18442	0.903854	0.0932907	2.52573	1.29284	3.10211	1.21506	0.498187	2.46707	0.890216	-0.201152	0.607662	0.362932	0.44528	2.60147	1.84948	3.12334	1.71316	3.6111	3.66912	1.66566	2.73764	3.40034	0.413813	2.36952	2.71893	1.35096	1.74446	0.343465	3.84508	2.00165	3.9768	0.961601	1.04934
132	0.439532	0.510822	0.210016	0.809235	0.287086	1.29129	0.237323	1.01989	0.348213	0.548373	0.070037	0.292463	0.415093	0.516444	0.279729	0.037586	-0.0762535	0.0671641	1.4998	0.21095	0.770711	0.265266	-0.109517	0.642089	0.113395	-0.0733515	0.021005	0.231762	0.146838	0.371567	0.998313	0.61229	0.305444	1.0148	0.511438	0.241269	0.564076	1.655	0.0257089	0.281758	1.14406	0.818789	0.369205	0.297212	1.69787	0.329092	1.547	0.339008	0.335954
133	0.457063	1.03968	1.0078	0.292098	0.41752	0.74458	0.282123	1.26727	0.699152	0.222543	0.269994	0.785978	0.10564	1.16848	0.772291	-0.450743	0.843592	0.468256	1.48017	0.411961	2.77459	0.36607	-0.0288704	0.922247	-0.0235371	0.808246	0.556629	0.0739378	0.394558	0.171562	1.48911	0.454579	0.677482	2.07	1.60053	0.661024	1.63245	0.443199	0.00365191	0.418958	1.77527	2.22287	0.0362604	0.461446	0.673401	0.436965	1.27316	0.410638	0.17121
134	0.0999941	0.717296	-0.540281	0.651077	0.528397	2.33255	-0.0219652	0.815786	1.52834	0.824308	-0.459832	0.433085	0.943068	-1.11796	0.428618	0.184199	0.221415	0.857865	1.2755	0.37126	0.853217	0.606213	0.702656	0.208177	0.323881	-0.520595	-0.00143022	-0.563738	0.448962	1.26754	1.75431	0.0604395	0.794958	1.18278	1.11332	1.76063	0.161973	0.13978	1.55115	0.286397	1.10189	0.401125	0.264418	1.21841	1.32446	0.417412	0.740564	0.315105	0.753694
135	0.753247	1.52239	1.2038	1.07708	1.95139	2.93614	1.59572	3.39927	1.16623	3.55026	0.450443	3.69202	1.98754	2.43946	4.0848	1.94937	2.87771	3.82819	3.44697	1.47709	1.31682	5.06168	2.5547	1.38216	1.34027	2.77707	2.12285	0.999103	2.85458	1.77641	0.967445	0.910356	1.5558	1.53148	1.07877	2.89003	0.806105	1.47896	3.54136	0.265677	1.6019	1.39255	0.602858	1.88078	3.07656	1.86321	2.50182	0.61265	2.19221
136	0.7848	1.32837	1.01383	1.12223	2.094	2.25127	1.44427	2.21064	1.42826	2.88675	0.92095	2.3099	1.75814	4.1568	1.65956	1.62807	2.33046	3.15189	2.74926	2.19051	1.67931	1.6976	1.66233	0.979176	1.01431	3.43704	6.01663	1.1577	2.66693	3.46534	1.06293	1.00664	1.82487	0.664938	1.98523	1.71453	1.34807	2.36691	3.18713	1.62371	0.366849	-0.195921	0.914837	0.803461	0.962554	0.170229	1.92378	1.36856	0.274898
137	1.75747	0.670369	1.48905	0.72248	2.62612	1.47857	1.23582	3.0079	1.66774	3.89538	0.846605	2.56391	4.24488	2.70959	2.0224	1.1603	4.18648	5.18398	3.1609	1.7834	1.22434	2.42805	2.60465	0.173712	1.25344	4.09254	1.71543	0.767289	3.45908	2.08804	2.63978	0.694555	3.48863	0.306978	1.37324	3.68509	0.877312	1.86964	4.64139	1.06656	0.948959	1.10145	0.447562	1.828	1.41626	1.2623	1.64679	2.33292	1.40992
138	1.95066	3.3705	1.12431	2.91047	2.02589	3.17214	3.28801	2.33391	1.3193	2.71269	1.69035	2.11425	3.90506	1.88853	3.03321	5.12348	4.89482	4.00872	2.59288	1.46552	1.95624	3.27371	2.99097	1.9232	1.41318	2.72816	2.079	0.881284	3.00077	2.05082	1.17756	3.68771	2.65199	1.35026	2.27644	2.23228	3.61804	1.22487	3.95426	2.48849	3.46863	1.01316	1.85622	2.3705	2.81055	2.60609	1.56165	1.62555	1.21956
139	1.7082	3.37565	1.36287	2.08696	2.82712	1.73593	2.13526	2.92113	1.69651	3.75987	2.08474	2.89424	2.43121	3.92295	3.00046	3.25158	5.09277	4.3431	1.13956	1.55997	1.86465	3.24042	3.87908	1.60396	1.8709	4.10229	2.89053	0.243094	4.14334	1.92046	1.84089	2.45007	1.99512	1.07036	1.03428	2.5337	0.896924	1.79559	3.82417	2.13719	3.83925	1.59347	1.72484	3.10695	2.4207	3.43644	2.25032	3.15379	1.69915
140	2.20241	2.22109	0.203565	0.898206	0.619548	2.0369	1.38322	0.325442	0.766031	-0.286063	0.225385	0.0711705	2.14142	-0.148198	1.54883	0.872926	2.20264	1.7532	1.24341	0.472663	1.84165	2.09907	0.0470044	0.810943	0.492067	0.868844	0.43307	-0.0605519	1.01188	1.12729	0.254143	1.27964	0.604417	0.0642389	1.64308	0.602831	1.32607	0.378427	2.02902	2.19632	3.23963	0.281784	2.454	0.928673	2.28621	1.47497	0.639672	-0.0168445	0.610805
141	2.06457	0.693812	1.49512	-0.237463	1.63044	1.84507	0.900842	0.542929	1.86123	-0.457183	0.46675	0.484285	3.82971	-1.38383	0.121115	-0.0795086	-0.542154	2.75377	1.29118	1.13888	1.38402	1.7627	-0.457787	0.501639	0.439148	-0.924587	0.190751	-0.0608677	3.2623	0.0419611	1.88327	1.67019	2.06281	-0.221969	2.45155	1.38804	2.09505	0.16913	3.34826	2.2224	0.875653	0.627588	-0.191497	2.37782	1.67407	2.36005	0.156774	2.60758	0.370079
142	0.219717	0.218053	0.165398	0.636957	1.29344	0.92117	0.804844	2.33507	0.876022	0.840994	1.09614	0.406869	2.64059	0.405074	0.395565	0.0293086	-0.0699446	3.91806	3.96303	0.146218	1.40278	1.25754	0.442279	1.24929	2.73177	2.61274	1.20509	0.789529	0.215233	-0.265524	1.18452	0.220118	2.49978	0.225606	2.48398	0.799498	0.829352	1.17402	3.07898	0.256438	0.455763	0.462176	0.607024	0.653016	1.93129	1.13871	1.11495	1.98988	1.28976
143	0.32469	0.0469449	-0.0640005	-0.172085	0.538121	2.07551	-0.224832	0.632262	0.54066	0.780176	0.841085	0.833215	2.0831	0.20579	-0.138344	-0.803684	-0.425206	1.354	2.33132	-0.261887	0.191028	1.29285	-0.678661	0.196576	2.88235	-0.1067	0.669465	0.798554	0.0284275	-1.27221	-0.189702	-0.220891	2.49708	-0.690909	-0.214973	1.66056	0.0444951	3.49399	0.599005	0.0951345	-0.0038956	0.167131	0.742695	0.455573	1.36694	-0.0850778	0.752836	-0.022427	1.97651
144	0.129515	0.91339	0.959664	1.22309	2.0413	0.406611	1.74546	0.581271	0.636961	0.455966	0.697619	1.07591	4.48185	1.05076	1.53461	0.837503	0.276096	2.31856	2.50802	0.59207	2.42037	1.74943	3.97227	2.61424	2.08389	0.702109	-0.546734	0.896382	0.34528	0.552265	1.85349	0.410413	1.36471	1.41534	4.69663	2.1304	4.82333	1.81183	3.2766	-0.0293664	0.252521	-1.22126	0.39054	0.613697	-0.414344	0.192436	0.552074	-1.60134	0.258416
145	0.550812	2.35134	1.69981	1.88501	1.64416	1.94712	3.08923	1.6047	0.916125	1.3634	2.83379	2.30597	2.94101	3.16132	2.77638	1.75095	4.3081	4.18214	3.88102	1.63832	2.15698	2.20796	3.00286	2.31504	2.86909	2.7563	2.18727	2.01116	1.44418	0.395086	0.429272	0.482891	3.91283	2.16986	2.27565	2.47755	1.99068	2.45419	3.8298	0.5033	1.44375	3.35914	2.55423	1.32397	1.60272	1.00497	1.30074	0.727005	0.597446
146	1.08836	2.01452	0.34166	2.57495	1.50438	0.678858	0.107191	0.476468	0.622787	-0.198937	2.78077	1.91178	1.33472	1.08949	1.309	0.716271	2.22748	2.5751	7.14526	2.04739	2.13881	0.202843	1.17847	0.506395	1.55581	0.200437	1.65352	0.456852	1.55462	0.575872	1.1922	-0.256355	1.16323	-0.404638	1.93849	0.983775	2.74664	-0.0773737	2.83451	0.553341	2.11052	0.233761	1.98652	1.55659	-0.404673	0.07012	0.661944	-0.616351	-0.210066
147	1.45586	1.02621	0.570597	0.934468	0.942498	0.231212	0.679028	0.639369	0.375613	0.240155	0.755196	3.16606	0.947067	2.93375	0.706832	0.0871744	0.166292	0.449119	1.2789	0.55025	0.468249	0.760864	1.82584	0.205567	0.278374	0.246853	0.142108	0.107434	2.82007	0.0428023	0.49607	0.2907	0.637435	0.0878813	0.834717	1.70003	0.151181	-0.169387	0.306259	1.48567	1.15787	0.313182	1.44908	0.70957	0.213174	0.677011	1.33736	0.0993249	0.402592
148	0.544125	1.36423	0.198998	0.271908	0.661936	0.599475	0.468463	-0.0276284	0.492644	0.74487	0.0729412	5.33882	2.15257	1.39965	1.14088	0.201811	-1.06249	0.281633	0.973319	0.422443	0.884404	1.14555	1.05794	0.189043	0.210672	0.0418012	0.520519	-0.605366	1.26138	-0.0620717	0.23837	0.417533	0.287141	0.824937	0.668909	0.649948	0.409629	0.252168	-0.255323	0.599992	0.857602	0.429926	0.887475	0.819404	1.27414	0.590168	0.104713	0.66394	0.603039
149	0.677561	1.03291	-0.577132	1.08759	0.85171	0.902442	-0.00985764	0.000111474	1.03388	0.259509	-0.202718	-0.213477	3.3514	1.2039	0.00457281	-0.417317	-0.979441	-0.370329	2.78227	0.199784	0.118834	0.0551516	0.424853	-0.183024	0.761669	-0.214067	0.0694772	-0.733882	0.480451	1.02006	0.790393	2.20921	1.61769	3.82464	0.37218	-0.216714	1.07018	-0.394116	-0.10904	0.99711	1.22832	0.597935	1.31981	0.732387	0.52058	0.174722	0.106862	0.420272	0.270025
150	0.704068	0.718835	2.84436	0.325148	-0.0558897	2.27599	0.314082	0.153949	0.794274	-0.320267	0.478838	-0.529899	-2.80044	0.582561	0.886441	-0.0286301	-0.483912	0.428501	3.15708	0.117273	0.418051	1.08588	-0.959588	1.46695	-1.45542	-0.0846899	0.478426	0.473911	0.482123	0.923044	-0.565364	0.589943	0.535189	1.41799	-2.46498	0.17966	0.816803	-0.0822771	0.310438	0.471686	0.673245	1.89451	0.412885	0.594441	2.98737	0.0723699	0.588265	-0.612835	1.87528
151	0.577692	0.862667	0.757551	0.707019	0.729042	0.799627	0.815234	0.405101	1.59324	0.411054	0.496557	0.109903	3.08159	0.574975	0.313064	0.862391	-0.503598	0.476687	2.83895	0.645873	-0.520752	0.797622	2.66582	3.65137	0.211268	0.287799	0.786774	1.13374	0.58449	-0.224872	0.159483	1.48167	2.4	2.48852	1.5735	0.162031	0.351363	0.288822	0.694408	0.199596	0.31606	-0.631434	0.344428	0.529816	-0.207304	0.168383	0.504544	-0.579545	-0.0412453
152	0.616161	0.378346	1.24072	-0.349136	0.874122	2.3027	0.0238155	0.149175	3.11078	-0.00279998	1.83761	0.703797	0.833649	-0.955253	-0.106321	1.35303	-0.316457	1.30289	1.50131	-0.252737	0.332273	4.73306	0.270565	3.15946	-0.597194	1.46622	0.727177	3.50074	0.415577	-0.131992	0.820095	0.931645	1.05942	0.283752	0.143025	1.13863	0.516693	-0.0269795	2.1882	0.670864	0.464505	3.20343	-0.0634947	1.65289	2.0659	0.0379349	0.171416	1.18655	1.23219
153	0.217399	0.573528	1.03144	0.602123	1.03591	0.810378	0.734642	0.275821	0.929924	0.43263	1.05274	0.639334	1.42082	0.599405	1.72812	1.24013	0.239583	1.13975	0.33659	0.411016	0.755046	1.03653	2.15574	1.4325	0.145856	2.08447	0.459323	0.0182134	0.815153	0.713058	0.91661	0.654373	0.908582	2.53403	0.0523544	0.959273	0.246723	0.426877	0.236502	0.653182	0.32282	1.56045	0.336226	0.831008	0.529317	0.42508	0.199666	0.337254	0.838696
154	0.104842	0.588956	0.108766	-0.114616	0.493073	0.720733	0.745798	0.114687	0.467799	-0.165295	0.442583	0.371927	-0.230152	2.70863	0.933903	0.329534	1.35177	0.520407	-0.547171	0.511014	1.43976	-0.00137459	1.7503	0.731205	0.0416421	0.440847	2.01695	-0.0770452	0.273119	0.809175	0.0159027	0.0444571	0.10371	1.12664	0.380716	1.13722	0.3544	0.725143	-0.101004	0.12914	0.300882	-0.0540141	-0.738359	0.201651	0.318751	0.454327	-0.10953	0.4599	0.055507
155	0.97911	0.371787	-0.339877	0.0758307	-0.0455601	0.248508	0.417837	0.207506	-0.070545	0.271711	-0.0536186	0.00934553	-0.728058	2.34416	0.391617	-0.145819	-0.154182	0.175531	-0.507377	0.229164	-0.249405	0.153903	-0.449499	-0.0608211	-0.700886	0.749393	-0.0108976	-0.180779	0.329105	0.273885	1.86917	0.522693	-0.0928517	0.901877	1.08315	0.661633	0.108013	0.28781	0.343916	0.203886	0.296466	0.0520537	1.21692	0.123755	0.117247	0.312641	0.00371995	-0.0273887	1.2745
156	0.125198	0.815668	0.0909029	0.0800295	-0.396334	0.515016	1.7837	0.413075	0.409962	0.386981	1.58718	0.29406	-0.261518	0.507058	0.13512	1.49437	-0.0692662	0.196131	0.295784	-0.0486608	2.48552	0.391192	0.52859	0.876796	0.00515379	3.33816	0.568484	-0.232909	0.662649	0.098166	0.778706	1.47473	1.59276	0.427812	2.48763	1.38498	1.06986	0.144086	0.0521832	0.0270107	0.794565	0.0682652	0.0201783	-0.361433	0.534788	2.03204	0.416729	2.24943	0.927182
157	0.94974	0.743587	1.03564	-0.192614	0.525978	0.36873	1.46295	0.271024	1.03268	4.42407	2.91207	0.923962	-0.375269	0.231747	0.236977	3.12487	0.314693	1.73253	-0.251619	1.20291	0.69467	2.45108	1.64891	0.59707	0.652795	2.98927	1.97994	0.519398	-0.218149	-0.308213	0.992429	2.21763	0.152367	1.74942	0.917462	1.33438	2.57179	3.66677	-0.0681844	0.714481	0.661537	1.31998	-0.133458	0.738308	0.59544	2.48815	0.311967	1.68622	1.85802
158	0.0553282	2.17051	0.378672	0.397834	0.0638293	0.31799	0.842828	0.164488	1.06716	1.32444	2.70869	1.05459	-0.0856075	-0.963632	-0.200187	-0.269464	1.80534	0.670933	-0.561908	-0.388262	0.734148	1.12148	0.254194	0.185632	1.718	0.316116	0.940927	1.18269	0.554375	0.30581	-0.674714	1.09659	-0.0381395	-0.00132076	2.20728	1.21302	2.21731	3.17061	0.0941823	0.131541	1.2159	1.28915	0.401342	0.745916	0.524177	1.17987	0.495971	1.18514	2.73597
159	1.9652	0.513244	0.503248	1.11611	0.110543	0.319866	0.370502	0.990272	1.16527	2.05661	2.64423	3.30866	-0.313485	0.211278	0.393953	0.343583	0.909234	0.989934	-0.170461	0.0599237	0.625742	0.638872	-0.225294	0.377741	0.620633	0.290576	0.499381	0.557079	1.55276	2.53469	0.819344	5.36174	0.721787	0.852728	4.69721	0.745234	1.40488	1.39794	0.0320431	1.49344	0.497518	1.00482	1.85046	0.294062	0.406242	0.52754	1.6867	1.27854	1.39907
160	2.7601	0.618191	0.332784	1.90398	0.0593521	0.374667	0.351242	1.93061	1.51942	2.49878	0.685139	2.13031	-0.348753	0.397032	0.483757	0.00788908	0.975047	1.29706	1.44596	0.122972	0.646	0.635803	-0.0165695	0.138224	0.627586	0.885485	-0.0346453	-0.0919823	0.721617	3.18991	1.66419	3.04287	0.923523	0.0607927	2.82424	1.68022	1.45478	1.4263	0.681179	0.782824	0.635006	0.414857	2.96905	-0.0397631	0.323783	0.204042	0.975649	1.33843	1.53177
161	2.33263	0.689887	-0.179868	2.61961	-0.487294	0.450076	0.0915464	1.21269	1.1372	1.59718	1.18518	1.01274	-1.08692	1.71364	-0.126524	-0.905224	0.809505	0.289156	1.99286	-0.024797	-0.282864	0.556978	-0.90954	0.0787284	0.0527899	-0.396185	0.403716	0.233798	-0.0901216	1.09376	0.750893	0.397914	2.3296	-0.316687	0.558507	1.16412	2.15871	-0.214242	-0.313042	1.87798	0.990111	-0.0336933	3.42361	-0.149104	0.175369	0.212278	-0.200577	0.140488	0.522552
162	2.75321	2.82272	0.900741	2.06823	1.34494	0.851318	2.67771	4.10923	1.35097	2.33043	1.77924	2.54513	3.42013	2.66958	0.257237	2.90172	5.31002	0.853421	2.27169	1.07458	2.05456	2.19566	1.54813	2.53645	0.323237	1.19403	0.765401	1.40282	2.02063	0.71055	1.34447	0.796792	1.80847	1.03424	1.444	1.06485	1.35989	1.88147	0.683536	2.8041	2.49121	1.04452	2.03511	3.0175	0.585748	1.88445	1.45252	1.01964	1.90878
163	3.62873	2.38629	0.772649	1.56229	2.94992	1.0107	2.5088	2.43862	1.00407	1.10384	2.31305	1.53799	1.72361	3.00006	0.663127	4.17577	2.05702	0.425667	1.80691	0.517339	2.01024	2.13024	0.25452	1.51912	1.05141	0.270358	4.4387	3.56223	1.37382	1.00838	1.27773	0.726764	0.580467	2.4471	0.687229	1.43865	1.76967	4.51982	2.11431	4.20837	2.07435	0.528021	1.53731	3.24395	0.842809	3.48082	1.35255	-0.516099	1.24598
164	0.283121	0.194122	0.0777273	0.846227	0.783703	1.41599	1.82236	0.877195	1.72969	0.0707229	0.177817	1.97045	1.71774	-0.96518	0.130924	0.333319	0.462037	0.0139767	-1.29027	0.0251074	0.00634696	3.58724	-0.428569	0.981462	-0.892015	-0.501771	1.85596	1.97994	0.295119	0.164521	0.0295931	-0.143174	-0.17816	1.62256	-0.873517	1.15289	0.371281	0.730642	0.792454	0.783633	0.216163	0.928374	1.76958	2.71661	0.589262	1.53312	0.424805	0.139638	1.11669
165	0.354909	0.354149	1.80872	1.04019	0.2154	2.01679	3.07459	3.36954	1.92918	3.02382	3.49913	4.05135	1.33215	3.19621	0.72143	4.38151	1.85004	2.45043	3.21107	2.91568	2.9426	1.85774	1.6144	1.91636	3.3722	0.527723	1.69762	2.5057	2.27277	3.88358	2.08254	0.658755	1.82682	2.91879	1.47904	1.7174	1.64089	1.86334	3.8934	0.308982	0.467784	1.10539	0.809528	0.212362	0.851461	2.11737	1.88355	2.13804	1.88631
166	0.136628	0.245576	0.162409	-0.268355	0.161674	2.0532	1.16383	1.34356	0.437121	1.48252	1.87589	2.02373	0.498941	0.284677	0.117795	0.48088	-0.0958621	0.500003	0.984877	1.88362	1.01113	0.879117	1.53719	1.58967	1.57367	0.115586	0.0936126	0.721238	0.331024	4.05973	0.637762	0.318001	2.38536	0.693775	0.0896163	0.141837	-0.323808	0.1759	1.90648	0.019652	0.398329	0.855954	0.994432	0.153445	1.42987	0.779144	0.0594847	0.362492	0.964762
167	-0.0884039	0.217125	1.67735	0.278003	-0.242478	4.01679	0.888361	3.33249	0.437441	1.83247	2.41875	3.3469	3.54479	1.77223	0.272202	-0.520428	0.272147	0.982058	1.3927	3.04723	1.15019	3.46047	2.27605	2.82624	3.99928	0.747106	0.633196	1.15197	0.518492	1.72907	0.307898	0.381268	5.53792	4.65348	4.13963	0.882751	-0.127583	-1.01367	3.15681	-0.131992	0.337568	1.78103	0.0355558	0.173155	2.66292	0.577591	1.67568	-0.690647	1.58439
168	0.0297299	0.737701	1.01095	0.0634793	0.541422	0.873344	0.203891	3.28483	0.166423	0.527884	0.291121	0.954124	-0.0454411	-0.0565016	0.348036	1.57293	0.190345	2.20794	-0.165316	1.14765	-0.131995	0.159082	1.4078	0.846212	1.11208	1.34987	0.616463	1.65485	0.652713	0.418718	0.526571	0.119495	0.224711	0.764503	0.320241	0.798719	0.0867458	-0.224077	0.801138	0.031054	0.71657	0.687263	0.296942	0.303021	0.831169	0.372642	1.70528	-0.457005	0.858847
169	0.235165	1.17132	1.04473	0.77837	0.707107	0.667481	0.897515	2.41966	0.417439	0.892936	1.28191	1.1891	1.51871	-0.110238	-0.535341	0.609236	-0.296979	1.48611	2.96178	0.581805	1.39651	-0.565532	1.17913	1.34544	1.06055	0.223125	-0.227184	0.915363	0.692496	-0.173535	0.328966	0.0668909	1.3762	2.15988	1.22997	0.713526	0.817671	-0.663335	1.22542	0.464046	1.22985	1.19613	0.685794	0.772586	1.04483	0.796987	3.81257	0.00403985	1.84506
170	0.178793	1.45805	0.166777	2.18585	1.00163	1.17339	-0.0420133	-0.0141965	2.26731	1.11336	0.156032	-6.68e-05	0.833397	0.0183415	0.0394195	-0.66312	-0.460027	-0.118207	1.32475	-0.0693146	0.245102	0.2588	-0.184704	-0.0299207	0.567524	-0.303124	0.513607	-0.375843	-0.647221	0.439837	1.32765	-0.00523066	-0.318626	2.16731	-0.234557	0.336253	1.54994	0.22588	-0.138584	1.03813	1.87395	-0.448896	5.1562	3.24536	0.68748	1.12945	-0.0962262	0.292196	1.02166
171	0.34184	1.59137	1.42194	0.610974	1.58972	0.1693	0.862627	-0.00117912	0.821361	-0.286195	0.67339	1.01189	-0.442595	-1.10263	0.344271	2.68682	0.49543	0.733921	0.371912	1.55054	0.531374	1.11662	0.685351	1.09258	0.327514	-0.123944	1.14945	2.21573	0.473119	1.09026	1.03448	0.106851	0.400189	0.2887	0.0328307	0.940256	0.159059	-0.921276	1.02137	0.506594	0.617342	0.023664	-0.0264656	0.716567	1.68792	0.612654	0.664384		0.758572
172	0.719435	1.76706	1.31395	1.27463	1.90096	1.27213	1.17112	0.347019	0.830602	1.79857	3.69295	1.20867	0.880582	-0.786655	0.340697	3.43277	1.07266	0.418843	0.741763	1.46796	1.032	2.03836	0.45348	1.48973	0.891335	0.000154141	2.39362	1.40624	0.473772	2.10331	1.24108	0.133456	0.122311	2.54527	-0.385622	1.38935	0.432259	0.581389	1.22986	0.532584	2.1917	1.09745	0.957439	2.39627	1.86689	0.369165	0.320174	-1.05284	0.161693
173	0.463569	0.413268	1.43305	0.405573	0.0209407	0.904643	1.45849	0.372182	2.5775	2.00424	7.10164	2.7431	-0.419741	-0.253077	0.819441	-0.148331	2.56767	0.392801	1.09789	1.52171	0.803086	0.91672	0.876392	1.88171	0.937309	-0.190844	1.8338	2.38721	0.50711	4.58587	0.700908	0.168121	-0.180963	1.50678	0.757039	1.94633	2.04607	3.22989	0.225569	-0.0615605	-0.0471306	0.0725499	-0.467685	-0.188697	0.908385	0.633281	0.232609	0.45621	0.891883
174	1.37498	3.38643	2.0983	2.91597	4.49837	0.906613	0.989714	0.741655	1.97286	0.147776	1.66524	4.43095	0.18542	1.6698	0.780259	5.06233	5.09157	1.37245	3.86515	1.09897	3.7195	3.32654	1.94897	1.87638	0.954296	1.01779	1.18782	4.92486	0.874293	2.39167	0.875143	0.659775	3.30732	-0.0589903	0.599268	2.78088	1.1365	1.5108	0.606854	1.0874	2.90041	1.50149	1.92842	3.31979	1.1169	1.06445	0.397629	1.23534	0.0665117
175	0.413124	2.89429	1.39331	2.43433	2.55454	1.32949	1.31154	0.20381	1.01484	0.189231	2.53283	2.13293	2.25662	10.5628	0.826441	4.18163	2.28463	1.69945	4.43532	1.5582	2.04895	2.70842	1.4417	0.837393	3.30202	0.965291	1.9248	2.06343	0.77703	1.81197	1.97086	2.5564	1.71586	1.78246	0.745628	2.78828	1.0003	4.02669	2.02883	0.395935	2.62403	2.96409	1.96548	2.36379	1.96734	1.33076	0.431966	3.44616	0.864438
176	0.324143	1.10147	3.07369	2.36569	0.454482	0.415583	0.0409362	0.101448	2.80557	-0.0718247	3.00084	1.78254	1.33852	-1.35182	-0.083174	-0.890455	1.80196	0.804053	-1.48187	1.0409	0.0555814	0.71149	0.809357	-0.0700679	0.633488	2.87384	0.392767	4.14466	0.744824	-0.170865	-0.0770723	-0.111601	-0.702199	-0.0707688	-0.121567	1.75672	0.444372	2.95409	-0.57215	0.308382	2.26503	2.52747	1.99844	2.13343	0.493719	0.475956	0.273534	2.8172	1.3731
177	1.63464	0.753066	1.99086	1.68904	0.60341	0.555364	0.0626518	0.60552	0.282093	1.08776	1.92048	0.518094	1.54578	0.356168	0.358856	0.452403	0.91772	1.20645	2.74203	1.76169	0.563533	0.162158	0.627908	0.00295407	0.667673	1.43556	0.342785	1.53126	1.50232	2.80375	2.56258	0.67386	0.813316	0.779302	2.18958	1.06791	0.201568	2.03105	2.55472	1.70424	0.183445	1.41575	1.86237	0.147816	0.779359	0.27649	1.42373	1.19125	1.96097
178	3.02371	0.663745	1.23606	0.746315	0.794777	0.706088	0.140165	0.634612	0.104644	0.382245	1.8089	0.956707	1.68316	-0.0159044	0.715605	0.573993	0.591323	1.33871	1.96496	1.15023	0.86948	0.409589	0.407665	0.327659	0.155838	1.54394	0.83096	1.3475	1.52959	1.92278	1.21414	1.02055	0.692343	0.569296	1.01555	0.271988	0.213667	0.56477	2.70096	3.7961	0.188206	1.84673	0.783112	0.0923051	1.00709	0.457649	2.19978	0.902137	1.77816
179	1.51789	-0.0170038	1.67204	0.106807	0.132641	0.468452	0.855399	0.633276	-0.043405	0.204374	2.90685	0.910922	-0.621541	-0.0634659	0.476406	-0.560843	1.02012	1.22407	1.4675	1.5994	0.342935	1.29541	-0.768754	0.502148	-0.982733	-0.163146	3.64308	0.386211	1.07086	1.29572	1.08657	0.835019	0.472166	-0.291767	-0.0847093	0.346227	0.264502	2.12663	1.07583	0.996982	0.109865	2.37633	0.53704	-0.470848	1.36123	1.72916	1.75544	-0.213406	1.50818
180	1.1268	0.633849	0.355509	0.197433	0.438327	0.690854	0.102476	0.558587	0.11297	1.34941	0.47881	1.31673	0.795308	-0.0125206	0.278671	0.306065	1.05694	1.94092	1.1665	1.02847	0.379473	1.64715	0.316534	0.442976	0.516428	0.761089	0.174814	0.486304	0.738746	0.414314	0.585871	0.893051	0.429182	0.767151	0.214102	0.135578	0.190173	0.87872	0.826882	0.921669	0.26881	0.190759	0.476387	0.28287	1.40648	0.113402	1.03908	-0.0674414	0.963812
181	0.672601	2.03975	0.113286	-0.156067	1.72483	0.896896	0.242765	0.351393	-0.128415	1.49331	0.349385	0.436465	0.574999	-0.488814	0.342438	0.51054	0.0172783	0.818564	0.191253	0.802218	0.782116	0.797239	0.387155	1.09878	1.78451	0.602703	-0.043114	0.802228	1.05899	0.26633	-0.16574	0.693152	1.19753	1.69933	-0.0221999	-0.151718	0.351229	0.440742	0.882414	0.45573	0.961177	0.307707	0.304023	0.890439	3.07968	0.302985	1.24775	-0.410039	1.11165
182	0.994112	0.788706	-0.393725	0.490535	1.02143	1.41546	0.31494	0.207712	0.819793	1.65832	-0.240174	-0.749458	2.36369	0.111922	-0.0817068	1.07113	-0.133145	0.731844	1.18316	0.949646	0.188458	-0.0960548	1.26591	0.586522	0.772174	2.61886	0.288505	0.186656	0.561968	0.379393	0.131582	0.705953	0.439916	1.65774	-0.297224	1.04726	0.769346	1.88579	0.625555	1.3471	0.790324	-0.15719	1.22331	0.441856	1.34284	0.500411	0.335725	0.585682	0.763557
183	1.41012	1.17931	-0.177597	1.50547	0.571462	0.137766	0.493844	0.676742	0.557555	-0.436202	0.714847	1.76894	0.234233	-1.06221	0.248101	0.9051	2.53362	0.576399	1.00257	1.00661	2.5607	0.909101	0.61547	0.309838	1.91132	2.54998	-0.263522	1.09392	0.832898	0.936631	2.0227	1.31064	1.07488	2.47108	0.48082	0.8882	1.4608	0.956434	0.859903	2.6347	0.646625	0.199267	0.23551	0.452386	-0.100101	0.784171	1.72026	-0.495288	0.163853
184	3.57626	2.25898	1.22384	1.2923	2.94041	2.66647	0.973	1.2984	0.454823	2.60039	2.37703	4.7515	2.92352	0.202707	0.768515	2.53907	3.13811	2.83916	2.82596	2.48695	4.23369	3.15803	1.61804	0.800841	2.68122	3.24479	1.89655	1.64328	2.81291	3.07557	1.66507	3.22913	0.999711	3.35355	0.722471	0.866112	0.828687	3.06265	1.99507	3.40043	1.41591	1.71091	1.24598	2.70707	2.82694	1.07533	2.53321	-0.0906506	2.84433
185	1.52674	0.192768	0.225136	0.196135	-0.0306699	0.264738	-0.293193	-0.0934391	0.148734	-0.926012	1.11949	-1.07346	-0.990599	-0.00184119	-0.200371	-0.233099	0.817361	0.14015	1.14982	1.37541	-0.778863	-0.159204	0.0148424	0.69438	1.16767	-0.302068	4.06986	-0.143563	0.0870898	0.7492	-0.0955587	0.478177	-0.519392	1.33115	1.6614	0.473595	0.773167	-1.42201	-0.589518	1.42391	0.659555	0.518651	0.170608	1.19697	0.194878	0.107027	0.137251	-0.10453	0.569965
186	2.11481	1.80015	1.29748	1.62025	1.12868	1.62125	1.69886	3.73139	0.990412	3.04107	3.20407	3.30311	1.78106	1.48157	0.829315	1.48997	4.30466	2.62769	3.63954	3.77329	2.01788	1.63152	0.134852	1.91604	2.88485	1.34148	4.05152	2.07388	3.19036	2.83087	2.38891	3.38888	1.01264	3.2657	3.19207	2.13766	1.64072	1.54488	1.97873	2.30476	2.5481	1.92286	0.770192	1.66413	2.52322	2.03945	4.03017	0.873184	2.00359
187	1.15781	1.69212	0.358643	0.562595	0.753358	2.76025	1.28059	5.05913	0.414725	3.77293	1.13734	1.39571	1.14933	0.0628614	1.05633	0.206699	1.55336	0.23434	0.94691	2.77623	1.54615	3.67846	3.1326	1.84996	2.63389	2.80829	2.5852	0.201925	0.522258	0.982377	0.131537	1.41411	3.33237	2.0733	5.42154	-0.412937	0.378139	-1.08138	2.43056	0.921144	2.4865	0.637083	0.587183	0.140799	0.751275	1.88532	2.13782	0.538845	1.62505
188	0.938659	0.33555	0.150413	1.86296	0.187542	3.8769	-0.100307	4.04665	0.32363	3.44488	3.33884	3.05405	0.943538	-0.683341	3.10621	-0.918321	4.19609	0.226513	1.06453	2.73485	4.09461	3.73778	0.97638	1.55395	3.71863	2.47013	1.95041	0.166025	0.0436776	2.56926	0.920514	1.59236	3.00792	4.16603	5.12118	1.08977	0.565975	-0.646884	1.63537	0.5111	0.815561	0.28667	0.875885	0.25498	4.10884	0.38552	2.78428	0.483607	4.26761
189	1.50849	1.32979	3.03595	0.547093	1.09787	1.78587	1.32345	2.5585	0.278345	1.2313	2.54529	0.379899	0.942667	0.108286	0.686233	2.7398	2.30511	2.91219	2.57092	1.66652	0.561783	1.96116	2.26637	0.581151	1.37777	2.69661	2.61134	1.45527	2.26008	1.15831	0.409508	2.23848	1.42556	1.52233	1.47354	1.81242	0.79421	0.563657	0.804582	1.01798	2.23125	3.38456	0.55587	0.423619	2.41254	3.34914	3.28261	0.22213	1.26607
190	2.75922	2.39017	3.77434	1.2092	0.82886	2.99728	1.28361	1.98686	0.307444	2.05608	1.86755	0.535773	1.78121	-0.155461	0.660776	1.84634	1.86768	3.41272	1.65545	1.04577	1.16695	3.27353	1.30019	0.837631	2.19378	2.28592	3.69848	1.55197	2.07265	1.52271	0.849782	1.93404	3.58967	2.30641	0.901624	1.59997	0.40956	0.413315	2.0427	1.83939	3.18913	3.40298	0.556135	0.384753	4.75345	2.81232	2.50445	1.05614	1.82778
191	0.830986	2.9714	0.317821	0.347063	0.897232	1.538	1.99087	4.17656	0.445596	1.74646	1.94011	0.0385436	0.853768	-0.398039	0.715159	2.26429	1.64637	3.22699	3.01721	0.591805	0.556238	0.325103	1.80549	0.728248	0.247124	4.08549	1.83521	1.66874	1.25492	2.28893	0.712975	3.44637	0.762969	0.133759	1.32918	0.853884	0.336189	0.251985	-0.15649	0.529061	3.64688	0.375671	0.589982	0.731064	1.7903	2.52846	4.47133	-0.105862	0.808632
192	0.250882	0.386199	0.363245	0.216394	0.407677	1.38604	1.27607	0.493191	0.299476	1.04756	0.74612	0.9703	0.669409	-0.127614	0.149703	0.93795	1.36505	0.985471	1.95661	0.623715	0.255429	1.60545	0.969276	0.336334	0.246601	1.74924	0.778415	0.0820416	0.764073	1.0967	0.447544	1.47651	0.702868	0.533605	0.707913	0.503322	0.113198	1.24515	0.559124	0.129414	0.39149	0.606035	0.209872	0.0554029	0.858465	0.335425	0.285393	0.451895	0.366329
193	0.746981	1.02072	-0.0787323	0.53818	-0.0219864	0.357761	0.890466	0.910629	0.297929	1.50443	0.129324	0.0234124	1.3418	0.387684	0.392466	-0.276342	0.854005	0.988315	1.84658	0.222801	1.04517	0.531294	0.466952	0.300757	-0.163823	1.86608	0.960168	0.125833	1.36192	-0.573231	0.227618	2.59507	1.32252	0.908005	0.122299	0.674338	0.268228	2.40599	1.52772	0.0571511	-0.138726	-0.150342	0.356362	-0.0466221	0.901177	0.164661	0.617665	0.631776	0.275702
194	1.33929	0.127661	-0.413761	1.40922	0.418387	0.299762	0.350004	-0.100951	1.43218	1.07825	0.0729141	0.785565	0.541925	-0.70265	0.224688	-0.570303	1.01887	0.212364	-1.31977	1.29961	-0.415718	1.60122	-0.71043	0.157546	-0.199829	-0.125297	3.70744	-0.226	0.103075	0.0623803	1.38793	-0.182217	-0.4308	0.231816	-0.380546	0.699138	2.50418	2.34658	1.33637	0.559521	0.159542	0.0121916	0.92917	0.294428	-0.0641607	0.0167775	-0.0354027	0.465389	0.811402
195	1.03885	0.521476	0.709376	3.47203	1.24934	0.747533	1.18672	0.429444	3.21678	2.20178	1.84663	0.703478	1.9404	1.28675	0.868038	0.0423207	1.13072	0.633503	0.785372	1.99415	1.73435	1.41532	0.699695	0.759136	1.30626	0.326086	1.67663	0.534547	0.611954	3.63939	2.39181	0.206055	0.804984	0.597552	0.680856	1.04974	3.69654	1.65725	0.910927	1.49829	0.517079	1.81679	2.07677	1.16617	0.678834	0.978917	0.282435	3.94493	1.39089
196	2.98602	1.40883	0.0966847	5.11625	2.44602	1.65998	2.34947	0.74811	2.39877	2.71709	1.74453	0.656483	1.72173	2.63195	0.96579	0.527144	1.97029	0.717602	1.43473	2.42674	1.94731	1.3398	0.543286	1.12651	1.02413	0.43778	1.77429	0.901138	1.58153	8.37329	4.57644	0.734229	1.8974	2.3664	1.98066	1.65052	4.56306	3.76261	2.47643	2.31445	1.87353	1.39941	6.1965	4.62947	1.9414	1.33968	0.497087	3.38103	2.37809
197	0.70895	-0.0111129	-0.344496	1.13807	-0.105298	0.440962	0.286485	0.517041	0.991626	-0.916822	0.382682	-0.216436	-0.241769	0.289079	0.339903	-1.14345	-0.650376	0.155409	-0.670053	0.144512	-0.4423	0.0711976	-1.07692	0.350616	-0.771138	-0.87391	1.66776	0.527683	0.119676	0.0126677	0.0272919	0.102217	-0.358413	0.926303	-2.46441	-0.501794	0.352614	0.266149	1.17668	1.00466	0.00504475	-0.288919	1.5971	-0.103319	0.657847	0.349047	0.215636	-1.08534	0.474081
198	5.0072	4.65808	0.612337	3.24338	1.90602	2.19021	0.954006	3.11339	3.62595	2.64709	3.69605	1.18425	2.6563	4.6236	2.89799	0.763334	2.6112	2.65507	1.62464	3.14923	0.889819	3.28073	1.30919	3.39534	3.65622	1.01198	0.574658	4.14235	2.87907	3.77066	3.72154	1.6021	3.3518	3.62326	5.47202	1.82767	2.74123	2.8868	3.64636	3.59493	2.38149	1.86731	4.47212	0.982972	2.55983	1.02583	2.2586	3.4396	3.07275
199	1.47522	1.07846	1.25277	0.980786	0.809198	2.5378	0.96816	3.0706	1.8431	2.69632	1.84355	0.552428	-0.187389	3.04126	6.38822	1.48479	2.60378	0.648911	1.99369	2.27212	1.22166	2.2552	0.378017	4.37109	1.65899	2.17471	0.435187	-0.343424	0.454665	3.8285	0.866588	2.24573	5.57033	2.17589	4.48995	2.97886	2.21278	-0.365936	1.80373	1.26961	0.357489	1.01824	1.66338	0.588463	1.92535	2.11519	1.18783	3.53599	1.64534
200	2.26083	1.83452	0.263104	0.992762	1.64889	1.38301	-0.231896	0.638805	1.46976	2.22231	0.0991532	0.207308	1.93637	0.257495	1.77986	0.727218	0.561022	0.152148	-0.783239	-0.206598	1.28763	1.13275	-0.990649	0.965543	0.935846	-0.947326	-0.23621	0.213408	-0.0949919	0.571707	0.200916	0.320749	0.747327	1.77675	-0.912678	1.58697	3.02948	-1.30914	-0.327207	1.37372	1.52865	0.410256	1.10998	1.46468	1.52703	0.0374884	0.27026	3.45474	1.61388
201	1.67408	1.44076	0.214008	0.262075	1.07547	1.88019	0.421369	1.84626	0.576197	1.70639	2.2394	-0.0952394	0.732855	2.46941	2.16754	6.27902	2.29942	2.83566	0.528134	0.843732	0.668934	1.10307	1.54945	3.14121	1.11314	1.06291	0.368366	4.21522	2.22632	-0.300218	2.53912	1.21361	0.0096863	1.01258	0.298927	3.28048	3.64708	1.19208	2.19438	1.36777	1.38733	0.338365	0.408004	0.937065	3.31482	0.912651	1.84103	-0.508028	1.94447
202	0.509702	1.53567	0.62777	0.381297	1.71437	1.75567	1.37904	2.33613	0.973768	0.943389	1.37379	-0.298646	1.82891	3.53177	3.04924	3.73252	0.792825	0.983591	1.13594	1.73723	1.97279	3.20478	1.41506	2.76266	1.94896	2.4625	4.15569	3.33879	1.7083	0.396347	1.94718	1.28257	2.026	4.62451	0.87052	2.32617	2.40454	0.807427	2.25208	0.484401	1.12201	-0.97446	1.52569	1.9322	2.31023	1.73622	1.92223	1.61956	1.00776
203	0.845346	1.41178	3.8767	2.27391	0.500087	1.47637	0.87652	1.13681	4.06689	1.12536	2.06587	1.82842	1.30201	-0.0786129	0.929565	-0.108415	2.29723	0.528648	-0.421089	0.98769	-0.174274	0.437007	0.260451	2.75839	0.103539	1.25018	0.94587	4.09079	0.34912	1.14443	0.385399	0.221087	0.0195738	-0.461789	0.189055	2.62167	1.78102	1.66254	0.210489	0.973443	1.89679	1.48955	1.75625	1.41937	1.01489	0.447453	0.237922	2.77037	1.26947
204	2.8468	1.94783	1.29561	2.57646	1.61104	2.55357	2.5576	1.1112	3.1256	1.74855	3.05336	2.1339	0.584573	4.86471	4.07686	3.72557	2.25629	0.308068	5.25865	2.1798	1.57778	0.220408	3.49672	1.58612	1.08637	2.34571	1.46532	4.51036	0.884261	2.56994	3.06405	2.24902	2.0075	0.216653	2.27502	2.78453	2.49641	1.2647	1.54795	2.17563	0.962197	0.376877	1.86837	0.493186	0.31837	0.404844	0.169528	1.09309	0.836164
205	6.31865	2.45044	2.79448	2.84465	1.60573	1.7433	2.39296	1.63972	2.56047	2.07579	2.58566	2.15429	2.16897	4.07211	3.4023	0.85662	2.51685	2.74741	2.17747	1.7883	2.56336	0.7566	3.15027	3.30074	2.75423	3.25483	1.62247	2.71818	2.53773	1.60097	2.3342	2.83958	2.2527	0.318252	2.06349	2.76663	4.00522	3.56794	2.58568	5.11454	2.66806	2.64399	3.29489	1.64693	1.33011	1.76919	0.857207	2.49821	1.32613
206	0.656607	1.92747	0.686657	1.58238	1.59654	0.709027	0.0662205	0.508122	2.40063	-0.53851	2.79169	2.75554	1.64126	1.36039	1.5015	-0.0750871	1.77498	1.1193	1.32024	2.43257	1.59511	0.588488	0.839778	3.88035	0.245528	1.08429	1.85072	2.40351	1.21461	1.6216	1.17925	-0.0505945	0.164578	0.380789	1.52409	1.81254	3.33496	-1.84596	3.82936	0.563827	2.00731	-0.728106	2.6886	1.71029	-0.36689	-0.0263909	0.720496	4.67794	-0.0228229
207	0.409436	0.577817	2.56272	1.51512	0.763736	0.889387	0.437105	1.77965	1.5664	1.64996	1.26515	1.80066	1.10294	2.02338	2.58911	-0.0377474	0.815103	0.931253	0.767656	0.81178	0.744776	0.20061	1.69633	0.359144	2.14955	3.14974	0.912107	0.604114	0.517698	0.381342	0.907378	2.38341	0.486878	0.183025	0.670629	1.44948	2.7403	0.443218	0.0586136	0.572737	0.646583	1.2047	1.50046	0.869747	0.898923	0.40484	1.76224	1.43528	0.72842
208	0.533915	0.498218	6.64232	3.43074	0.670386	1.45768	0.634955	0.959349	6.16521	2.67304	0.696117	3.41556	2.50742	-0.29163	1.2423	-0.130647	2.26788	0.613041	0.653532	0.614659	1.86732	0.50462	5.28059	0.646422	2.69594	4.2403	2.87659	0.0609522	0.804853	0.0634738	3.78939	3.877	0.144316	0.493976	2.66016	1.51114	2.16269	0.70563	0.0907209	1.15061	0.890216	9.15471	4.63717	1.24572	2.1388	0.749831	1.47934	6.36709	1.56841
209	0.499245	0.462307	0.647924	2.0282	0.506968	1.74677	0.233524	0.241063	1.5418	1.80002	0.577182	-0.139602	3.28838	1.76869	-0.0805363	-0.165521	0.0987288	0.189443	2.35394	0.472553	1.30121	0.653371	0.291275	-0.0138417	2.43039	0.588086	-0.0531162	-0.157961	0.224799	0.415028	0.705776	0.00686117	0.566314	1.26618	-0.973175	-0.038039	2.48778	1.39916	0.360907	0.572586	0.689612	0.100183	1.45121	0.66796	0.897222	0.189892	0.415553	1.00348	0.6069
210	0.784156	2.31258	0.70915	0.83163	1.74182	1.06792	4.09712	0.480374	0.587109	1.43092	0.521069	1.47455	1.49394	0.569665	1.14396	0.466361	1.07251	1.77911	2.94346	1.09979	0.756599	1.57709	1.43096	1.46335	1.49027	1.7047	1.11209	0.907669	1.23479	1.64347	1.55816	1.65036	1.15932	0.204089	0.199642	2.75844	1.42715	1.0544	0.432889	1.01954	1.34227	1.87207	1.28684	1.28593	1.60983	3.02033	0.259374	1.40963	1.64432
211	4.94712	1.99235	1.9556	1.61879	1.799	1.74158	2.92041	2.34548	2.19709	4.15944	4.56161	0.253792	2.52532	1.19667	0.683041	1.65692	3.9636	1.43699	4.34545	0.513657	0.95986	0.747383	1.87014	2.58344	3.56775	2.41914	1.55089	0.846511	1.1129	2.5478	1.48716	1.72395	1.35095	1.73834	1.10157	2.33927	1.51424	3.00592	0.805104	3.61057	2.70955	1.3087	1.66648	3.53533	3.65798	1.99864	2.6522	5.07439	3.3974
212	2.83632	3.64874	1.39146	1.69826	2.82968	1.73761	6.5818	3.06883	1.085	3.67487	3.78146	1.19161	0.921864	1.48454	1.5179	4.03685	2.84424	4.43102	2.80243	2.80897	0.524312	2.36234	3.05647	9.19585	1.08793	3.37152	2.6416	1.93866	1.34543	2.75744	2.44513	2.87274	2.59709	0.172219	1.56237	1.66813	4.58309	3.18559	0.330625	2.8279	1.63344	1.13551	0.632536	3.006	0.863164	2.875	2.53508	0.217826	1.09815
213	2.86462	1.89678	3.42841	1.10813	2.02804	2.00929	1.2779	1.74218	1.92575	2.40595	1.95214	1.78636	1.46862	0.449812	0.680723	1.5125	4.30752	1.66447	2.8051	2.99577	1.35275	0.898147	1.6396	1.75842	2.94067	2.47668	1.77108	0.958616	0.332551	1.99556	0.666701	1.49571	2.46439	0.626627	1.77604	1.7498	1.47706	2.4737	0.74333	1.64161	0.946999	0.989634	0.13146	2.81623	0.705766	0.358095	1.7746	9.27322	0.180491
214	3.44784	3.02393	4.79343	0.741159	3.05446	1.87953	2.59139	3.42087	0.374025	2.70521	2.94483	2.77418	2.53086	0.0191001	0.944327	5.21422	3.90138	3.48929	4.59775	1.91235	2.5075	1.94645	3.18243	2.51314	1.42596	4.80603	3.10444	2.01371	0.647164	3.67314	0.970504	3.71166	1.35603	0.716872	1.5027	1.86894	0.78477	2.23135	1.38305	2.55024	2.0393	2.28002	1.19447	2.43107	1.64337	1.93005	3.19747	-0.104159	0.87921
215	0.711053	1.81001	1.5477	0.439977	2.06575	0.485458	-0.166923	0.754726	-0.0692606	-0.758542	0.789454	2.9334	-0.363885	-0.878458	0.0438204	-0.0708682	1.19374	0.77779	1.30689	0.550633	1.90816	0.675651	-0.458779	0.24025	-0.501469	-0.340314	1.01918	1.84112	0.0278639	0.387679	0.236618	-0.236834	-0.229031	0.0441377	-1.18608	0.45852	0.15147	-1.75535	0.0369612	0.513309	0.765544	-0.423409	0.0531935	1.86233	0.0220396	0.0297226	0.558589	0.732176	0.224568
216	0.280193	0.39691	2.4749	-0.0123193	0.222952	1.4626	1.72236	0.725383	0.143512	0.91314	0.528396	0.147303	3.08137	0.263375	0.491564	3.22228	0.469024	1.27712	0.125808	1.31375	0.25334	1.98813	0.710331	0.0422096	0.618293	2.85434	2.50452	0.336311	0.727645	4.815	0.0403219	2.84703	2.63865	0.674626	0.409314	1.89629	-0.0821766	0.933672	0.64496	0.208613	0.365943	1.02878	-0.0719806	0.50226	0.829575	1.51322	0.799507	0.433452	0.442223
217	1.0618	1.50992	2.27437	0.315943	1.32	1.76945	1.36914	0.832732	0.114563	1.05888	0.469702	1.244	0.295852	-0.886498	0.329649	1.37718	1.40576	1.73128	1.34084	1.36467	1.71466	7.03071	0.287865	0.123189	0.86902	1.80049	16.2049	1.92291	0.925023	3.26285	-0.549747	2.09194	2.21022	0.936826	-0.682968	2.47244	-0.0930392	1.08029	0.177896	2.57662	0.272523	1.16814	-0.69138	0.156675	0.796454	1.19718	0.4451	-0.676352	-0.313038
218	1.20172	0.835853	1.93169	0.411802	0.882946	1.97845	0.574184	0.65979	0.0918802	0.955614	0.265827	0.00369452	3.36449	-0.818642	0.686511	-0.31818	0.790711	0.614832	0.106471	0.810392	0.351225	1.79594	-0.912438	-0.0198354	-0.103088	-0.620639	1.89295	1.4294	0.313486	2.83081	1.15839	1.13231	-0.642633	1.17497	0.0934771	0.821353	0.335905	2.07571	0.611008	0.276351	0.071055	2.1092	-0.271655	0.189024	1.60763	0.194498	0.361036	-0.229436	0.865522
219	1.68856	2.74352	1.13114	0.682862	2.63502	1.50032	1.64739	1.1981	0.0819059	1.59533	0.95473	0.999606	1.69846	0.0338272	1.94274	3.19665	1.57226	1.73073	1.33338	1.05115	1.43532	3.1913	1.02743	0.601006	0.980197	1.49234	1.36946	2.60703	2.30717	3.93258	0.305639	2.09017	1.7226	0.672923	1.99144	1.9319	1.28461	0.86855	1.80958	1.28663	1.56748	2.33763	0.589157	1.9918	1.67425	1.62775	1.53167	0.786242	1.76874
220	1.64838	1.98371	3.92829	1.41901	2.99613	1.90273	2.84062	2.52328	0.259557	3.31108	1.81686	1.34497	2.22794	0.332879	4.6525	2.64406	2.29074	2.40659	0.972697	1.39659	1.42371	0.941728	1.42928	1.46972	3.05843	2.5381	2.18382	2.66734	2.25835	2.31094	0.463823	3.01253	3.9201	3.40362	2.6655	1.34421	1.56944	2.62013	2.71607	1.33291	1.01708	4.69754	0.889929	1.70733	2.13587	3.42133	2.06762	0.322711	2.91067
221	0.195836	1.44088	-0.35896	0.168467	1.10017	1.30405	2.96166	1.2742	0.188025	1.91027	0.613376	-0.279118	-0.222661	0.0440005	2.46109	2.0429	-0.911706	1.51151	-0.11548	0.218971	0.324652	0.369938	1.2794	1.26412	0.556008	1.53341	-0.166464	1.28865	0.135181	2.59232	1.05752	2.42644	-0.183375	0.19065	0.992541	0.0517625	0.605493	1.18792	0.914438	0.498875	0.945139	0.0622281	-0.170306	1.07836	1.41399	2.26583	2.97055	0.365169	1.28128
222	0.877682	2.91269	-0.0196724	0.383069	3.10984	2.53657	2.29602	2.47436	0.229122	3.18311	1.99598	0.798021	1.8972	0.451731	1.80198	1.99706	1.66292	2.78801	2.66806	0.698537	1.43611	0.411672	2.42106	0.70857	1.57474	1.22732	0.905769	2.27263	2.39248	2.00599	1.04833	1.20299	1.597	0.900974	2.73028	0.752588	0.599365	2.15024	2.039	0.666728	1.59352	-0.318327	0.285182	2.38734	2.56038	2.03794	2.13831	0.571756	2.20837
223	0.833538	1.79982	0.112717	0.584104	1.70961	1.90406	1.04518	2.3035	0.612775	3.46656	0.852397	0.991016	1.57955	1.42673	0.869563	0.385769	1.47041	2.62503	3.05404	0.873415	1.14741	0.576553	1.4052	0.453251	1.32555	0.468704	0.997858	2.17357	2.59691	1.59695	2.07335	0.306477	1.76766	1.1244	3.47363	0.956821	0.715129	2.61966	2.89126	0.175174	0.189769	0.0835171	-0.589616	0.288727	0.96765	0.0980492	0.144013	0.995129	-0.769479
224	0.989153	1.83339	0.0663648	0.270707	0.980718	1.42628	0.827745	1.01934	0.148603	0.48792	1.35572	0.249435	1.19572	0.372904	0.794597	0.380249	1.08559	0.554846	-0.0437953	0.90838	0.80338	0.251203	1.17775	0.979763	1.13953	0.464569	1.1457	0.634348	1.64241	2.66693	1.13157	0.363003	1.16769	2.24704	2.78875	0.116484	0.262951	1.49859	1.12228	0.753899	1.09982	-0.0165342	0.179638	0.831846	0.844417	0.631374	0.977781	0.447021	0.831486
225	1.32987	0.907213	-0.344846	-0.0859238	0.369908	0.439927	0.173119	-0.0957063	0.174084	-0.133161	0.550911	-0.387723	1.5155	0.00288983	0.290638	0.253993	0.207391	0.137542	-0.0590953	0.927916	0.07859	-0.0206173	0.0727422	0.110737	-0.193905	-0.203257	0.0740545	0.579455	0.256122	-0.582803	0.489838	-0.0194201	-0.00682273	0.258566	2.25378	0.135567	0.415619	1.0616	0.382879	0.808155	0.960315	-0.408617	0.471576	0.400124	1.03478	0.406606	-0.0770921	0.0890818	0.0346032
226	0.652718	0.511496	0.0838067	0.096142	0.0652934	0.374503	1.89444	0.0411906	0.0466578	0.111917	2.54444	-0.711213	0.442314	-0.631207	2.01465	-0.000287648	0.191765	0.154998	-0.889543	0.238496	-0.276718	2.68764	0.476678	2.37907	0.380329	1.24222	1.15255	0.824346	0.856351	-0.0140155	0.575175	-0.0210404	0.353532	3.67298	1.105	-0.542575	0.0209107	0.359287	0.619488	0.425524	0.5285	0.0845637	0.0322635	0.0750046	0.682207	1.2069	0.208356	-0.293985	0.0441814
227	0.512175	0.728342	0.0344534	0.633493	0.319564	0.353414	0.0080709	0.125298	0.158198	-0.850149	0.187692	-0.229595	1.38278	-0.451651	0.345263	-0.661133	-0.0101514	0.138064	-1.15185	-0.0132944	0.404521	0.138698	-0.766144	0.309008	-0.392891	0.530917	1.14649	1.00456	-0.122554	0.355239	0.824594	-0.00148214	-0.452496	1.13622	0.818582	-0.102555	-0.0427858	1.60548	-0.111238	0.566044	1.23139	-0.461614	0.0781592	0.67255	1.1351	0.169819	-0.0328976	1.98682	-0.142324
228	1.94394	0.784785	0.932029	0.3738	1.71898	0.373209	0.303688	0.603737	0.257061	1.21707	0.72568	1.68532	0.740689	-0.031066	0.798704	0.268393	1.14401	0.480904	0.245496	0.996509	2.167	0.123272	1.37421	0.324368	1.81462	4.05353	1.64764	0.773343	1.15635	0.000604612	1.64607	1.10951	1.36201	1.32978	0.440429	0.497163	0.0910174	2.11588	1.23774	1.02924	0.554501	0.916243	0.259792	1.32456	0.491146	0.258782	0.614324	0.674044	1.44663
229	2.41863	2.0119	-0.00448355	0.689394	0.29844	0.123043	1.2202	0.630926	0.187627	0.619289	0.0575569	-0.0105726	1.27241	-0.322769	1.36427	0.0779757	0.408489	0.82662	0.78434	0.293883	0.566286	0.125148	0.405243	0.0229253	0.667059	2.22236	-0.0165049	1.94023	2.40752	0.475519	4.20719	0.813248	1.41092	0.87206	0.619588	0.199014	-0.0561262	1.18807	0.885081	2.5922	0.61079	-0.216614	1.00849	0.357718	0.0174056	0.423793	0.305654	0.524247	0.585103
230	1.31281	1.22492	1.37321	1.71466	1.77277	0.189945	0.307417	0.447636	0.565635	-0.760253	-0.395205	2.03007	0.409925	1.1665	0.175138	-0.13953	-0.397022	1.45769	1.50623	-0.209178	-0.242961	-0.0849404	1.82304	-0.13178	-0.252266	0.858193	0.853749	0.716379	0.608429	0.802117	1.50759	0.802978	0.257135	-0.0673579	-0.00463393	1.29382	-0.0393918	-1.01123	0.204639	0.861858	0.699337	0.3966	0.959123	1.53764	0.662433	0.172859	0.548406	0.414667	0.263708
231	2.64912	1.60385	3.41896	1.39346	3.12007	1.32469	0.439604	1.0515	1.5712	2.15187	0.86772	4.58328	1.67216	-1.30778	-0.131762	2.67862	0.913092	1.41238	2.54296	0.975241	3.03958	-0.149179	0.00917804	0.533571	3.11588	1.48467	0.595151	1.32548	1.25406	0.163345	2.44731	1.26728	2.35821	0.0451384	0.599359	2.06884	0.443541	3.42592	2.32183	4.25687	1.25183	2.24856	0.186266	3.07142	1.31006	0.874565	0.793157	0.874843	2.33211
232	1.7895	0.625379	0.0757376	1.94434	1.75493	0.655519	0.437408	1.54564	1.94888	1.24382	0.523161	6.55441	0.628443	0.246879	0.265012	0.658244	0.212228	2.52828	2.34639	0.917726	1.15909	0.0584511	0.747061	1.02931	1.1562	1.5693	1.57234	1.3274	0.933772	-0.0519038	1.76746	0.444077	0.179275	0.514979	0.796225	1.51864	0.526247	1.48944	1.37717	1.70543	0.559254	0.603422	0.976745	2.53635	0.869126	0.119452	1.1198	1.2046	2.40727
233	0.684672	0.511721	-0.0657301	0.843952	2.06095	1.73936	0.0187214	0.662051	1.97318	2.19776	0.772656	2.09601	1.96536	0.0412284	-0.191174	0.083674	0.273048	2.55229	5.96959	-0.119593	0.828959	0.12136	-0.787391	2.90807	2.62383	3.18967	2.79853	2.13429	0.0726381	-0.219084	1.35899	0.377297	2.3319	-0.370289	0.386492	0.472834	0.248529	1.67739	2.43099	1.10672	0.602287	0.107175	0.755522	2.39606	2.2002	-0.0328746	1.34255	1.27655	3.38211
234	1.25985	0.881986	0.0426071	0.545785	1.1144	0.548805	0.147934	0.33573	0.464119	-0.518175	1.38343	0.493047	-0.284745	-0.395985	0.519781	0.412913	0.921986	0.0117543	0.529719	0.0121106	1.68512	0.944116	0.395323	0.292279	-0.555781	-1.52739	0.156094	2.08979	0.304408	-0.262826	-0.127058	0.84118	-0.409377	0.611551	3.52712	0.38208	1.09568	-1.1897	0.0393608	1.87326	1.26015	0.405211	-0.100455	2.60726	0.573606	0.345617	1.38543	-0.554407	0.813819
235	0.618849	0.146502	1.27877	0.931254	0.327744	0.558113	0.455327	0.142744	2.17304	-0.308941	0.551748	0.167761	2.37956	0.0456013	1.11221	1.0074	-0.465287	1.54316	1.25084	0.661896	0.206683	0.820986	0.369117	1.7949	1.50714	1.57002	1.3502	0.129785	0.626345	0.0528514	4.10734	0.890835	0.970339	0.341402	2.6744	0.267238	0.201129	0.429021	1.06813	-0.229336	0.119901	0.386881	0.799004	1.21144	0.886967	0.63279	-0.00644342	1.3373	0.384047
236	0.477684	0.461656	1.32291	0.34242	0.492651	2.23983	0.308091	0.449981	3.51027	0.722112	1.629	0.336467	0.553524	-1.58309	-0.154881	0.793909	-0.818079	1.03544	1.32829	-0.171979	0.459503	3.65959	1.13391	1.64893	0.070848	1.12263	0.120609	1.07108	0.117214	1.02588	1.77298	1.53875	0.783711	-0.219419	1.17148	-0.212435	2.93783	-1.10709	2.27361	0.324226	0.570217	1.82563	-0.3547	0.541134	1.25963	0.175006	0.114178	1.01198	1.50327
237	0.471147	0.200838	0.52355	0.585908	0.754453	0.448903	0.274415	0.540243	0.281723	0.175169	2.62143	1.05603	0.0859255	-0.125399	0.750998	0.385705	0.0342508	0.263876	-0.245959	0.084649	0.320917	0.596493	0.646807	0.3454	0.419334	-0.302089	0.48853	-0.0766939	0.228124	0.590281	0.32629	0.372538	0.536776	0.319876	0.182549	-0.167424	0.785343	0.739629	-0.190406	0.242924	0.424961	0.219511	0.914911	0.92907	0.217772	0.326578	0.52751	0.502254	0.487725
238	0.390087	0.328534	0.118991	0.60658	1.37958	0.348274	0.564099	0.314058	0.627545	0.805979	2.95891	1.34348	0.911883	0.561926	1.65623	0.0125582	0.0474037	0.334249	0.910562	0.387141	1.79389	1.07027	0.834223	0.292883	0.713655	1.04159	0.258352	0.480194	0.0468208	-0.0177182	0.708004	0.808131	0.857015	1.46534	1.10375	0.355196	0.91486	2.01535	0.221294	0.313017	0.493925	0.82963	0.0268584	1.26245	0.462735	0.256328	0.595024	1.88881	2.25429
239	1.30418	0.431139	0.86475	1.09336	1.43545	2.01558	1.69486	0.447501	0.534145	1.51953	0.238831	-0.517109	2.19883	2.48101	0.125957	1.09909	0.321043	0.55009	2.14541	0.820049	0.00307929	0.122945	1.34549	0.862868	2.23941	0.931703	0.456192	0.110395	0.513987	1.71688	0.869772	1.82663	0.602919	1.85581	0.933765	-0.352314	2.19192	2.47062	-0.0733454	1.9094	0.822186	0.648361	1.37882	2.11982	2.83172	1.83413	0.205492	0.511033	2.19737
240	1.72831	1.59329	0.513343	1.00794	1.79561	0.0687839	2.3809	2.67362	0.664653	0.134234	0.716447	0.777402	-0.228629	2.16129	0.847516	0.793763	2.00939	2.45424	0.145073	1.73545	0.290204	2.44787	1.79144	0.761092	0.407913	0.944951	0.650668	0.762094	1.44008	1.77485	0.292061	1.86109	0.91344	1.01116	1.12951	2.89069	1.56553	-0.0439568	0.365862	2.30102	3.3957	1.2678	0.919632	1.82817	0.350959	1.54702	1.67615	1.2286	0.509115
241	1.77422	3.0413	1.15947	1.77339	1.7237	0.946893	1.65813	2.2309	0.557973	1.78019	0.549797	0.928273	2.5457	1.77119	0.959265	1.09566	2.39786	2.66422	4.15879	2.66561	1.00603	0.410566	1.37012	1.51635	2.13073	0.747338	0.823191	0.7132	1.78847	1.70923	0.450201	1.80125	1.55579	1.79973	1.23099	1.93421	2.21087	2.65038	1.92245	1.75629	3.16808	2.19053	1.8601	1.79263	0.908575	1.88081	1.91025	1.24686	3.02813
242	1.09348	2.22574	0.0837585	1.33428	1.72034	0.377618	1.88462	2.1461	0.520363	0.573698	0.498173	-0.209915	0.218924	2.33616	0.442727	1.50556	2.28068	2.68239	5.02739	2.55188	0.513982	0.276097	1.15356	3.11618	0.796261	2.10425	0.171922	1.97956	2.17914	2.98618	2.16418	2.45613	1.32535	3.24056	1.31782	1.78064	2.61604	2.97776	0.685801	1.26002	2.42165	0.432629	1.49781	2.43882	-0.0308977	1.84272	1.58396	0.58904	0.603016
243	0.276995	0.288859	-0.0597556	0.299023	0.586214	-0.0186819	0.252251	0.492594	0.0776774	0.685582	0.256637	0.0476391	0.185122	1.84882	0.0797301	0.0808279	0.68069	0.676563	1.77558	0.439149	0.38154	0.0143111	0.174216	0.305572	0.383934	0.296006	0.271591	0.304266	0.435826	2.24913	0.65669	0.15724	0.765414	0.324133	0.657918	0.701764	0.356526	1.05777	0.369359	0.477888	0.107422	-0.0456951	0.435383	0.645615	0.158282	0.1592	0.817124	-0.230841	0.412969
244	0.80934	0.0722111	-0.200254	0.518344	0.422579	0.195467	0.478327	0.891383	0.397879	0.494018	0.988502	0.174178	0.329276	6.54001	-0.0104315	-0.539534	-0.177674	2.99451	2.69604	0.348377	0.565915	0.103832	0.118691	0.471448	0.0713953	0.385069	0.496449	-0.29373	0.639722	3.31103	1.61754	0.509749	1.11688	-0.192903	2.19417	0.803949	0.66824	1.31731	0.536891	1.06665	0.16778	0.336608	1.00718	0.239898	0.0642634	0.889367	2.09051	0.885394	0.512104
245	1.33654	-0.0944659	-0.446676	0.495709	0.847962	0.812452	0.384145	0.737533	0.371113	0.88485	0.746464	0.432011	0.737359	-0.661501	-0.0729302	0.30551	-0.164141	0.192222	2.23917	0.244628	1.00485	0.294511	-0.127308	0.248546	0.448183	0.193435	0.33106	-0.604346	-0.192063	4.88326	1.15545	0.201565	0.918728	0.709062	1.88955	-0.126555	0.488897	1.2045	0.172448	1.9288	-0.208056	0.359682	0.839143	1.94437	0.763057	0.549998	0.353673	0.00237394	1.4201
246	1.68347	0.501802	2.50877	1.35012	1.73127	2.45507	2.76815	2.09703	0.187414	2.10378	2.863	3.6665	1.44217	3.87032	1.35687	1.65283	1.09863	0.178189	3.69345	3.40082	1.20576	2.39083	1.8507	2.57946	0.983738	1.40935	0.837687	1.87003	2.48377	3.04686	1.27307	1.90753	2.12751	0.976949	1.50528	2.44088	1.94881	3.54449	1.28583	1.66409	0.802565	3.61544	1.00134	1.31483	1.77054	1.93209	1.67725	0.613912	4.15891
247	2.01228	0.220616	2.38861	1.30556	1.50672	1.97376	1.52715	1.82737	0.762486	0.845017	1.27173	4.45841	1.91609	3.83373	0.522091	2.11099	1.26573	0.272644	2.00512	3.09722	2.5923	2.02768	1.39096	1.84195	3.87629	1.39857	2.13766	1.81153	2.37221	2.65602	2.74703	1.10184	2.09932	1.80069	2.81468	0.936405	3.46639	3.48435	1.38897	1.28968	0.0817666	0.714201	0.692544	0.0999715	0.544201	0.00326768	0.617795	1.05977	0.443585
248	1.47789	0.156955	4.15794	0.634869	2.36828	1.54917	0.967467	2.36121	1.91659	1.15615	2.6768	2.9261	1.51993	3.03835	1.19681	1.69673	1.90452	0.371847	1.67924	3.07065	0.466572	4.13135	1.88555	1.11195	1.91826	0.319857	1.60494	2.53538	2.34843	1.97667	2.48649	0.977724	3.62899	0.819767	0.422929	2.8499	0.999436	3.36115	1.92718	0.522429	0.311314	3.7592	0.127637	1.51773	1.36018	1.15999	1.51981	1.43452	3.16383
249	0.781144	0.640304	2.39931	1.23553	2.13092	2.80815	2.82392	1.9069	2.25384	1.40074	1.63451	2.04118	2.80831	1.2929	4.32324	5.30153	2.76203	0.398315	2.63676	2.89034	3.08622	4.51507	2.26274	3.72103	2.37955	0.27485	2.81666	1.71816	2.69478	3.79371	2.11874	2.01984	5.47295	3.34132	2.27323	1.99812	3.31824	3.21886	2.29996	1.22031	1.2004	2.62307	1.23991	1.84281	1.84959	2.57004	1.4869	0.942704	3.06614
250	2.02998	1.06531	3.13155	1.16423	3.03653	2.33544	3.37396	2.36414	3.054	1.40943	2.373	3.00807	0.939654	1.89182	2.39031	4.07872	2.78412	0.869033	0.941315	2.85399	1.11519	5.14335	3.60748	3.2367	2.76657	0.4512	4.45725	1.6898	4.22214	4.50985	2.52444	1.92167	1.36364	3.50942	2.9572	3.99404	1.97257	5.28475	3.46445	1.99306	1.42947	3.84093	1.1641	3.70697	2.93501	4.40108	1.74256	3.07863	5.9157
251	1.96189	0.648977	1.61811	0.962573	0.674842	2.0541	2.07089	0.785445	1.10897	-0.148655	-0.131161	0.337704	2.23306	-0.0160403	1.86917	2.08247	-0.0391129	0.446362	1.74718	0.837139	0.763185	4.00108	-0.835131	2.4572	0.918156	-0.738888	1.16169	0.234142	0.49836	2.32539	0.638343	1.81516	1.22515	1.16226	1.31396	0.510273	1.81208	0.169953	1.62743	1.61854	1.09255	2.24846	0.733483	0.896149	2.25071	2.54834	0.693658	0.581654	0.322464
252	1.55529	0.621402	3.83756	0.446812	1.59405	1.83996	1.91409	1.85183	2.00608	0.651526	-0.43008	0.773902	3.09663	-1.31305	2.42109	0.287091	-0.664346	0.901624	1.45407	1.45795	0.450372	2.03571	0.600949	1.61623	2.67909	1.47774	0.967217	1.55308	3.11519	0.340191	1.33079	1.4879	2.42627	0.0946363	1.29656	1.78473	0.220715	0.383032	2.58102	1.21769	1.99403	2.87151	0.84717	1.17128	1.95217	3.11785	0.517865	2.47204	0.827681
253	0.704231	0.219432	0.0901804	0.570324	1.27633	2.46021	1.3114	1.67177	1.29251	0.967096	0.3612	0.543415	2.14765	1.6686	0.413639	0.475931	-0.0901091	2.74161	1.60018	0.223345	1.00489	2.73617	-0.128797	2.41102	2.79154	1.17747	2.76334	1.69651	0.376992	-0.0796253	0.54076	0.592045	4.08103	0.214588	1.12036	0.899957	0.541597	1.00553	2.56824	0.583122	0.148063	1.12826	0.367568	1.13945	2.48789	3.08135	0.751697	0.943519	1.13515
254	0.415308	0.128941	0.452532	0.220806	0.796607	2.78186	-0.116528	0.521082	1.29787	1.15692	0.960837	1.22805	1.58198	1.33753	-0.0800677	0.657162	0.534095	0.951661	2.15143	-0.00220806	0.549429	3.89326	-0.816973	1.03289	1.88912	-1.04405	3.60261	1.77346	0.668274	0.0739034	0.568515	-0.268893	3.90147	0.478765	-1.06459	0.728012	-0.206743	1.45985	2.35406	0.162731	0.112739	1.8923	0.0508197	0.76461	1.06723	-0.080455	0.341781	0.178653	0.674924
255	0.238718	0.780337	0.537226	0.397693	2.00844	0.534834	2.75412	0.839724	1.50768	-0.0243012	0.53442	3.4618	2.41356	-0.0124393	1.19711	2.0731	2.54642	1.20619	2.44912	0.507675	0.665078	3.42116	0.564839	2.44427	1.7165	-0.49196	1.093	1.95044	0.391627	1.1299	0.61146	0.0449093	2.84425	1.96325	2.30872	1.93926	1.66656	1.38523	1.18981	0.465165	0.87654	0.453519	-0.281898	0.33287	-0.289394	0.641311	0.47485	0.14537	0.343224
256	0.667747	2.0365	0.458706	0.718063	1.70059	2.53681	2.22463	2.55182	1.81257	1.98729	1.36097	2.29082	1.59237	2.52842	1.57849	1.16769	1.91606	0.356303	0.541377	4.22438	1.11322	1.98313	1.79249	3.33824	1.84372	0.730926	2.36979	3.24673	1.70138	3.82752	0.923522	0.131115	2.29148	0.551858	1.65136	2.65324	0.302976	3.59397	2.13182	0.508858	1.94913	0.512409	0.605614	1.42326	2.23392	1.27033	2.39022	0.722592	0.317314
257	1.14107	8.97708	0.0291639	0.501959	1.42504	1.17902	0.189996	2.72671	2.40892	-0.0328127	2.39537	0.338143	1.91183	1.25256	0.557425	-0.314154	6.46237	0.110002	0.49116	2.13372	1.04974	0.274188	-0.21998	0.910485	0.628232	-0.616116	0.560132	2.43614	0.744581	6.71303	0.454224	-0.321802	0.0893439	1.36259	1.47156	1.66253	0.463934	-0.0840612	1.87197	0.854762	7.28172	-0.184387	0.618736	1.53764	-1.00417	-0.0638449	1.43985	1.20971	0.052099
258	1.35032	0.384149	0.345127	1.45417	0.629609	0.719201	-0.0769362	0.958625	1.45373	1.416	2.38737	2.10409	1.11165	0.27136	0.13227	-0.433995	0.541183	0.131526	0.256445	0.588535	0.016333	0.18913	-0.427211	0.126244	1.34377	-0.162446	1.11438	0.302075	0.411624	0.596801	1.10346	0.0795119	1.94251	1.143	1.8791	0.301108	0.0561241	2.23063	0.56285	1.86451	0.447003	0.223956	1.53556	0.626782	-0.261216	0.113137	0.733291	1.28912	0.493203
259	0.975064	0.498889	-0.298009	0.826715	0.108809	0.244915	0.069593	0.873597	0.558782	-0.163064	0.302271	4.01944	0.480368	-0.639507	-0.0656145	-0.169251	0.216195	0.171403	-0.876084	0.0118698	0.019758	0.244824	0.146474	0.0103703	-0.0742818	0.469618	0.327833	0.00872517	0.434698	0.277402	1.10785	0.233799	2.74009	0.0248985	1.80074	0.448195	-0.110802	3.27057	0.0977368	0.564292	0.383123	-0.0326381	0.507734	0.236632	0.140535	0.0899091	0.235971	0.195136	0.307062
260	0.142073	0.819799	0.0636387	0.158166	-0.0636644	0.209146	-0.200247	0.0670683	0.902028	0.588384	0.484908	1.08589	0.0511589	-0.571793	-0.128107	-0.594899	-0.657308	0.0774622	-0.340535	-0.110135	0.096598	-0.0537519	-0.976953	-0.560054	0.862914	0.256924	-0.293016	-0.310174	-0.0709071	0.50915	0.442406	0.132089	0.500048	0.358636	2.67284	0.396693	-0.420698	-0.672979	-0.546	0.141554	1.07557	0.527393	0.279972	0.141278	-0.843758	-0.00034064	-0.0286055	0.641543	1.08287
261	0.291657	3.00553	0.597251	-0.0192517	0.224982	0.205874	0.20685	0.980272	1.33731	0.412885	1.2902	0.188919	0.545194	0.461167	0.0493863	-0.136285	2.08185	0.0452044	0.249853	-0.502515	2.28278	-0.0724764	-0.159843	-0.128011	-0.701993	-1.71302	-0.0705071	0.407652	0.797681	0.51136	1.56732	0.240711	0.045963	-0.470389	5.23758	0.256349	0.190499	1.26797	0.495219	0.188159	2.90772	0.573691	0.281225	-0.0556096	0.628633	0.191588	0.226256	-0.586122	1.13447
262	0.841975	0.50062	4.58471	1.19098	0.418817	1.05638	0.664573	0.429038	3.97719	2.06462	1.44537	-0.190991	1.95847	1.84069	1.21918	0.480302	1.61407	1.1863	3.24152	-0.530491	1.54207	2.68306	0.36695	3.88457	1.63988	4.60378	1.3067	0.380848	0.913912	0.598031	4.40793	7.29241	3.4487	1.41775	2.07622	0.532993	2.06118	-0.328856	2.95705	0.874365	1.18425	1.5633	-0.29231	0.72443	0.435369	0.0815926	0.458775	0.525143	1.45373
263	1.7963	1.45663	1.72413	2.16411	2.94131	1.21217	0.925804	1.48724	2.62599	-0.190828	3.08135	1.91463	1.48744	1.41008	1.47512	1.84293	2.32025	0.599214	0.316313	0.490097	0.71648	2.99632	3.54826	3.35798	2.59118	1.28453	0.57338	0.741378	1.54421	0.0736469	2.16682	1.45895	1.12662	0.666963	3.34258	2.61205	0.640933	-1.08342	2.30519	1.15886	0.619962	1.82756	1.28332	1.49705	0.250429	0.41015	0.270231	-0.217822	0.0246713
264	2.62817	2.68745	4.5067	2.6305	3.68974	1.66536	2.06698	2.60055	2.64747	0.583286	2.65707	1.63858	2.71305	4.22388	2.70479	3.81603	4.8054	1.01859	1.79743	0.959743	2.3933	6.00758	3.1128	3.83845	2.83444	3.38603	1.9874	1.45963	1.92455	0.0770796	1.98508	1.82201	2.67124	3.22742	2.39895	3.09705	0.281589	1.42234	3.35716	2.83151	2.5732	3.80335	1.92878	2.6827	2.58772	4.48629	1.19312	1.61867	1.08487
265	3.08974	2.43173	3.24308	1.91789	3.35695	2.41528	1.05229	3.56501	2.43671	1.13827	3.50956	2.59788	1.2108	2.65156	2.83533	2.99176	4.02353	0.443001	1.58356	2.04895	2.64141	3.80222	3.08637	3.64033	3.00236	3.26731	0.206751	1.81656	1.49143	-0.0202378	2.29649	1.4573	1.86816	3.43023	2.0304	1.90923	0.851057	3.05785	1.06041	2.79296	2.60987	4.87363	2.1101	3.63259	1.39869	0.535948	1.31288	1.73781	1.44691
266	0.259898	0.421488	0.861549	0.352294	0.556114	2.11601	0.0662111	0.231577	3.17684	1.91294	0.595481	-0.102858	1.53531	0.487044	0.539892	0.0398083	0.150236	-0.124268	2.89169	0.830995	2.20651	1.26923	-0.581574	1.56807	-0.793642	2.35259	-0.380691	-0.545654	-0.196374	0.126177	2.45061	0.388471	-0.467317	0.903885	0.429811	0.0978182	0.915093	0.787729	1.47219	1.14823	0.599744	1.39471	0.913941	0.603671	1.22408	0.0376452	-0.0519611	0.731379	1.62246
267	2.08888	2.7217	3.86221	2.65798	2.79265	1.99315	1.51393	1.69862	2.85478	3.04972	3.79496	2.89167	1.88802	3.76877	2.80997	3.16997	3.95408	0.255451	2.88566	1.98796	3.05098	2.8037	2.19013	2.4199	1.62795	2.56178	0.118041	1.03455	1.92864	0.145237	1.78281	0.32991	1.45777	0.876042	0.840013	0.839249	0.639793	1.33304	1.12095	2.75511	2.37458	4.04579	2.3116	3.5194	1.2794	0.601613	0.960741	2.13248	3.36695
268	1.22018	0.996355	2.55048	2.11655	1.94773	1.46021	1.11341	1.21883	2.79475	2.20182	2.01782	2.49739	3.4927	5.61753	2.00899	2.5188	3.79026	0.630907	2.26662	1.80255	1.38662	3.03665	0.922313	2.73336	1.76131	1.68861	1.0299	0.958907	0.847213	-0.118443	1.53568	0.463815	0.6767	0.499101	-0.390201	1.42826	1.55689	0.399872	0.74978	1.48984	0.704013	3.01751	1.72579	2.92514	1.19228	0.926913	0.832644	2.23525	3.41284
269	1.26006	0.244795	3.25153	0.556599	1.31989	0.527644	2.64655	1.43878	1.62709	1.46133	2.2013	1.43359	0.974724	0.0768251	1.22631	-0.721505	1.46532	0.355855	1.21383	1.50996	1.21159	3.44994	-0.68277	1.21938	1.35537	0.794998	3.38568	2.39164	0.323098	1.43233	0.711909	-0.142094	-0.371529	0.446993	-0.192433	3.26753	2.28057	1.22215	0.575825	0.682643	0.309604	3.39836	0.235622	1.81439	1.15059	2.68223	1.21426	0.2866	1.11298
270	2.42993	2.07567	3.29904	2.14633	2.09127	0.905044	2.42922	2.54311	2.7358	3.40033	2.14449	2.10282	3.17047	2.88639	1.29145	2.45123	1.39374	2.88125	0.999548	1.48949	1.86365	3.69242	0.805068	2.36241	2.13722	3.69969	4.95837	3.85701	0.696325	1.79881	0.634077	1.53502	0.810253	1.03837	0.929293	4.00689	1.31432	1.97319	0.681652	3.22837	2.09274	3.68253	3.49172	2.39991	0.760681	3.01008	2.56839	2.33641	5.33268
271	2.31156	3.336	3.18466	3.18632	1.97901	3.00736	1.26922	1.2413	2.60115	3.51047	3.59715	1.69277	2.19612	3.98655	3.21917	3.01394	0.931797	1.00523	2.88854	1.66403	3.02853	2.85992	0.584806	2.67687	1.75217	3.62837	1.93225	2.27846	1.55974	1.75921	2.35394	2.36069	1.25288	1.1011	0.964875	1.00447	3.65503	2.00475	2.74521	3.54	4.1374	3.32269	2.98515	1.71128	2.49433	1.30005	1.83531	3.66829	2.83115
272	0.753538	0.940269	0.831842	0.448173	1.03352	1.00097	-0.100175	0.368082	1.36136	0.000925681	0.921537	1.02503	0.481201	2.85366	0.578354	1.58494	2.29512	-0.0346419	2.26131	0.304996	2.1694	1.84918	-0.0400741	1.78435	-0.412623	2.48543	-0.546129	0.0220464	0.190161	1.83293	0.917501	4.78798	-0.346773	0.260344	0.726058	0.0657976	1.35796	0.88645	1.1733	1.60724	1.47947	2.29504	-0.195867	1.23543	0.586278	0.13511	0.788017	-0.101494	0.0613283
273	2.22942	3.93868	2.84414	2.34596	0.867053	2.50115	0.261278	0.489852	1.81247	3.30021	2.00193	0.585973	2.09729	1.40792	2.6476	1.02624	0.620518	0.053722	0.49873	1.1448	3.27389	0.525884	0.710344	1.96619	2.04694	2.89458	-0.318027	0.383914	1.34334	1.8393	2.66124	4.45091	1.95706	0.477696	1.41785	0.264108	2.03864	3.57681	2.99483	2.34953	7.5588	2.10658	2.30196	1.22038	1.83821	0.123389	1.03132	2.4935	0.723642
274	1.86637	0.562397	3.93436	1.7946	0.909498	0.883097	0.824373	0.637731	2.90724	0.351764	0.901097	1.59851	0.964029	2.34963	0.453801	1.05173	1.83662	0.292607	2.03587	2.85952	-0.0514404	0.715236	2.98119	2.7159	3.93174	3.49742	0.730576	1.28544	0.140926	2.97622	2.83288	6.10692	0.225445	0.57367	2.15647	1.46356	2.20731	0.811668	0.00408539	2.56509	0.830098	3.44742	1.42266	0.795021	0.965966	0.746097	1.8268	1.7941	0.315509
275	0.988328	0.127119	1.21307	0.72036	-0.12444	2.07108	-0.082864	0.0788501	2.4155	0.746267	-0.470297	0.917441	0.06366	-0.364067	0.44336	0.228198	0.106074	0.158912	-0.643247	1.66212	0.706484	0.087129	3.28789	1.18292	0.138664	0.593008	-0.197823	-0.26059	0.561043	1.24102	0.491658	0.486635	0.151319	0.187608	2.31806	0.242813	0.824937	0.604949	0.910098	1.2108	0.342062	0.282102	-0.838497	0.37567	0.0125674	-0.0778341	0.268274	0.453365	0.712866
276	1.02127	0.353262	2.92641	1.12204	1.24865	0.843996	1.53406	0.460797	3.17021	3.27234	-0.654327	1.28062	3.38191	0.85382	-0.132133	-0.990167	2.92252	0.753995	2.31285	1.76413	0.715399	0.0535007	0.34892	1.81899	4.76501	1.15639	5.41713	5.41719	0.559316	0.354519	2.47892	1.59747	3.37369	-0.0818477	0.958105	2.54965	4.00798	1.87104	3.62009	1.72685	0.319214	2.5934	0.703405	0.983615	1.98841	2.21166	0.181874	2.528	0.821353
277	1.53466	0.424394	1.99158	2.50667	0.812333	0.865543	3.28347	1.54445	2.83576	2.91376	0.194685	2.01463	5.2147	2.11827	0.455202	0.28939	0.0994595	3.71162	1.65798	1.05035	1.24736	0.254499	2.78876	1.67595	2.82974	1.67999	2.68172	3.78325	0.908887	0.0497095	3.98843	0.338198	2.94739	0.693985	1.88266	3.86231	1.39707	3.1631	2.42992	2.50951	0.429943	3.17791	1.51098	0.754015	0.929614	2.63765	0.865307	2.77799	0.605734
278	1.52495	0.415139	0.875852	1.66946	1.25082	1.49807	1.09209	2.01681	1.89118	2.81489	0.525903	0.567073	4.72796	1.88753	0.0799397	-1.03782	-0.707187	4.88976	1.98294	0.944431	1.15769	-0.0497341	-0.5588	1.45361	2.14972	2.62773	4.69967	2.40441	0.322172	1.25143	1.08389	-0.184646	3.60101	1.07132	4.73353	3.70365	0.867967	4.11178	2.38911	3.27869	0.381908	1.52007	2.42314	1.19271	0.629761	-0.0202504	1.38368	1.49857	1.02719
279	1.41593	0.919516	1.71677	1.47246	3.07393	2.18257	4.34782	2.8323	1.2251	2.60808	0.742446	2.08094	2.84133	1.75554	3.15438	1.461	1.46552	4.02122	3.16157	1.06512	1.03285	0.349895	0.52301	3.18927	3.06153	4.85059	3.86416	4.60769	0.413967	0.189054	1.79814	0.882922	3.17627	4.0872	2.81222	4.27175	0.308282	3.36885	2.76656	1.89274	1.11358	1.76169	1.48349	3.39531	1.86869	3.09501	2.2881	1.08543	0.895766
280	0.899069	0.620366	0.681924	0.505812	2.98461	0.835476	3.60803	2.04627	0.335565	2.05332	0.367366	0.98271	1.56345	0.433745	2.93477	-0.0282903	-0.200354	0.977084	0.941868	0.728864	0.520708	0.305032	0.965056	1.41751	1.41725	1.83742	3.92609	0.914516	0.296851	-0.0993252	0.895367	0.41735	5.08959	2.87314	2.93529	1.0543	0.107103	1.29768	2.45585	0.883587	0.264595	-0.0405849	0.0610593	2.04936	0.756684	1.73994	0.242367	-0.739253	1.5689
281	2.11529	0.467124	1.52431	1.07251	1.37013	1.33941	1.16086	2.61032	0.49312	3.34769	1.11811	1.88055	3.58045	1.29086	2.81643	-1.36304	1.00635	0.390759	1.51132	1.29671	0.485294	0.602239	0.205388	3.33581	3.80586	5.08838	2.10463	0.803551	0.312828	0.677434	2.54315	0.508116	3.69671	7.2171	4.6301	1.0747	-0.0579115	0.298931	2.97484	0.996127	0.275394	1.90854	1.27422	2.44958	0.443103	1.23695	1.56262	0.717215	2.24019
282	1.57704	0.271702	1.24047	1.31295	0.934809	0.71513	1.7541	1.4756	0.764729	1.99275	0.652381	2.15066	1.42037	4.38179	0.904167	0.44111	0.608784	0.142128	0.436302	0.676471	0.24296	4.27629	2.01542	1.16963	2.08469	2.49735	0.519256	1.05586	1.71474	1.0166	2.02782	0.0943301	1.44612	0.915286	2.1213	1.01814	1.16278	3.88385	2.73821	0.804737	0.238429	0.886242	0.657259	1.71065	1.53867	0.376172	0.253806	0.764753	3.30887
283	1.02692	0.513212	0.214541	1.4554	-0.0751318	0.345282	1.31739	0.546971	-0.0522712	0.554217	-0.16885	-0.68254	0.857344	1.83222	0.693496	-0.202247	0.192681	-0.0974216	0.602051	0.787413	-0.366024	0.0586552	-0.244757	0.468862	0.804599	-0.288132	0.411804	0.671661	1.54672	-0.0277496	-1.94522	0.131835	0.784834	0.144725	1.67647	0.83734	0.410166	1.18674	0.606719	0.724942	-0.150196	-0.22513	-0.115157	-0.212614	1.3163	-0.0772891	0.504307	-0.249962	0.39621
284	1.37434	0.0370676	0.786851	2.14392	0.298895	0.523777	0.226679	0.19279	0.491221	0.855313	0.355412	0.330231	0.482392	2.16622	0.392161	0.171125	1.46648	0.0235611	0.0475214	0.686311	1.4647	0.224905	1.38386	-0.045951	-0.00821959	1.56565	0.00648185	0.05859	3.07422	3.21375	0.977864	0.272536	0.244738	1.05862	0.236381	0.143309	0.916832	3.41801	2.11473	0.77722	0.273006	-0.0893367	1.29418	0.607262	1.61083	-0.134007	0.0876133	0.121716	0.301912
285	2.33994	-0.105127	2.06749	2.63926	1.10816	0.560067	0.347085	0.200044	2.16487	2.02362	0.287203	0.720454	0.657255	2.8261	0.522184	-0.229496	0.819098	-0.0272798	-0.0322821	0.290811	2.37572	0.215745	0.798555	0.338395	0.87951	1.7571	0.188547	-0.223084	1.0169	1.3532	1.48209	0.383212	0.54113	0.216452	0.267578	0.327741	0.467316	2.85634	2.8055	1.72575	0.0706618	1.13774	1.03524	1.18088	1.25711	0.11753	0.0857484	1.74434	0.30149
286	0.598482	0.369359	0.362443	0.710879	-0.095502	0.0686498	0.738056	0.265549	0.0872097	0.7702	-0.133415	-0.0827771	0.88446	1.13224	0.486183	-0.134457	-0.0492995	-0.0259311	0.501761	0.167697	-0.0149555	-0.0592589	-0.0374452	0.08519	-0.105047	0.694992	0.952835	0.255754	0.88877	-0.323468	3.48455	0.306578	0.231986	0.105829	0.359189	0.10283	-0.0133136	1.037	1.40525	0.419621	0.406369	-0.252359	-0.0172956	0.0760199	-0.527533	-0.140232	0.16495	0.56673	-0.357968
287	1.87444	0.77891	0.646927	1.22183	0.489842	2.13345	1.00538	0.329158	1.04209	1.26024	0.469755	1.56206	1.46661	1.18903	0.628724	1.14418	2.58678	0.316698	-0.118011	1.02783	0.666355	0.655676	0.70641	0.917237	0.536672	2.25268	0.648488	0.613341	1.59555	0.437215	2.11379	0.467696	0.631524	0.204907	1.2446	0.439364	-0.0632481	1.21571	1.76618	1.02921	0.762146	0.475212	0.535703	0.484733	1.31723	0.176177	0.0846411	0.267798	1.37004
288	1.32414	1.25609	0.45071	2.26559	0.499564	0.717519	1.07947	1.00289	0.44275	1.88492	0.608583	1.14349	1.31316	1.57938	1.27933	0.856552	0.821224	0.170459	1.11878	0.700095	1.99843	1.31739	0.720697	1.65108	0.783443	1.03193	-0.544311	0.389611	2.48953	4.57085	1.85941	1.56435	2.16249	0.412906	1.92678	0.737666	-0.000877658	0.879344	2.39021	0.875005	0.0813997	0.498739	-0.0672802	-0.0356646	-0.465387	0.497477	-0.0922239	0.989161	0.326701
289	0.522214	1.18949	1.09	1.61746	1.25798	1.1831	0.526885	0.499565	1.28526	1.69488	0.906117	0.872938	2.05526	1.29523	1.1278	1.16672	1.20838	0.267577	0.753717	0.822475	2.12768	3.4205	1.68016	2.60448	0.582337	0.541724	0.105845	0.764561	4.51434	2.99718	1.02368	0.339117	0.672845	-0.0648019	1.83517	0.801213	-0.000831634	0.939046	0.895505	0.535182	1.31103	1.72712	1.00057	0.495234	1.33545	1.53612	0.209326	1.14083	0.577053
290	0.32072	1.44824	0.692169	0.712596	0.514445	0.054947	-0.151211	1.01086	1.05857	1.23451	0.899608	2.85168	0.265754	1.38058	0.164894	2.19482	1.68602	0.814285	0.247467	0.857188	0.787637	1.03511	3.08452	1.05917	-0.401716	0.125815	-0.239951	-0.0622281	0.460163	0.867722	0.508201	0.0523694	-0.588326	0.00722719	2.4465	-0.0322475	-0.0480421	1.23825	1.52425	0.749747	1.23714	0.309813	0.949287	-0.048429	-0.101118	-0.0532079	1.04315	1.95715	0.307327
291	0.132304	2.55343	0.562785	2.2564	2.78662	1.68891	0.119668	0.0674255	2.18716	-0.297251	0.792631	0.0325674	2.93004	0.405898	0.27454	1.74705	0.379266	0.215099	0.170026	0.473282	0.832896	3.48069	4.31711	0.0765413	-0.0806687	-0.31774	0.325162	1.94186	2.54495	1.7481	-0.124748	-0.0862851	-0.0636364	-0.138486	2.76733	2.41528	0.0497696	-0.0682831	0.77294	0.370286	1.55469	0.145854	1.36079	1.23955	1.41468	0.0530963	0.230763	2.19059	0.0689446
292	0.410379	0.200365	2.5661	0.914892	0.960744	0.335056	-0.217803	0.436285	0.564031	0.177635	2.70488	0.392391	0.402073	-0.0920875	-0.173782	0.263472	-0.0861913	0.444017	-0.183129	1.90424	2.71901	2.08474	2.43318	1.60695	1.18577	1.60988	0.47505	0.847422	2.05796	1.67489	-0.105435	-0.00283632	0.172226	0.889927	1.83864	1.40942	-0.0349533	0.617046	0.412462	0.360721	0.36825	2.18764	0.558711	0.951268	0.390575	0.0601446	0.156198	0.437445	0.206573
293	0.974376	1.45861	0.543049	0.85879	1.9507	0.664567	0.310891	0.985183	1.74143	-0.398903	0.82877	2.03825	1.08657	1.27899	1.10369	0.218263	1.43523	3.8292	0.922265	2.55946	1.91285	0.169807	-1.17631	-0.136223	1.37725	0.904604	0.928373	-0.312485	0.308383	0.355989	-0.0232355	0.117878	-0.3737	0.615951	-0.427541	1.84607	-0.118357	1.86636	0.106903	1.43442	1.87349	1.87379	0.562269	2.73979	1.08861	0.305589	0.383745	1.98347	0.512371
294	2.66126	0.40302	0.529154	1.40253	1.15115	0.753852	0.274944	0.258148	0.99541	1.21891	0.413456	1.08769	1.39199	0.140704	0.60097	0.859062	0.100042	0.814248	0.619946	1.4207	0.282157	1.30311	2.05806	1.14897	0.859908	1.64009	1.64515	0.645924	0.959284	1.8257	0.160954	0.425114	0.898042	-0.0660955	2.73631	1.69825	0.107591	0.683401	0.210487	1.93772	0.659638	1.01279	1.60937	1.27467	1.46788	0.0549004	0.420784	1.84164	3.257
295	2.897	0.934945	0.725883	2.20832	1.26614	1.39563	1.51645	0.910295	1.09658	1.89455	1.14744	3.01839	1.79126	0.742551	1.9788	1.24055	1.61635	4.32605	1.37258	1.86038	1.72731	1.90553	1.63606	1.67584	1.81835	1.53048	2.44603	1.7942	1.76015	1.05969	1.93775	0.338521	2.09884	0.376047	1.26509	1.29982	2.19965	3.44371	1.6267	3.30106	0.948386	1.75016	2.25245	1.68227	2.56621	2.15473	2.04218	1.1833	5.20144
296	1.86562	2.10377	0.670814	1.66448	1.35885	2.11433	2.8872	2.45729	1.85353	1.94966	1.75145	0.147519	1.32784	0.170787	2.04643	0.32926	1.62012	4.12461	2.51198	1.89045	1.3462	1.57883	1.72462	1.57287	0.901556	1.79458	3.70999	1.31907	1.03928	2.38161	2.4245	1.06235	2.95896	-0.0379769	1.57554	2.3678	2.29235	1.78612	1.54418	1.357	3.95132	-0.261343	1.32783	1.19991	1.06464	2.13303	1.79026	1.83022	3.09894
297	4.28683	3.80759	0.683456	2.82372	1.9163	2.06864	3.75448	2.50455	2.49627	2.31624	5.08739	1.97741	2.01127	2.62612	2.44041	2.30131	3.52312	1.40193	3.81609	2.63852	2.70262	2.90085	4.49703	1.45198	0.842756	2.92967	4.19257	1.54839	2.23348	1.94574	3.01075	2.04814	2.0072	0.141374	3.82685	3.28288	4.29169	1.54232	1.83655	4.03499	3.6598	-0.17519	3.15854	1.30973	3.06358	2.85975	3.70991	2.26924	2.58965
298	2.79736	4.21013	1.25408	3.28937	2.0097	2.58587	2.85806	2.33252	2.73441	2.55987	1.00876	1.47842	3.33709	4.3062	1.84918	2.23497	3.65483	0.226757	0.817053	2.33679	2.50441	2.63079	2.75942	0.57375	1.41609	2.13594	2.75385	1.62417	2.15072	1.51395	2.17789	1.91581	1.84506	-0.00330035	3.42277	2.29685	2.44163	3.61268	3.63457	3.28257	3.92899	1.25448	2.76974	1.33423	2.64499	4.09917	3.38255	1.70034	5.51276
299	0.937209	2.09747	0.663859	1.01386	0.418176	1.3954	1.52442	1.31729	1.94361	2.11015	0.279012	1.26178	3.00024	1.67592	0.610034	1.40046	1.70154	-0.0557451	-0.00652124	0.56294	0.602623	0.766612	1.49059	0.646738	-0.347665	0.654639	1.11191	1.63547	0.87205	1.35082	2.23713	0.650907	-0.672545	-0.962189	3.50335	0.0339343	0.92493	2.12928	2.7018	1.34333	2.33621	0.911181	0.846314	0.231572	1.80323	2.24059	1.46186	0.834084	0.308387
300	2.28351	3.06241	0.281289	3.45869	2.92528	3.33588	0.431778	0.537145	3.11459	-0.092615	0.0925389	0.361102	3.86177	4.1592	0.484429	3.45279	0.183419	0.12349	0.650388	0.381819	0.82242	0.879459	3.62998	0.516234	0.295963	0.107262	-0.264428	2.72441	2.28077	1.47277	0.256241	0.13791	0.323714	-0.372119	3.82774	0.209599	3.15974	2.51739	3.67197	2.23077	3.3587	0.105465	2.25692	3.43223	2.46964	0.797015	0.690834	2.9586	0.167991
301	1.07043	0.811346	2.61644	1.49921	1.16299	0.555031	1.67905	0.150518	0.779914	1.39097	-0.118129	-0.569496	1.47797	-0.105865	1.92618	0.939578	1.58612	0.231761	0.195345	2.34138	5.12913	0.580098	3.02134	1.01162	0.116667	-1.21559	1.54203	3.63637	0.931266	1.95133	1.40779	0.586987	1.37599	0.616893	3.0071	0.173922	0.678373	0.666246	2.39264	1.44215	1.31362	1.03819	0.987232	1.7142	0.600325	1.22616	-0.0775509	0.461537	-0.216489
302	0.714839	1.05943	0.495458	0.642963	0.446533	0.729136	0.891316	0.806445	0.519173	-0.265935	-0.506637	0.246155	1.07672	0.202257	0.191074	-0.458021	0.323022	0.227779	-0.235078	0.674859	1.04586	0.264284	-1.00826	0.0390153	0.280538	-0.041584	2.02105	0.0229471	-0.14468	-0.0796836	0.718147	-0.151405	-0.800402	0.0612232	-1.11587	0.00254735	0.574369	0.914642	0.194681	1.07139	1.19598	0.689166	1.2216	-0.293916	0.418561	1.38298	0.498625	0.674021	0.417727
303	0.445438	1.3285	0.67482	0.334958	0.780751	0.082299	0.426711	0.0693418	0.678482	0.736149	0.10079	-0.131637	0.666414	-0.723467	0.402047	0.443638	0.621697	0.56299	0.461207	1.8076	2.50235	0.865129	1.63738	1.52009	0.120444	2.36522	0.113218	2.0537	0.200436	1.79255	1.07289	-0.0480871	1.61237	-0.163444	0.521748	0.00856358	0.73075	-0.42228	2.18491	0.359096	1.26801	0.166611	0.458312	0.407381	0.806166	0.679635	0.683803	3.48437	0.0270312
304	0.398696	0.344282	1.06307	0.427035	0.183653	1.15965	0.642211	0.196092	2.81898	0.712799	0.743571	0.0702395	2.72028	2.52576	0.597456	0.237594	0.555416	1.99164	1.02003	1.57136	0.0488909	1.20604	-0.108389	2.01715	1.23951	1.65965	1.65217	-0.0737418	0.00802145	1.02	3.35603	1.67541	1.33855	1.78257	0.831245	-0.0751746	0.546647	0.0500277	2.41444	-0.0187155	0.673431	0.261433	0.236915	0.730786	0.568619	0.18034	0.194593	0.454669	0.47526
305	0.746295	0.275018	1.52482	0.598462	-0.453837	3.60923	0.181951	-0.0877649	3.34725	1.48147	-0.0497606	-0.47223	1.18759	-0.878144	-0.0217179	0.224849	0.366409	2.71299	2.05529	1.44044	-0.0655428	3.3186	0.949182	2.77418	0.510345	3.06571	0.82011	0.477386	0.693065	1.83418	2.79358	0.413444	1.74884	-0.641868	0.321299	1.19851	0.904808	-0.689062	3.77796	0.260946	0.05083	1.02547	0.535157	-0.639148	2.81373	0.104279	-0.00719693	3.22237	1.74092
306	0.131322	0.7363	1.42787	0.530413	0.566355	2.38414	0.598641	0.736506	2.28751	0.989467	2.58052	0.172171	2.02691	2.62106	0.491348	-0.0355251	0.265852	2.95878	2.29179	2.8704	1.06079	1.02966	0.0976948	3.19849	1.28489	2.74003	0.805575	0.952438	0.834871	1.99391	1.43993	1.58186	1.08649	3.88479	0.604414	0.593923	0.289092	2.23631	3.31679	0.138924	0.327864	0.628963	0.018856	1.63772	2.4705	0.542139	0.569537	2.34994	1.82502
307	0.717438	2.17383	2.92404	1.41285	1.45302	2.68713	0.212813	3.2924	2.22988	2.62609	3.91211	0.484188	2.57325	2.72922	0.796298	1.05611	1.57634	4.09405	1.27006	2.63334	2.38536	2.27078	2.13001	3.26168	1.32165	2.37513	3.29244	3.20062	1.49091	2.45207	4.41539	1.39303	2.21092	5.57528	1.18973	1.13283	0.340043	3.26288	3.0601	1.23721	1.64972	1.62044	0.742758	2.00779	1.57889	0.521012	2.03859	1.96064	5.21392
308	1.01884	1.86536	3.80834	0.78219	0.669264	2.3206	0.103153	2.68158	3.04982	1.93139	2.47372	0.30758	2.17927	2.20019	-0.0701716	0.0105083	0.626715	3.12712	1.02703	2.20772	1.83513	1.75181	1.0666	0.552481	1.674	2.36421	0.948776	1.37045	1.58729	3.14351	2.32429	1.97246	1.65182	0.743533	1.11993	0.478734	0.269933	2.29677	2.89638	1.45066	1.70296	4.30064	1.35433	0.851238	1.12763	0.107696	1.79238	3.80895	0.605442
309	0.358875	0.394853	1.26312	-0.124908	-0.31783	1.03328	0.196417	2.04439	0.396671	0.269882	2.71429	-0.412599	0.0351428	0.370684	-0.124482	-0.163293	1.91048	0.726717	0.837442	1.52168	0.559023	0.485373	3.20661	0.116839	0.28371	1.00265	0.164199	-0.639265	0.722116	0.828108	0.0907048	1.049	0.29205	0.00673204	-0.0272222	1.45573	0.143225	2.77748	0.907176	0.240258	0.191413	0.273011	-0.900272	-0.0558186	1.69207	-0.0314135	0.435827	0.103401	0.0973794
310	0.192416	0.259013	0.287851	-0.953111	0.207427	0.807664	0.0655391	0.401759	0.396372	-0.305385	1.91862	-0.0754209	1.31047	-0.343151	0.361783	-0.56101	0.127705	0.0108695	-1.20111	0.872978	0.0441483	0.58358	0.498843	-0.108675	0.109649	-0.106637	0.24538	-0.307593	0.26629	0.360927	0.899308	0.80371	1.27123	0.765079	0.447368	0.311089	-0.270794	1.86427	0.225542	0.167045	-0.0230256	0.587815	-0.0219042	-0.083059	0.87274	0.130856	0.218059	-0.512303	0.243874
311	0.273819	0.100923	-0.0986091	-0.824389	-0.0973922	0.774868	-0.124392	-0.0270176	-0.165978	-0.348006	0.261488	-0.52118	0.141215	-1.38507	0.030617	-1.13293	0.426307	-0.0900117	-1.11231	0.991577	-0.00974414	0.39469	-1.26679	0.219192	-0.694142	-0.0282162	0.343582	-0.639746	-0.395751	0.361616	0.704951	0.200639	-1.12441	-0.172076	-0.197488	0.53552	-0.124166	0.360402	0.0719422	0.12765	0.0181754	-0.261752	0.384224	0.371054	-0.230211	0.0986681	0.0283626	-0.284147	0.184116
312	0.354436	0.277655	0.128308	-0.380282	0.963847	0.8927	0.972844	0.246344	0.376788	0.711013	1.15591	0.280265	1.03395	-1.59844	0.780249	-0.266826	0.0883662	-0.0709378	-0.732023	0.49944	1.24013	0.592121	2.19083	0.228112	-0.0857715	0.0920146	0.979694	0.11042	0.605419	0.44978	-0.019088	0.641169	0.368565	1.08824	0.243974	0.61067	0.408751	1.15021	0.511206	0.00308464	-0.0656458	-0.288816	-0.0191715	-0.439224	-0.104613	0.528302	0.356104	0.371788	0.535049
313	0.861837	1.61557	0.626275	0.625478	1.58778	0.801052	1.1923	0.539619	0.463936	0.448807	1.05884	2.28764	0.851351	0.305505	0.775601	1.61307	0.732514	0.12423	1.20047	1.27844	0.557607	0.748413	1.21787	0.526231	0.291135	0.921695	1.19454	2.42343	1.02695	1.46581	-0.423534	1.29711	1.24631	0.0762082	0.953253	1.09256	3.09863	1.36791	0.42568	0.165297	-0.19417	-0.769302	0.0398271	0.297208	0.74215	0.711955	0.772063	0.406994	0.601717
314	2.32098	0.669916	0.557552	2.14343	3.94135	2.07404	1.03265	0.607349	0.784925	1.13887	1.31418	1.44335	1.93274	-0.465304	0.82251	-0.0272805	1.47106	0.0888278	1.8415	1.36354	2.3769	0.722598	-1.19523	0.543472	-0.144297	2.40723	2.30146	1.49101	1.53952	2.28493	1.49814	2.40612	0.807382	1.24974	3.30026	2.3032	5.48511	0.204303	2.68697	0.532386	0.125991	0.020171	-0.82597	1.07879	-0.0620468	0.463165	0.0861949	0.220398	0.879128
315	3.06651	4.25216	0.807435	3.29813	4.82999	2.62139	1.4605	2.69656	1.99177	2.07499	3.61049	3.97075	1.89865	2.99364	2.18897	3.02523	3.31487	0.497426	5.29651	2.59117	5.27053	1.86183	2.91333	3.91543	1.97644	4.40557	4.24176	2.80218	3.45984	2.72457	2.23343	3.9309	3.18353	3.1612	2.01165	2.10209	3.61906	2.00966	0.71304	1.27622	2.24199	0.99101	2.0095	3.06185	2.80966	0.960234	1.68152	1.17849	2.54874
316	1.94917	2.22869	0.514344	1.43448	1.96445	1.1429	0.491217	1.50371	1.41376	0.640103	1.7072	2.91966	0.832234	2.55832	2.14206	0.981153	3.18041	0.458742	1.1273	1.34533	3.02986	1.15516	2.87428	1.99872	0.791057	3.85765	2.75035	1.68561	1.63111	3.18261	2.49826	1.3916	3.12445	0.532163	1.70928	1.43768	1.89109	2.52962	0.522041	0.201471	0.00368219	-0.347941	-0.841373	-0.180045	-0.485744	0.153944	-0.539944	2.07247	0.5603
317	0.865278	1.856	0.246926	0.85114	1.37696	0.25572	0.127476	0.756253	0.3812	0.634616	0.524341	1.22732	-0.156167	1.06918	0.956432	0.632153	1.21683	0.917283	0.209984	0.4511	1.13503	0.207616	0.210446	0.78843	0.891452	1.54292	0.491743	1.97316	1.78897	2.36999	1.4574	1.1404	0.293747	0.117821	0.63669	0.487512	1.36408	2.09129	0.158333	0.872429	1.23409	0.113684	0.332169	0.885559	0.0212298	0.275435	0.3747	0.304157	0.21421
318	0.403777	0.169244	0.367993	0.110186	0.0878439	0.148191	0.376355	0.735067	0.545103	0.413884	0.685559	2.85473	-0.066011	0.247896	0.071543	0.874677	1.42188	0.800536	0.0351246	0.184641	0.924967	0.179599	0.541274	1.64604	0.625238	0.826015	0.471162	1.726	1.47135	-0.275244	-0.145419	0.8949	0.297565	-0.199424	0.563556	0.48083	1.77514	-0.267062	0.150229	0.114959	-0.00227449	0.529649	0.163448	-0.158053	0.524011	0.249999	0.463959	1.02444	0.0828181
319	0.934935	0.111118	0.777316	0.156357	-0.10541	-0.145255	0.637565	0.897856	0.504697	0.31562	1.29567	0.148658	-0.254961	1.41437	0.127282	2.44478	0.789345	1.00352	0.1084	0.191863	0.166482	1.2186	1.08927	0.559313	0.213232	0.298431	0.0309071	2.66183	0.670297	-0.563286	0.660686	1.88779	0.331952	-0.0934678	0.573566	1.27273	2.49816	-0.336679	0.536529	0.516514	0.0672439	0.838045	0.197668	0.00940806	-0.123923	0.593568	0.34194	0.98768	0.460748
320	0.406078	-0.0749461	0.730682	0.439032	-0.570345	0.0883984	2.11189	0.231925	1.25614	0.217566	1.54293	-1.22814	0.605078	-1.36908	-0.0913808	0.982414	0.866187	0.358875	-0.44174	-0.227893	1.05487	2.47646	-0.950307	0.460637	-0.255348	-0.255475	0.599668	1.92056	1.74102	0.293796	0.0111452	0.22149	-0.0433381	-0.747782	0.322155	0.165596	1.56078	-0.157679	0.0458897	-0.0453149	-0.235526	1.70671	0.913002	-0.535499	-0.0869617	0.588214	0.426782	1.16645	0.402462
321	1.90751	0.383529	2.96129	1.18631	0.555693	0.388479	0.386397	1.53078	1.02523	0.418629	1.78571	0.062382	1.28146	3.2259	2.32034	1.49955	0.766102	1.01556	0.0612072	0.906183	0.34625	1.51713	0.529993	1.51585	1.91193	0.209857	0.909877	0.577281	0.8097	1.0369	0.707269	0.858895	0.216263	-0.073281	1.71745	0.436479	0.549189	-0.024177	0.902306	1.40153	0.0584357	2.66734	1.10239	0.408572	0.689562	0.234741	0.483455	0.398912	0.262724
322	0.692274	0.252778	0.851099	0.282533	0.389666	0.261829	0.34055	0.620136	0.237501	0.719774	0.394442	-0.151377	0.941342	0.944473	1.19613	0.768491	0.351681	1.61232	0.273818	0.790841	0.265394	0.336561	0.618936	0.658191	1.10758	0.521734	1.02022	0.193946	0.444546	0.812287	1.67383	0.0613596	0.314635	-0.269396	-0.234113	0.733982	0.0720065	0.6231	1.30272	0.300823	0.0327925	0.430778	0.118304	0.551758	0.406347	0.275025	0.78991	-0.17015	0.397091
323	1.57367	0.398062	1.03432	1.01752	-0.0145445	0.266254	0.0944243	1.98617	0.189324	0.00983432	0.0576925	-0.594082	1.32861	1.42088	1.76748	0.255564	0.269979	2.36245	-0.455127	-0.114164	-0.120089	0.477069	0.0117547	1.49483	0.505019	1.28971	1.44636	0.212433	1.25133	0.89605	1.44891	0.715627	0.127027	-0.450509	0.582186	1.01799	-0.245504	0.322371	1.43796	1.48693	0.113032	1.66861	1.15501	-0.247498	0.114673	-0.0593616	1.2099	0.490662	0.564044
324	0.990753	0.362163	1.28386	1.06514	0.247227	0.0623534	-0.112617	1.45718	0.543804	-0.0850511	0.538048	-0.371621	0.592127	1.36101	0.749786	0.925707	1.25355	-0.0282109	0.0395583	1.26783	0.738679	1.30971	-0.0678085	1.84515	-0.549856	0.0495568	1.02766	0.0467083	0.923502	1.72625	0.472422	0.0546162	0.886569	-0.212075	0.302692	1.0761	0.448115	0.506704	0.0430309	0.831683	0.2691	0.970469	1.0963	0.293291	1.18797	-0.0320776	2.4522	0.227029	0.105776
325	1.1659	0.280306	0.0975324	1.9956	0.373458	0.170448	-0.0809092	0.328486	2.73683	0.0236132	0.452991	0.0283789	3.57668	2.20131	2.98414	0.0564664	1.1387	3.54691	0.395222	0.563644	0.252096	0.812316	-0.0943037	2.83225	1.20058	3.14543	2.78996	-0.13498	1.33523	1.02946	2.94526	2.30307	2.74014	0.625871	0.728198	1.3494	0.456941	0.268536	2.8671	0.646488	0.29685	0.591527	1.41168	0.23723	0.145862	0.104828	0.133008	0.0302001	-0.145404
326	0.454262	1.59849	2.49618	-0.322009	-0.110527	0.708556	-0.00932852	1.7359	2.7867	-0.246786	1.88129	0.570349	1.82204	-0.919515	-0.185328	1.89785	-0.442254	1.41045	2.22589	0.0261788	0.261865	4.02806	1.13389	3.06135	-0.699016	1.95219	1.6187	1.41732	1.27808	0.641006	2.31293	1.71841	1.81818	-0.214598	0.399705	0.118225	1.46495	1.11135	2.42999	0.847471	0.99209	1.72368	-0.0929916	-0.164767	0.963691	-0.0502439	0.923337	1.89753	0.381389
327	0.217078	1.29238	0.174569	0.222944	0.251063	0.191555	0.130675	0.634231	0.3305	0.556657	0.33375	0.337	2.81289	0.942738	1.34056	0.339504	0.0680694	0.648864	4.06588	0.089961	1.71901	0.672513	-0.0133847	0.72171	0.121453	1.25144	1.73197	0.200971	0.325527	-0.250294	0.614777	0.513873	1.37062	1.17067	0.928901	0.0695458	1.59476	0.873039	3.24569	0.203388	0.664324	0.0232712	0.345172	0.457919	0.699329	0.0663968	0.832802	0.610729	1.93834
328	0.50787	0.659238	0.256065	0.415962	0.354975	-0.0339139	0.0361232	0.662568	1.00123	0.647493	-0.151686	-0.0246722	0.198908	0.207363	0.455	0.0748856	0.491697	0.464984	1.89019	0.15048	0.169698	0.333943	0.244047	0.177363	0.265508	0.549517	0.136644	-0.0286138	1.01864	0.184605	0.895567	0.113674	0.517928	0.0519664	0.718129	0.781396	0.865608	1.29597	0.520749	0.509734	0.166194	0.603917	0.528209	0.582555	0.0675038	0.018223	0.43238	0.785056	2.52192
329	0.527632	0.451433	0.104941	0.21489	-0.0946982	-0.0219535	1.04675	0.354248	0.662715	2.77295	-0.193064	-0.980134	0.105439	0.110793	-0.19528	-0.635149	0.510296	0.0104974	2.89891	-0.0152338	-0.51135	0.359157	-1.39529	-0.228685	0.707598	0.91863	-0.0484304	1.17751	0.153913	0.533818	0.635678	-0.0604976	1.02992	-1.03351	1.61437	0.955595	2.09562	-0.79281	0.104594	0.768077	0.124446	0.064591	0.389248	-0.260104	-0.22911	1.39822	0.139855	0.433495	2.5721
330	0.266353	0.114323	-0.0597407	0.374851	-0.156096	0.285899	0.253508	0.241502	0.258938	0.218743	0.0263506	-0.0790972	0.559003	1.00732	0.107788	0.0387924	0.129822	0.095627	-0.157418	0.553316	0.0893413	0.262222	0.601148	0.539495	0.331968	0.126997	0.231856	0.231484	1.44687	0.14418	0.225184	-0.134977	0.467442	-0.0529713	0.597139	0.558265	0.414227	-0.217018	0.665637	0.446089	0.235631	-0.131829	0.685826	0.0970405	-0.0943779	0.0271518	0.602379	0.243409	0.625227
331	0.681382	0.108369	0.446944	0.577414	0.0659688	0.900602	0.345334	1.01689	1.13156	0.073846	0.649058	0.203692	0.235528	2.37749	0.573048	0.258086	0.44278	-0.199045	0.379198	0.440432	0.508952	0.133263	0.41303	-0.0291812	3.57792	0.96075	0.532881	0.532615	0.393107	1.65069	1.10302	0.000825068	0.805276	0.106378	2.64272	0.454474	1.24492	0.370514	0.156229	1.46106	0.389911	0.56163	0.366037	0.251621	0.120185	0.185368	1.17678	1.45803	1.03931
332	0.19595	0.240206	-0.447492	0.262072	0.121557	2.40107	0.129489	0.124714	0.451776	2.20565	1.97648	-0.929915	1.77273	2.80702	-0.0188415	0.0479013	-0.263423	0.0618581	-0.0311485	0.715582	0.305643	0.352148	0.708948	0.650499	1.07801	-0.092051	0.292813	0.456591	-0.158763	0.165499	0.270809	0.773658	-0.00758475	4.71226	1.38088	-0.0330192	1.31425	0.228155	-0.488891	0.359205	0.250951	-0.224418	0.333678	0.0442181	3.89829	-0.00101125	0.224756	1.12932	0.687651
333	0.288365	0.84657	-0.637873	0.381186	-0.215946	-0.00528219	0.508342	0.725378	0.109306	0.489326	1.22012	-0.22856	-0.0457009	2.3972	1.59093	1.38201	1.22486	0.483969	0.615525	0.0600532	0.129566	0.967702	-0.271445	2.31486	-1.03659	1.80223	1.32015	0.210392	0.019008	0.763511	-0.339909	1.09909	0.185445	-0.839206	0.627186	0.69841	1.79475	-0.2612	2.12434	0.60006	0.50974	0.145923	-0.150788	0.452422	1.65323	0.17667	1.64774	2.3464	0.539351
334	0.914094	1.01193	1.55787	1.40065	0.75797	0.864223	0.979927	0.251321	0.882439	2.20068	1.00779	-0.158847	3.48522	0.176258	0.607349	2.22736	1.23016	1.84316	1.90769	0.147598	1.08487	0.605964	1.35291	2.86823	0.801381	2.08637	3.96158	0.775674	0.314917	1.37194	2.08044	1.86313	5.22114	0.748932	0.54929	0.97863	1.32872	1.05363	2.1458	0.0170665	0.747912	-0.344052	-0.339159	0.395281	0.529306	0.340726	0.185079	0.90139	0.122204
335	1.30779	0.615289	3.30393	0.336318	-0.112292	1.75102	2.19406	-0.105312	0.893233	1.41144	-0.104395	-0.69047	1.19063	-0.677399	0.23839	0.556419	0.581283	1.18117	2.434	1.87061	-0.512234	2.30009	1.61807	2.71583	0.134833	2.05782	2.26825	-0.218082	3.86748	1.31495	0.320065	0.75883	3.22933	0.279774	-0.287479	1.6474	1.64994	0.156169	2.71428	1.65045	0.889048	3.03811	-0.0131802	-0.165942	1.56915	0.371845	0.0792393	0.0981183	0.67497
336	1.37971	0.938856	0.360254	1.15058	0.696359	1.2501	0.686011	0.581044	0.18475	0.387427	0.732261	0.0510484	0.82097	2.07854	1.39135	0.825264	0.0986342	0.00838021	0.765883	0.441403	0.530083	2.68743	1.85972	0.453042	0.116892	0.972412	0.587458	0.717712	0.361226	1.39119	0.712675	0.580808	0.263734	2.87469	0.45286	0.551828	1.98324	1.81832	0.513049	-0.181874	0.469863	0.104765	1.07499	0.545272	0.850044	0.578857	0.637323	1.50683	1.23466
337	1.9813	4.30757	3.41303	2.70733	3.34558	1.16454	1.9677	0.37177	0.295399	1.17595	0.316643	3.10567	2.70062	2.58927	0.604764	3.74581	2.58275	0.515811	6.04411	1.87038	3.65177	2.64798	0.459393	2.071	0.744762	2.33851	2.43458	4.02018	0.500716	2.23244	0.534009	0.79127	1.8686	2.09935	-0.255007	2.85413	2.49384	0.0917974	1.86724	1.30116	1.81672	0.821648	1.46506	1.78178	1.82796	0.49717	0.957892	-0.643563	0.748335
338	1.56024	0.664964	1.96446	1.04283	0.245291	1.28841	1.67596	1.26073	0.975143	0.47941	1.67969	1.09775	2.46239	-0.241731	0.615869	0.240158	1.60568	1.27612	1.11003	2.78278	1.27552	0.331494	-0.92845	1.69784	0.0982265	3.15904	1.35281	2.1703	0.541143	2.28406	0.625321	3.92595	-0.115008	2.52343	4.28981	0.992362	-0.149233	0.538604	2.13836	0.191913	0.0398401	1.37179	0.178595	-0.129049	0.800166	0.286947	0.30999	0.542746	1.32826
339	2.60929	3.54295	2.72518	2.2798	3.40917	2.60587	3.0127	3.17393	0.828356	0.906675	3.55009	2.73194	2.17649	3.52577	0.866024	4.45418	3.48981	2.77721	5.11561	2.10709	2.97017	2.79341	4.11378	3.57661	2.26345	3.87871	3.42495	2.96062	0.606995	2.42828	0.70234	3.42834	4.16758	3.05282	2.02603	2.24176	1.88554	2.71553	2.91075	1.75879	2.07321	1.48893	1.85171	2.27359	2.66345	1.82021	2.94105	-0.29361	1.9017
340	0.116347	0.337386	2.49495	0.0261959	1.26421	1.51596	1.48972	2.78408	0.518317	0.360898	4.24253	0.223372	1.9342	0.614368	0.211201	0.347281	0.180079	0.370579	1.95187	1.28903	0.697309	1.10469	2.44892	1.48529	1.59976	1.64816	0.0849365	-0.332048	0.16193	2.01976	0.650583	1.96725	1.72272	2.6942	3.04124	0.135326	0.0533241	1.0642	1.54389	0.092727	0.0692147	-0.327707	0.199553	-0.209485	0.550264	0.606089	1.31608	1.32497	1.85073
341	0.863516	0.587954	4.31698	1.43269	1.37814	0.334938	2.54496	2.58193	0.603866	1.87347	3.43137	-0.525538	2.42697	-0.0272792	0.715043	-0.536873	0.778712	1.54051	3.32011	2.78745	2.457	1.45188	-0.0150961	0.609628	4.75885	2.53563	1.22211	-0.695098	0.128148	2.73072	0.794802	2.70347	4.58117	1.55096	4.17452	1.38017	-0.076109	-0.101837	1.35848	0.776791	0.0578603	2.99721	0.650096	0.87584	0.100773	4.63107	2.05846	0.676972	3.37343
342	0.659322	0.688874	2.01989	1.04544	0.253367	0.442763	1.93151	0.265121	0.758518	0.909075	2.47615	0.228987	1.71944	0.924735	0.221934	0.458359	0.740086	0.902938	5.6199	0.229691	0.930146	0.703766	0.105336	0.107325	0.280511	2.08654	0.509996	0.743473	0.201127	0.349014	1.12936	1.68689	3.15198	0.416531	3.25934	1.21453	0.372455	0.376059	0.186669	0.729248	0.406522	2.2065	1.24093	0.344343	0.243293	3.89477	0.597155	0.718037	4.30288
343	1.35314	1.28807	0.979693	0.671266	0.18155	0.0296281	0.99768	0.960741	0.623291	0.504159	0.316976	0.00790365	0.450249	0.397306	0.654336	0.0105155	0.909909	0.782058	2.44309	-0.015253	-0.0585323	0.230307	0.216419	0.0395059	0.0848677	0.682102	-0.0606467	0.206905	0.90925	0.506364	0.474985	1.07939	1.6445	-0.129337	3.22285	0.688062	0.397524	1.10564	-0.0277019	0.953154	1.81456	-0.0398392	0.725565	0.319872	0.0956143	1.64615	0.713483	-0.0390828	1.21935
344	0.00578018	0.767187	-0.339099	-0.196577	-0.282673	-0.0329138	0.700911	0.341741	1.07047	0.853089	0.522652	-0.501368	0.360298	0.252953	-0.202745	-0.480559	-0.356113	0.0614365	-0.110083	-0.226172	-0.573736	0.319822	-1.01843	-0.206766	0.679427	0.478697	0.075173	1.13555	0.862105	0.382581	0.245661	1.21618	3.22891	-0.688595	2.64198	0.328077	0.44081	0.069078	-0.26955	0.147881	1.40065	0.060791	0.698406	-0.293605	-0.331713	0.760206	-0.0303752	0.49149	0.359693
345	1.25591	1.14353	0.495727	0.84955	0.498517	0.0280482	3.23919	0.692321	2.62104	1.33889	0.731831	0.318747	1.35821	0.996366	1.01009	0.943736	0.929788	1.19351	0.93625	2.01174	0.353608	0.349959	1.30111	0.713971	0.226162	2.36677	1.94955	1.76436	2.74338	0.24078	1.17705	1.78993	2.5188	1.53668	2.25447	0.50812	0.375863	1.49883	2.28402	0.435547	2.15309	-0.1197	0.477099	0.456506	0.608992	1.08343	0.333167	0.572791	0.23653
346	0.498415	1.0058	0.259067	0.729681	-0.0205629	0.194209	1.52395	1.1812	1.02469	2.84544	-0.168848	-0.111929	1.42219	1.35192	1.79479	0.391165	-0.584221	1.33187	1.1007	0.360671	0.404217	0.3065	0.93278	0.26518	0.0424531	2.18272	1.6258	0.288026	0.799282	0.865674	0.348059	1.18798	0.675627	0.365372	0.532295	0.0969544	0.414452	0.275392	0.358499	0.113087	0.164849	0.401979	0.626102	0.513675	-0.156045	0.0112501	0.77204	0.584445	0.300035
347	1.71169	0.304367	0.64581	1.09386	1.66771	0.634821	0.841012	0.339528	1.69115	0.769783	3.6996	0.988355	0.496646	-0.33404	0.622873	0.487023	1.22122	0.108658	-0.264033	0.608425	-0.129381	1.16738	0.334707	0.166452	0.0892928	1.65948	1.75308	-0.40018	2.45743	2.73197	1.60809	0.928944	-0.334215	2.35721	0.459147	0.11518	1.50881	2.56998	2.44041	0.668694	0.107877	0.451088	1.32095	1.14486	0.0870826	0.105966	0.241403	0.862552	0.576153
348	0.926327	0.125344	1.36208	0.599113	0.877871	0.105656	0.552212	0.337329	0.19544	0.902076	0.24252	-0.247303	0.372645	0.191166	0.226931	-0.303692	0.218259	0.214612	1.35072	-0.160153	0.262247	0.225914	0.02441	0.180831	0.0959738	1.13756	1.25771	-0.0023903	0.340699	0.785811	0.604452	0.302396	0.378372	2.57537	0.279678	0.207995	-0.0456104	1.46896	0.302289	0.851615	0.0661268	1.18052	0.520684	0.599445	-0.0749949	0.128682	0.699971	0.438273	0.184875
349	0.452771	0.337881	0.85375	0.903963	0.689553	2.94804	0.0723595	0.908812	1.31013	3.32849	0.856572	0.889253	1.09246	1.27987	0.693645	0.32206	2.27089	0.382904	2.15857	0.262133	0.478078	2.53415	0.221278	1.353	0.980163	0.202146	0.954732	-0.0891062	0.42133	0.204612	0.871228	0.972461	0.62373	1.96933	0.639152	0.13353	0.752783	2.54671	0.264319	1.12778	0.487234	1.5353	0.307542	1.12141	3.7391	-0.0422524	1.04696	2.90266	1.98761
350	0.654531	0.308652	0.997904	0.645405	0.792377	0.250131	0.130956	0.0769872	1.46569	1.04644	0.764684	-0.996207	2.42372	0.615546	0.116208	0.529917	0.912033	0.395057	2.6609	1.00152	1.0259	0.906067	-0.238202	1.05427	1.64984	0.361911	0.226678	0.560672	0.357987	0.667946	0.375679	0.299441	-0.443943	2.78774	1.32686	0.122604	1.32705	2.05578	0.643285	0.557319	0.609984	0.904452	1.14103	1.16232	1.4354	0.0425085	0.0552485	0.857702	1.10623
351	1.23437	1.4899	0.697592	0.529749	0.72794	0.554962	0.618595	0.710744	1.14361	0.730298	0.781616	0.407031	1.8232	2.88547	1.75499	0.895724	0.614586	1.15048	3.86799	1.18699	0.400007	0.910507	0.298264	1.20604	1.1555	1.74679	1.66748	1.48155	1.45008	0.200886	1.53704	0.748245	0.287692	2.24923	1.85504	1.06501	1.16388	1.30232	0.665874	0.444283	1.2673	0.0375803	0.787308	0.939076	0.63103	0.50913	0.305773	-0.024958	4.03632
352	0.18377	1.09857	0.854968	0.318862	0.461622	0.685472	1.13105	0.669195	0.582828	0.379039	0.407759	-0.24026	0.810514	3.24093	0.615502	0.26661	0.922711	0.365663	0.0650048	1.20395	0.238029	0.432486	0.186224	0.465909	0.0170042	0.363204	0.538327	0.539717	1.21639	0.564057	1.01593	0.879381	2.16814	1.08382	1.55567	0.351852	0.684236	2.92649	-0.0609587	0.311054	0.0614071	0.238398	-0.384395	0.0268185	1.02415	0.132124	0.412718	0.602809	0.448196
353	1.45929	0.254401	1.58812	0.982483	1.98396	1.13834	-0.00506188	0.274747	1.90729	-0.180643	0.748574	0.101232	0.203582	0.968529	2.25181	0.638078	0.230109	0.0389729	-0.804512	3.99016	-0.441185	1.80137	-0.156388	0.422692	-0.363055	1.55486	0.400054	0.103874	4.07519	1.17378	0.835099	-0.0894315	-1.00476	-0.162389	0.785141	0.253809	3.11129	1.44638	1.21486	0.597309	0.659252	0.549198	1.26204	1.33582	1.89233	0.00616845	0.245545	0.0263174	0.121287
354	0.301329	0.110547	0.252591	0.641221	0.434738	0.281986	0.0355439	0.330964	0.0758403	0.0297511	0.0569534	1.0882	0.316437	1.34731	0.534819	0.295138	-0.212688	0.137336	-0.455722	1.17364	0.536165	0.0224385	0.320302	0.594317	-0.0927537	0.800934	0.37755	-0.129524	0.608436	1.60693	0.196052	-0.0212948	0.331121	0.782407	1.52793	0.527362	0.266187	0.739416	0.214252	0.467385	0.153251	0.30962	0.222888	0.190015	-0.032168	-0.0363187	0.568908	0.0118664	-0.000614793
355	0.236377	0.0271503	-0.225168	0.762449	0.140109	2.065	0.122878	0.580494	1.65878	0.397243	1.99799	1.75367	-0.313036	2.01148	0.126572	0.334832	1.44243	-0.454246	-0.0540924	1.85485	0.586516	0.0894001	2.0936	1.02073	2.44885	0.940327	-0.737051	-0.210921	0.581961	1.68867	0.66438	-0.137154	0.13048	0.674108	2.57964	0.000895853	0.852684	1.08539	0.0112212	0.818861	0.064536	-0.32867	0.782908	0.0842833	1.85249	-0.0868155	1.3471	2.90931	0.163642
356	1.02891	1.31019	0.207419	0.635679	-0.0617432	0.134551	-0.0289394	-0.0320583	1.03796	1.36701	0.39917	0.160713	1.93738	1.35051	0.0508661	0.499415	-0.285921	-0.385965	0.0538096	-0.19002	1.29661	-0.102057	0.521155	0.741913	2.15587	-0.395798	0.0540158	-0.147872	0.164805	1.49453	2.0299	2.93305	-0.847146	0.13285	0.742059	-0.229194	1.17534	0.530836	0.255127	1.60656	2.6241	0.291717	0.241668	-0.0653705	1.14304	-0.0377248	0.130383	2.10764	0.164119
357	-0.172571	0.358843	-0.41725	-0.390158	-0.146008	1.24894	-0.114751	-0.321299	0.347172	1.92657	0.426143	-0.0092363	-0.149162	2.6873	0.0375166	1.34555	2.55802	-0.27248	-0.37779	0.269717	-0.259234	0.102795	0.342489	0.607676	1.10869	0.678898	-0.0623865	0.737533	0.681353	-0.0594938	-0.407857	1.59588	-0.791486	0.773209	0.42565	0.346539	0.89638	-0.127972	0.0476836	-0.0565782	0.801694	-0.382483	-0.0338311	0.0329669	1.37703	0.206312	0.0664157	-0.973531	0.57569
358	0.492604	0.693463	6.75065	0.0828049	0.144087	3.65704	0.0638811	1.40608	0.82153	2.45965	2.03312	4.19471	0.322762	0.875453	0.407631	2.9104	0.796929	-0.236586	0.0685452	0.988749	0.211589	0.341434	1.0218	1.03645	1.65343	0.65567	0.498766	2.04934	0.307421	-0.28648	0.342391	2.5862	-0.498279	-0.155906	0.605124	-0.00692921	2.10224	-0.137657	0.594715	1.15748	1.04237	6.1919	0.436866	0.233463	7.2288	-0.0202348	0.893668	1.59059	0.736852
359	0.361171	0.290474	0.815157	1.63239	-0.0495416	-0.0588491	-0.094024	0.212414	0.150789	-0.0282604	1.2224	0.760523	-0.188011	-1.06559	0.0767305	1.22611	1.31731	0.228468	-1.17822	-0.11691	0.210296	0.886846	-1.25567	-0.183813	0.301397	-0.856388	0.154687	2.0201	0.238426	0.420786	0.105867	0.665446	-1.02218	-0.891222	2.06888	0.99411	3.18541	-0.00661348	0.123583	-0.11673	0.486495	0.52156	2.20224	-0.126536	-0.32254	0.00971685	0.0657492	0.101629	0.187861
360	2.33409	0.161907	1.40081	0.283957	0.914184	-0.142639	0.019928	0.176231	0.139239	1.07943	0.379378	2.0351	-0.192649	0.95657	1.97217	0.730034	0.126149	0.233904	-0.62522	0.725187	0.179451	0.284827	-0.00595444	0.0448135	1.13024	-0.332501	0.596527	0.548205	0.0285351	1.00748	0.140868	0.28378	0.316043	-0.343267	1.93299	0.10576	0.783991	0.179275	1.21868	1.80087	0.15633	0.998236	0.61134	0.752289	-0.27434	0.0806848	0.312443	0.202901	0.566215
361	1.25238	0.252991	0.76054	0.496706	1.1467	-0.149034	0.0217799	0.406504	0.243581	1.50077	0.957817	3.16021	-0.433908	0.901092	0.721134	0.530837	0.0496867	0.111661	0.774068	0.715178	0.802752	0.363334	0.1011	-0.104175	0.161108	-0.141239	0.0657963	-0.14222	-0.0926651	2.49422	0.813902	0.189253	0.272602	-0.459967	2.35102	0.57065	1.13369	-0.19639	0.702192	1.17845	0.192502	0.68914	0.825364	1.17423	-0.331193	0.030326	0.799271	0.0964927	0.17175
362	3.02243	0.112698	1.27127	1.58537	1.45408	-0.0435317	0.153327	0.275448	0.0753252	1.20203	-0.0756984	-0.985272	1.26174	1.43073	0.152499	-0.0506904	0.243325	0.165323	0.59362	0.729798	1.11845	0.450321	1.1849	0.566567	1.73106	0.552857	0.182162	-0.825838	1.24213	2.41862	0.766341	0.149691	-0.438973	-0.0496991	2.55973	0.745837	2.01354	2.16709	-0.637003	1.93513	-0.0511788	0.776185	1.2461	2.13173	-0.00634899	-0.0708358	0.453476	0.267254	0.061325
363	2.80098	2.2281	1.76657	1.16751	3.05377	1.11569	2.76922	1.06634	0.511794	2.21803	0.417339	0.889379	1.2637	1.08082	2.00315	1.80221	0.886238	1.18145	1.43662	2.03152	1.01998	1.43282	3.30955	2.23424	1.48438	3.25989	1.12973	1.15851	4.05404	2.31285	0.555531	2.93201	0.846496	0.340298	0.805372	0.553998	1.97084	2.74382	1.17429	3.53168	2.36251	1.16948	3.11336	3.31094	1.85909	4.36125	2.74417	0.6304	1.82824
364	2.62474	1.63655	1.63812	2.35135	1.84851	1.69465	0.899109	0.792665	0.681355	3.16018	0.237239	1.1666	2.72965	1.0027	2.60819	1.52637	1.47169	1.87551	4.55885	1.81985	2.23963	4.31345	1.99257	2.38683	1.64945	1.84142	1.41988	1.39229	5.18943	1.59465	1.59878	2.60909	1.71255	2.31816	0.940822	0.849727	3.05866	2.34935	2.06206	3.25884	2.61444	2.48295	1.63588	2.21633	1.41488	0.56516	1.27735	0.516415	1.27777
365	1.53162	0.79593	1.24982	0.904587	2.5051	0.54155	0.384394	0.240026	0.36563	-0.428785	-0.177892	0.181149	0.87832	-1.05674	-0.0118602	1.72375	1.46437	0.568976	0.731176	-0.389184	1.37345	1.36961	2.1074	2.32339	-0.486137	1.89401	0.310009	1.30303	0.452515	1.22747	0.426533	0.598456	-0.739638	1.60326	1.99008	0.292747	0.967634	0.00594715	1.09543	2.96165	0.14757	1.25015	1.28489	2.74874	-0.0713944	0.375159	0.181459	-1.15103	-0.388623
366	1.67394	1.09481	0.505795	2.89723	1.97631	0.961347	0.243188	1.09215	0.838379	4.18366	2.61187	0.184636	1.734	1.10044	1.02658	1.14394	1.11598	1.24684	3.53943	2.06012	1.58866	1.80012	1.32116	1.05301	1.33209	1.87845	0.52239	2.85726	3.76317	2.05943	1.89673	1.19564	1.98532	-0.0576403	1.75467	1.19224	1.94061	1.20594	1.69453	1.45487	0.913117	1.39453	1.49604	1.39941	0.94437	0.120045	1.11437	0.438617	0.65792
367	0.979689	2.5593	0.41873	2.34346	1.26294	0.535156	0.704981	1.73027	0.568039	2.10245	2.31722	0.234249	1.2563	1.45718	0.573793	0.492992	0.579822	0.551027	2.41329	0.086323	1.42668	1.62803	-0.0135692	0.0392209	0.479607	0.504116	1.58731	2.05302	0.923004	0.6679	1.43975	0.602363	0.286771	0.394872	-0.309142	0.836457	1.62862	0.686243	0.145474	2.10825	1.79385	0.819754	2.10052	1.12544	0.337033	0.481305	1.97984	0.0698295	0.805888
368	0.42652	-0.306075	-0.125621	2.08343	-0.268865	2.04608	0.114943	1.14263	0.519904	1.05788	0.209862	-0.228226	-1.6338	-0.748988	1.08217	-0.920964	0.0219171	0.0975566	0.056714	0.611591	0.959278	2.51177	-1.58105	0.356142	-0.785078	1.42659	0.522796	-0.0800433	0.607495	2.57435	-0.0393544	1.40931	-0.302287	-0.124918	-0.367336	-0.123662	0.522252	-0.848812	-0.668246	0.736996	-0.205151	-0.117302	2.08249	-0.739631	2.91238	0.0700733	0.99198	0.0125668	1.27209
369	1.32549	5.69993	1.50104	2.91747	2.82358	0.78538	0.818117	4.66453	1.23054	1.10266	3.76248	0.627174	2.51914	1.14908	2.21177	2.13581	2.46911	1.70661	3.00459	3.31222	1.59999	1.88783	2.55886	2.84534	2.60897	3.02764	1.94353	3.38016	1.48887	1.791	0.999322	1.64672	0.238034	2.89686	3.26905	1.40501	1.07503	2.76232	1.79917	1.85851	2.3972	0.544743	2.47543	1.98522	0.818366	0.412054	2.76321	0.772368	0.439608
370	0.0786962	0.129616	0.276779	0.117737	0.206913	1.17787	0.216683	1.98026	0.200259	2.30129	4.17396	-0.146793	-0.29176	0.0523835	1.95908	0.205256	-0.376485	0.267496	0.370502	1.25126	0.0350699	1.87556	0.28296	2.48847	0.319089	1.87833	0.0993325	-0.153967	0.770256	2.30073	-0.332859	1.88547	1.45228	0.592412	-0.00561096	0.129323	0.183281	0.0577712	1.62609	0.106335	0.412697	0.597032	0.596949	0.41021	1.30593	0.566985	0.926129	0.957068	2.71469
371	0.490455	1.19968	0.773353	1.26468	2.35426	-0.00839803	1.49418	1.61811	0.129613	1.621	3.00216	-0.562923	0.200719	-1.10092	2.75952	-0.220882	0.771611	-0.00731806	2.13693	4.26263	0.716019	2.64276	-0.794506	2.28913	3.75519	-0.201428	0.373344	0.757053	0.354506	3.89671	-0.146852	0.942001	1.01706	5.74268	2.43849	0.881279	0.220529	0.897923	0.994137	0.144068	0.744612	0.0120211	0.793654	0.780998	-0.162468	1.30245	1.08456	0.220693	1.72668
372	0.696477	1.98594	2.13345	1.69154	1.61049	1.44082	4.7977	0.856192	2.29592	3.01085	0.103329	0.922477	1.03684	1.62189	1.36856	4.04467	2.90412	2.46215	3.06134	0.44794	2.53803	1.72724	1.40133	1.41469	0.480481	2.11503	4.14377	2.12205	2.76009	1.4084	1.39664	1.39689	1.77022	1.43003	0.161031	3.62913	3.01059	1.11796	-0.10474	0.914689	1.525	0.182039	1.27147	1.48813	1.52791	1.45883	0.408422	1.8583	1.96354
373	1.36643	2.34818	4.21954	2.23942	3.19949	2.4608	3.85528	1.63982	2.99136	3.76739	3.43891	1.13415	1.81601	2.23209	3.23363	5.11231	6.57762	4.49927	3.92002	3.45041	2.51134	4.08749	3.92405	3.56208	1.9201	4.33267	3.91976	4.15622	3.76267	4.60879	2.74374	3.02332	2.48678	5.65911	2.53537	4.37349	2.7082	3.77729	3.7462	1.19308	1.69837	4.15048	1.42961	1.88517	1.31696	3.49717	2.19128	3.43483	2.76368
374	0.607123	0.0956074	0.667095	1.75763	0.0355344	0.226387	0.626001	0.315172	0.55228	0.348624	2.39445	-1.11056	0.490258	-0.609753	1.34765	-0.060945	-0.267157	0.601467	3.23331	1.6401	1.28361	0.882746	0.54336	0.681507	-0.205354	1.64661	2.01379	2.10135	0.280581	0.498079	1.0513	-0.1786	-0.630417	0.974702	2.29342	0.655818	2.2748	0.856285	2.57138	0.128555	0.152641	-0.282589	0.125852	0.261163	-0.457099	0.0962114	0.851707	2.52611	0.0438974
375	1.62028	1.49178	0.892857	2.10541	2.66437	1.15953	1.82619	0.52858	2.8415	2.91591	2.12619	0.777173	2.12096	1.45108	1.94547	1.56628	1.27148	1.30911	3.32611	1.78939	1.98967	2.23937	0.712729	1.74838	0.758714	2.28403	1.85044	1.42351	0.380892	0.373186	1.23474	1.53496	1.41286	1.49115	1.45442	2.48208	1.79243	3.0176	1.62604	1.47381	1.78977	0.405424	1.63309	2.76885	1.01978	1.59295	1.2185	3.85247	0.76997
376	1.41636	1.83495	2.2479	2.09969	2.31343	2.45773	2.62126	1.88698	2.6965	2.48082	4.14188	0.886106	2.76529	0.997192	3.09532	1.53375	1.8114	2.07103	4.21239	2.693	2.12228	2.8026	3.2362	2.64548	0.735186	3.67077	2.83881	1.73539	1.34621	0.836648	2.28732	2.96189	2.95565	1.32963	1.46716	2.51033	2.04754	2.78135	2.29332	1.49105	2.16737	2.36225	1.44539	2.529	2.13825	2.96615	2.4936	2.30317	4.45523
377	0.63365	1.17476	2.42678	0.78627	2.32812	1.17476	1.96853	1.41729	1.57943	0.762521	0.212955	0.435028	2.0124	-1.19565	0.0376815	1.64341	1.703	0.897262	2.11817	1.10654	1.30243	1.57478	3.35619	1.72268	0.192841	3.36084	3.84525	1.12047	-0.176097	1.4404	1.84138	1.75384	0.278312	3.22042	1.11302	2.72824	0.629758	0.832179	2.17504	0.977904	2.20332	1.53553	0.0736268	2.40972	0.794529	2.39375	0.79736	-0.40863	0.204554
378	1.26574	1.24826	0.467326	1.46829	1.84096	1.06986	2.26546	0.590796	1.25909	1.31695	2.00803	0.186139	2.20989	0.657805	2.23297	1.85613	2.43089	2.12503	2.64357	0.745003	0.765273	0.801653	2.97715	1.53066	1.84513	1.71155	1.76003	3.68961	0.153017	0.865182	1.52342	2.08721	2.73761	0.16946	3.39068	2.10836	1.99542	0.924649	1.22718	1.13261	1.49204	0.431309	1.07384	2.10525	1.0016	3.24381	1.59479	0.617441	0.339153
379	2.71143	1.53837	0.162021	1.04413	1.86464	0.561007	2.15906	0.448235	0.919714	1.08778	2.3251	0.330419	1.5181	1.77343	2.29552	2.45284	2.8016	2.27464	3.47585	0.990077	0.642836	0.364838	2.9072	1.30383	2.69686	0.808545	2.53564	1.67479	1.00156	0.835681	1.08004	2.11171	0.818932	0.529146	1.52906	2.44749	3.20816	1.20951	1.08054	2.16266	2.01944	0.546986	1.04668	1.85515	0.886262	3.55669	1.47802	0.194895	0.0517928
380	0.152142	1.80125	0.0263939	0.542447	1.3565	0.446857	1.90723	0.768866	1.26183	0.0399669	1.322	-0.987809	0.276949	2.20596	2.2351	1.53667	1.33432	2.34895	1.87515	1.22282	0.866459	0.0101159	2.1996	1.46002	1.83267	1.67026	1.2573	2.27983	0.698334	0.633903	0.406199	1.01882	3.01159	0.27396	2.41909	2.03846	1.4095	-0.39974	0.334648	0.26849	2.05833	-0.133147	0.729763	1.47237	0.357729	2.22672	1.6466	0.990406	-0.107262
381	0.719147	0.216487	0.533046	1.05729	2.38653	0.18173	1.02667	0.39319	0.866709	0.968796	1.41243	0.185903	1.76089	4.16824	0.0628818	-0.398338	1.50417	2.07261	2.23149	0.596531	1.6656	-0.36841	0.167902	1.05811	1.32365	2.24198	0.741798	3.86738	0.443985	2.34209	0.596213	0.670088	1.46142	0.843104	2.80363	1.63362	2.70118	1.62602	1.61455	1.47105	0.814976	0.881551	0.542727	2.3507	2.03595	1.44917	0.104102	1.48576	0.676697
382	0.558554	0.114808	0.698111	1.07492	0.886828	0.941085	3.64305	0.306971	1.50777	0.653054	2.09438	-0.175902	0.842643	0.569896	2.55699	0.0929201	0.00973998	2.32056	1.85044	0.121533	0.349879	0.965662	0.0681665	0.964239	2.10785	0.555985	1.5825	0.818832	0.287927	0.467893	0.247125	0.552862	1.6939	0.0556743	2.64525	0.719073	1.1379	0.436428	0.880699	0.618976	0.150793	0.530118	0.531032	1.21238	1.19267	1.89517	0.71252	0.414427	2.07454
383	0.770859	-0.0707258	1.02544	-0.0817378	0.898574	0.268959	0.0381941	-0.0429263	1.38695	-0.0062546	1.25973	-0.680812	1.16495	0.493946	0.00364019	-0.9894	-0.375978	1.64507	1.88606	-0.0262805	-0.00364014	0.362918	-1.12437	0.376891	1.00512	-0.293246	1.04706	1.1303	0.0750113	0.606404	0.0944317	-0.140982	0.911478	-0.730083	-1.10744	1.14194	-0.225123	0.710399	-0.376935	0.653256	0.25417	0.649325	0.686418	1.26532	0.535255	0.0396562	0.560533	1.03046	0.18378
384	0.800503	0.44513	0.229099	0.479952	1.50994	0.806643	3.34005	0.302542	0.956058	0.552082	0.724749	-0.0981268	-0.74819	0.29591	1.79291	1.53211	0.583809	2.56333	2.3712	0.43231	0.310623	0.187421	-0.322324	1.65543	1.05919	0.895636	0.556771	1.02405	0.478945	2.68998	-0.0784583	1.08925	1.28654	0.0597148	2.86536	2.46529	1.18793	0.453973	0.43419	1.11117	0.448776	0.384001	0.938677	1.54231	1.11835	1.12363	0.608618	0.073805	0.203984
385	2.43237	1.26363	0.937452	1.63113	1.59112	2.72148	2.72892	0.431276	2.03056	2.33096	1.27173	0.100655	2.37869	0.559171	1.63935	2.53265	2.7253	2.29383	2.70316	0.807107	0.856389	0.368938	0.661046	2.14184	3.37675	1.75317	1.60587	2.76233	1.36405	3.48071	0.263616	0.75843	1.60349	0.123462	3.17477	3.32377	2.7119	1.87453	1.77641	3.09204	0.59153	1.52111	2.43082	1.28426	4.03996	2.01257	0.781352	1.29993	0.705659
386	0.762227	1.21561	0.421526	0.5888	1.73531	0.184293	1.08198	1.52224	1.43015	-0.131188	2.24492	-0.932113	2.12999	-0.188634	1.99728	2.19613	2.3039	2.53793	4.86163	0.809273	0.201259	0.203136	0.0194326	1.78204	0.919553	0.898035	0.504563	2.37117	0.886626	2.73731	0.0368167	2.16125	2.12366	0.0310624	2.47151	1.78785	1.68219	-0.384562	0.801492	0.345037	2.11506	0.562541	0.309313	2.08966	-0.12511	0.941503	2.19772	0.00551484	0.0861219
387	1.31393	2.084	0.387506	0.58157	1.70701	-0.184787	0.220474	0.535096	-0.0380393	-0.923677	2.64742	-0.257816	0.583893	-1.08665	0.378404	2.71886	2.96085	0.0497655	3.45654	1.28532	0.428228	-0.181805	-0.469984	0.021301	-0.561864	-0.393949	-0.0132806	2.01064	0.534902	0.752261	-0.113729	0.0880499	-0.704722	0.722231	0.312024	1.2329	1.20533	-0.35832	0.248255	0.627409	1.32985	-0.607173	-0.49315	1.37485	-0.322121	0.0831916	1.03397	-0.063299	0.0775312
388	0.773526	0.370867	1.38762	0.553882	0.263091	0.543855	0.404712	0.63761	3.0896	0.0554752	0.634663	0.197643	1.19451	0.680623	0.755053	0.403618	0.765038	1.49175	2.89124	1.14771	0.583589	0.799213	0.0486562	2.40512	0.813654	0.856763	1.27192	-0.346548	1.16182	2.21302	4.62332	2.5506	1.6537	0.504927	1.21185	1.20221	1.00667	-0.336431	1.71309	0.479129	0.754719	1.14172	-0.0350711	0.768594	0.796998	-0.214756	1.56752	0.121753	0.395809
389	0.160311	0.0504783	2.05579	0.0930692	-0.370744	2.20371	0.281077	0.431362	2.41734	-0.297339	-0.0588788	-0.185202	1.18074	-0.838466	-0.0691267	0.241481	0.342475	0.914342	2.45942	0.514508	0.0802072	3.0576	-0.132887	2.12694	0.797143	0.45314	1.068	-0.0852221	1.71231	1.35609	4.04133	1.12531	2.01276	0.175053	0.831755	0.871778	1.86228	-0.881909	2.40792	0.056121	0.0230929	0.883412	-0.379705	-0.0380311	0.772702	0.141072	0.121258	0.265783	0.0259535
390	0.695976	-0.0787151	-0.0571312	-0.24243	-0.258823	0.185943	0.120853	0.108142	-0.173532	-0.721341	0.131047	0.303142	-1.16536	-1.29194	-0.0383707	-0.530816	1.50137	-0.136818	-0.705456	0.145172	1.01557	1.99649	-0.651281	-0.331646	-0.0413367	-1.17146	0.106118	-0.188747	0.606567	0.854796	-0.592037	-0.388827	-0.947246	-0.594772	-0.0362109	0.603484	-0.729252	-0.217044	0.554537	0.53176	0.196242	-0.652143	-0.0733234	-0.0480882	0.678392	0.0347567	0.27861	0.411826	0.103787
391	0.343957	4.28417	2.49614	0.860582	1.03779	2.76848	0.714769	2.14316	3.60233	1.80171	1.56701	2.26924	2.19212	1.41456	1.40105	0.899683	1.65155	1.04619	2.08298	0.967263	2.07886	2.73885	2.64959	3.02643	1.48096	1.91948	0.545812	0.765505	1.43519	1.43984	4.2561	2.5189	2.40485	1.7737	0.0982215	0.515708	0.971425	0.529043	8.4519	0.0659298	2.84075	0.859022	-0.429164	1.07864	0.96263	0.102015	1.64432	0.400668	0.510885
392	1.19232	2.12816	-0.183968	1.27539	0.314366	1.047	1.89942	1.08429	2.78243	-1.43765	0.846402	0.618215	0.998147	1.25379	0.232515	1.98491	0.368958	1.81635	-0.866434	0.934288	1.49615	1.28567	1.718	1.84032	2.15947	1.01572	2.23101	0.121767	1.29641	4.63554	0.739864	1.82064	1.56025	0.97056	1.25288	2.23438	-0.385161	-0.128279	3.01998	1.20022	1.76635	-0.0324375	0.0880857	0.240668	0.199449	0.893232	0.0461201	0.0996423	0.371515
393	1.87572	4.85407	2.57709	3.67124	1.77028	1.16035	2.42147	2.8352	1.69098	1.43442	3.68899	3.11901	2.91519	4.96523	1.77741	2.94216	1.62648	2.50011	0.133809	2.5147	3.41254	3.2001	2.91693	2.6212	2.02804	1.81486	3.13574	1.61454	2.12249	1.06083	1.84896	2.80978	2.36696	2.78273	4.51467	2.73383	0.476158	2.16886	2.64264	2.63431	4.28799	3.00977	2.29365	1.80901	0.167161	2.02404	1.42476	1.25602	1.14515
394	2.23198	3.18811	2.06162	3.60412	1.8352	2.04114	2.36611	1.61741	3.29707	3.00483	2.09292	3.40962	3.05346	4.09897	2.33456	3.38653	2.4415	1.57275	2.15451	2.63445	3.25927	2.48516	2.60765	2.10198	1.47047	3.16906	1.9079	1.79509	1.74506	0.945332	1.679	2.14433	2.81914	4.39819	2.07205	2.4413	1.44145	4.46419	3.45379	2.21331	3.49059	3.3991	4.59186	2.5333	1.05907	3.11339	2.83158	1.81927	1.37288
395	0.549143	2.43797	0.402945	0.408551	1.71328	1.42852	0.928114	1.04681	1.77252	-0.184402	1.01412	0.562136	-1.18401	0.272159	-0.0156786	2.00616	1.90653	0.457653	0.722076	0.818284	2.45022	0.512845	-0.208748	1.45992	-0.550031	1.88753	1.54461	0.671128	0.234923	-0.0267676	0.685763	0.989163	-1.12671	1.34885	-1.73808	1.04857	0.668806	-0.325913	2.2475	0.85757	2.41273	0.254992	0.615773	1.56853	1.09136	1.63475	0.261221	2.31251	0.0213166
396	3.61596	0.702851	0.155751	2.93089	2.4926	2.18893	0.198001	-0.0252584	3.4865	0.0421508	0.300708	-0.163513	3.2836	4.34826	0.117179	4.59239	-0.19681	-0.206555	0.0272416	0.31049	0.251026	1.65653	4.03858	0.0727959	-0.220412	-0.206692	-0.0248349	1.38959	1.51834	0.152123	-0.0181493	0.0262624	0.106979	0.388822	2.13923	1.42361	2.2321	4.55911	2.23166	3.84859	1.01262	0.224542	2.47445	3.56983	1.14029	0.648	0.312942	2.08661	-0.0400625
397	2.38523	0.187283	1.25369	1.83347	1.49783	1.79098	1.31755	0.019333	1.0318	0.490914	1.52198	-0.3941	0.885416	0.973767	0.634057	1.88006	1.72711	0.49453	1.51833	0.491803	-0.100017	2.03792	1.02453	1.68555	-0.385027	0.274399	-0.392309	0.267197	3.14699	1.01521	0.177709	-0.250101	0.572814	2.1131	3.79858	0.741627	2.72955	0.50982	0.79131	1.76822	0.170061	1.12829	1.23693	2.59747	0.782748	0.674673	-0.00952395	0.219936	0.2101
398	0.292007	0.00063509	0.199151	1.67346	-0.117309	3.18408	1.38711	0.0924091	0.699724	-1.13068	-0.204127	-0.328775	0.593533	1.47384	1.27903	0.187746	0.412581	1.05104	2.38909	1.22003	1.8114	1.32183	-0.342828	-0.110287	-0.802205	-1.43172	1.14629	1.55247	0.686516	1.74629	0.167283	-0.206519	-0.0791218	2.95121	1.46896	-0.463091	1.6236	0.1679	0.883405	1.1308	0.158773	0.117578	2.55862	0.771683	2.60175	0.833282	-0.00158254	0.519704	0.0433778
399	1.89911	0.404832	0.963314	1.32768	1.14492	2.07598	1.71741	1.20786	1.00212	0.685782	0.676134	1.07123	2.08044	1.32131	1.2623	3.4139	1.46199	1.60859	1.63102	1.97864	1.88557	3.34866	3.67912	4.1164	1.1808	0.849972	3.01	1.79279	1.84876	2.7178	3.31267	1.92396	3.12307	2.42766	2.55689	1.6609	1.6781	0.950945	0.919041	3.11214	0.240232	0.500882	1.32214	1.3987	1.88997	1.37416	0.865108	0.340549	0.716736
400	2.8932	0.139039	1.14701	2.02605	0.981013	2.47763	2.72898	0.620288	1.61357	0.398252	0.638619	0.520114	3.39208	0.678899	1.19228	2.39917	1.35493	1.65931	0.474482	1.34127	1.16327	2.86202	0.695182	3.07834	0.424393	0.158734	2.22337	1.45387	1.49232	2.33506	1.03831	1.07919	1.81428	1.94651	1.8408	3.51833	0.613703	1.34677	0.213021	0.30239	-0.0973252	0.0804048	0.24071	0.0108016	0.180413	0.342293	0.252214	-0.898414	0.231862
401	1.32923	-0.00910557	0.130742	0.303407	-0.0494838	0.332851	0.810925	-0.0687389	0.314374	-0.0635103	0.0728474	-0.107719	0.768744	-0.00771431	0.0843218	0.189163	0.172282	0.295286	0.0395911	-0.0500211	0.20571	0.433595	-0.369655	0.392604	0.058517	0.212851	0.470156	0.535522	0.696224	0.147015	0.401723	0.268464	0.124862	-0.0410959	0.480618	0.452593	-0.00376108	0.267526	0.330877	0.625772	0.120545	0.411314	-0.000632119	-0.0629847	-0.205208	0.28323	0.171388	0.593696	0.388258
402	0.274611	-0.0166238	0.0285453	0.200225	0.161003	0.55625	0.0532361	0.114776	0.371524	0.257087	-0.421265	-0.560173	0.182978	-0.775106	0.299609	-0.534019	0.0667574	0.256983	-0.0361089	0.00402438	-0.0618973	0.374415	0.018878	0.0596671	-0.274214	-0.418574	-0.0980451	0.119621	0.335045	0.331183	0.652533	0.061307	-0.489766	0.113665	0.381162	0.622528	0.019164	-0.383809	-0.192392	0.501737	0.244113	0.4874	0.880799	0.328125	1.01851	0.453825	-0.0235444	-0.244069	0.220235
403	1.13297	-0.184554	0.359276	0.728086	-0.123052	0.404367	0.455176	0.24106	0.639092	0.658475	0.0297365	0.756905	0.305133	-0.442615	0.47459	-0.57362	0.670447	1.03376	0.253335	-0.105743	0.0204569	-0.020965	0.704339	0.18228	0.241346	-0.0165986	0.326886	-0.347734	0.659599	-0.165179	1.71148	0.24644	0.478834	-0.356327	0.376689	1.06915	0.652045	1.32758	-0.130347	0.480794	0.0596152	0.460827	0.654694	-0.186592	1.24789	0.629684	0.649679	-0.278509	1.05433
404	0.840244	0.0570309	0.0980654	0.517314	-0.0609672	-0.139702	-0.124325	-0.112792	0.614111	0.0725951	-0.571363	0.33516	-0.803569	-0.409207	-0.0830696	-1.05692	0.294739	0.526379	0.443211	0.800005	-0.167298	0.0977686	-1.05408	0.0558157	-0.451691	0.050109	0.362981	-0.0926984	0.289575	1.53991	-0.168416	-0.400322	0.622774	-0.381167	-0.154679	0.150991	0.960308	0.602501	-0.350392	0.531857	0.059795	-0.00524429	0.490816	-0.404693	-0.099841	0.0374203	-0.10194	0.258286	0.548413
405	2.89225	3.77563	0.428693	1.46121	0.200104	1.63176	2.36845	4.52977	1.7607	2.38701	1.5297	2.64774	2.87483	4.32591	1.16581	1.47756	2.24096	0.567054	1.22838	1.33455	2.79646	1.24387	0.463365	2.66956	1.83049	1.34354	1.77403	0.33536	3.14312	3.22856	0.771815	3.92675	2.18652	0.383543	3.11052	1.2103	4.8985	3.2685	1.1501	1.95104	2.72749	0.205418	2.25794	0.730623	1.57	1.04095	3.84965	0.350564	1.29352
406	0.241442	1.78084	-0.142433	0.668993	0.555557	1.47426	0.563436	0.279129	0.751351	0.342072	0.262226	-0.0432916	0.377967	2.2319	0.538275	0.744572	-0.00396275	0.0557231	-0.11754	0.26381	0.021341	2.24716	0.880883	0.356599	0.669517	0.0706813	-0.179711	0.390432	2.14509	5.23227	-0.399661	1.07378	1.88692	-0.101936	3.2465	0.6098	1.16825	0.49483	1.38772	0.291327	0.309905	0.368295	1.30604	-0.237501	0.731356	0.655582	0.279036	-0.21374	0.0408866
407	0.00414339	2.76643	0.735299	0.354224	0.334101	-0.300668	-0.0777244	4.8712	0.500314	1.20872	0.443367	0.295547	-0.0253094	-0.499824	1.43376	-0.352465	1.57373	0.216172	2.25301	2.17289	0.731815	0.883137	-0.781524	2.45666	2.31672	1.22198	-0.450348	1.55473	0.442794	2.74161	0.464901	2.33226	2.30022	0.762452	-0.592322	0.758665	-0.62335	-0.439142	0.315276	0.185754	1.3124	-0.0800906	-0.137223	-0.209586	-0.223739	0.0597983	3.50943	0.776943	0.555018
408	0.384282	3.25456	0.444865	1.3525	3.04693	1.90262	0.298113	0.246992	3.04715	-0.248383	-0.191696	-0.18976	1.94499	4.08367	0.430568	0.442877	0.867967	0.409264	0.425104	1.08803	0.19884	3.15817	4.4158	0.229589	0.243915	-0.606031	-0.0603152	2.10584	4.27618	4.62023	0.0240949	0.18335	-0.0342929	0.788341	3.67673	1.79845	1.64818	3.14541	1.47916	0.590085	3.24358	0.482903	0.935321	2.53294	1.52756	0.121663	0.317268	1.51813	0.120381
409	0.0853486	0.56	3.31442	0.53644	0.971805	0.167878	2.0761	0.295731	1.39288	0.845254	0.575679	-0.445136	0.998209	0.542711	1.70518	0.0726196	3.08173	0.979887	-0.166546	1.87897	1.07649	1.03456	3.04752	1.54734	0.180727	-0.301529	0.311242	1.76782	2.94275	4.96737	-0.0251096	0.0816103	0.40677	1.70341	3.02059	0.521243	0.576115	2.82558	0.58676	0.267939	0.857249	1.62117	0.598913	1.39153	0.457182	0.926673	0.429409	1.26746	0.291201
410	0.192746	1.09433	1.12652	1.93717	1.85126	0.438748	0.599147	-0.275459	0.781916	-1.38378	-0.630945	0.468472	1.01638	1.62129	0.428125	0.830483	0.98721	0.705651	2.45865	0.0958445	2.4681	0.146367	-0.94106	-0.241853	-1.32069	-0.961519	1.91832	-0.496233	0.144032	0.380111	-0.789235	-0.409554	-0.74345	-0.393522	0.0431096	0.586754	0.62728	0.166721	0.391687	0.495788	1.51211	0.847025	2.27976	2.22429	0.493175	0.746095		0.964422	0.145233
411	0.984861	1.80048	3.38047	1.00814	0.503617	0.556655	1.68076	0.598748	1.32842	0.786285	1.25018	1.54962	0.946753	1.84054	0.628359	2.34077	5.91875	1.7909	1.98172	2.30058	2.06214	1.25736	4.69128	2.84445	0.0187742	0.762285	1.61827	2.48416	2.49772	3.35173	-1.2417	0.634313	0.750726	1.20268	2.02172	1.35737	2.3637	0.551613	2.93286	1.43439	2.09814	4.24525	3.40128	1.17438	0.725192	1.65997	1.07879	3.17618	0.955299
412	2.83279	3.92618	2.60507	1.67851	2.29405	0.749873	1.54183	1.8064	1.707	3.35116	1.47958	4.00602	2.84446	2.70075	1.96787	2.59573	2.17235	3.03068	4.24564	2.29592	2.30729	1.47356	3.51252	2.34168	1.65975	2.03383	1.71318	2.02081	2.76842	2.29667	2.73348	0.846578	2.41264	2.13872	2.67976	2.05055	1.0644	1.42554	1.55111	2.88004	3.40259	4.05037	1.69973	2.87382	1.36592	2.02078	2.70268	2.0853	2.83545
413	1.26934	2.16448	2.60145	0.392289	-0.102204	1.53697	0.555881	0.595444	1.64846	0.376938	1.75507	0.736922	0.363465	0.944808	0.10447	1.23997	0.287386	0.529596	2.5442	2.96664	2.59749	0.736973	-0.160935	0.281026	0.586078	2.91934	0.832369	0.0143981	1.13488	1.77872	1.41533	0.598198	0.21141	1.42058	0.772777	1.89629	0.292747	1.87249	1.16552	3.17355	2.328	3.54177	0.408176	0.312289	1.61278	1.21679	0.824897	2.10473	0.205215
414	0.285546	1.22948	2.02894	0.292061	0.462498	1.46996	0.18151	0.539326	0.58875	-0.395498	1.44477	-0.40363	2.07577	0.089058	1.03935	0.727157	-0.101068	0.502298	3.15424	2.08949	1.93425	1.29949	2.11488	0.279634	0.181347	1.35341	0.594505	0.913371	1.78238	-0.149554	4.9867	2.30005	1.48163	3.01851	1.0946	0.388635	0.39027	1.70386	0.659973	0.509674	1.60405	3.5339	0.186799	0.394796	2.52245	1.21053	0.453159	1.36503	0.299166
415	0.214403	1.07678	0.814512	0.715345	0.0902211	0.809608	0.680632	0.298017	1.04648	0.402966	1.19833	1.34557	0.515945	0.361769	0.648456	2.05854	-0.583394	0.679697	1.31347	1.451	2.71392	0.971647	2.16263	0.257497	1.14764	1.36306	0.755837	0.83297	1.88896	-0.0864063	1.08268	2.40093	0.83436	1.29596	1.07899	0.770918	1.62893	1.83766	0.501636	0.488726	1.18889	0.40628	0.684868	0.0601299	1.34236	1.66972	0.204153	2.19461	0.587251
416	0.0381509	-0.101852	2.24169	1.53278	-0.34227	0.441173	0.271568	-0.000109904	1.60537	-0.975005	0.0544307	-0.276156	1.48902	-1.19586	-0.277876	1.24011	-0.0270074	0.816607	1.38659	1.25724	1.90018	1.7142	-0.585703	0.628034	-0.763386	0.644418	0.863501	1.55524	1.11612	-0.207384	1.31069	0.103415	0.0352457	1.07908	-0.990613	1.2572	1.3001	1.40493	-0.77933	0.123912	0.0764879	2.22183	1.48685	-0.386499	0.661601	1.66548	-0.0992008	2.24107	0.962952
417	2.37545	1.54247	3.62653	1.46808	2.09324	0.513333	1.49599	0.577428	1.60358	2.70538	2.94516	2.91867	1.28353	2.45196	1.84855	3.55578	1.3919	1.44555	1.73279	2.36009	2.53854	1.50828	0.333766	2.17025	1.8531	1.68994	0.857438	2.44947	1.08547	0.537659	1.09103	2.98797	1.15259	0.300425	-0.302102	2.06386	1.95612	1.62882	0.580641	1.54236	1.62762	3.64124	2.12383	2.58147	2.18726	1.27799	0.574611	2.89799	2.38112
418	0.607653	1.16398	4.28678	1.0158	1.24937	0.446743	1.96729	1.33262	1.43322	2.86883	2.7609	1.85028	2.06288	2.125	1.48284	3.16823	0.673642	0.315825	3.21939	0.173294	0.545841	2.66085	0.0130146	3.71862	0.86163	0.874413	0.328303	1.73546	0.301957	0.416868	2.60649	2.61847	0.00686964	1.02562	0.287193	4.09844	0.731505	2.54367	-0.0190602	0.486726	0.920014	4.12206	0.779536	1.72015	1.2064	1.30083	2.09136	1.96451	2.08216
419	0.552646	0.14313	1.11581	1.57653	0.560706	-0.210943	0.113134	-0.117351	1.0243	1.36772	1.02294	1.08502	0.101877	1.74542	-0.200015	-1.16335	0.763047	0.286006	0.00341537	1.1697	0.644126	1.18827	-1.2247	0.692427	-0.557192	1.45505	0.359718	2.68698	0.424426	-0.0268885	0.431617	-0.306069	-0.0608562	-0.301299	1.40193	0.819182	-0.413852	-0.128868	-0.0336903	0.646266	0.465924	0.59004	0.990632	0.729644	-0.292557	0.42207		2.72416	0.986372
420	0.801814	0.826711	0.93754	1.5193	1.50867	1.08078	0.637806	0.202915	1.24325	1.00055	0.781232	2.34189	0.565134	4.14396	0.836809	0.182023	0.511755	2.14857	1.14853	0.525827	0.331576	0.327197	6.53788	0.38156	1.15043	1.7875	0.417272	0.829278	0.773179	0.130203	0.64077	1.39825	0.634855	0.32199	2.00184	0.728031	0.315919	0.579717	0.786083	1.00047	0.611119	0.767831	0.737908	1.46479	0.849582	0.540713	0.0751328	1.2161	1.82752
421	0.540718	1.04713	0.762621	2.05363	1.44313	0.697638	0.779026	1.34764	0.567025	1.07616	0.218056	0.791932	1.02005	1.12436	0.846741	0.0562297	0.328199	0.733356	0.648514	0.329378	0.0531176	-0.0139579	4.2488	0.559746	2.989	0.109541	0.767954	0.254757	0.350599	1.42118	0.836293	0.967749	0.519699	0.683902	0.908828	1.01639	0.0604096	0.728399	1.20153	0.348247	0.0428582	0.620319	2.15038	1.47397	0.966429	0.363665	0.25131	1.16592	1.30334
422	1.38716	-0.213111	-0.34077	1.24014	-0.0980429	0.800515	0.0593397	0.0815796	0.208976	-1.0381	-0.866181	-0.233559	-0.796845	1.74558	0.0901286	-0.0487642	-0.630116	0.443849	0.280935	-0.0649135	0.872116	0.791653	-1.29738	0.100934	-1.01349	0.158964	0.105466	-0.520819	0.561689	0.737309	0.133462	-0.16974	-0.565297	1.76275	-0.185514	-0.171849	0.0516031	-0.141932	0.980782	0.739354	-0.078714	-0.7605	0.283164	0.20591	0.0611923	-0.0596645	0.119555	0.0439507	0.187362
423	0.551148	0.482544	0.825813	2.17039	0.394612	0.733117	0.607987	0.467872	0.469294	0.397481	-0.0924347	-0.163451	0.521013	3.35539	0.607546	0.109727	-0.0577809	0.557542	0.226168	2.0374	0.730463	0.182728	2.33993	0.487825	0.691738	1.07062	0.167292	0.0799088	2.89519	2.53108	0.56306	0.207156	0.336498	2.37754	0.631929	0.509991	0.174664	0.289591	2.111	0.767499	0.329581	1.10826	1.15191	0.175864	0.431606	0.451833	0.595889	0.924235	0.322965
424	0.0384995	0.283625	-0.0163244	0.337495	-0.0679307	0.262033	0.789897	0.31189	-0.000221421	0.207702	0.122483	-0.0394381	0.912839	1.32597	0.512922	-0.0265073	0.273608	0.606185	0.245275	0.241294	0.110361	0.0213937	0.0714545	0.0557301	-0.00701662	0.0197943	0.330143	0.49657	0.274445	-0.0435779	1.19672	0.239398	0.430687	0.409881	1.25618	0.627219	0.108896	-0.349258	0.347815	0.185018	0.765906	0.0329101	-0.407196	0.201193	0.234828	0.553291	0.0804361	-0.204048	-0.260003
425	0.551148	0.709429	-0.349726	1.66424	-0.283942	0.959077	1.53904	0.3565	-0.0427529	0.343202	-0.758102	-0.619031	0.500958	2.06095	0.592601	2.03157	-0.664245	0.476387	0.766308	-0.139009	0.148158	0.0102352	-1.23366	0.00369436	-0.262934	0.836972	0.948093	-0.199874	1.75821	0.426867	1.56079	0.474982	0.539529	3.26247	3.01824	1.26032	-0.0750986	1.90686	0.911073	0.777185	0.588352	-0.733329	0.916632	-0.0939646	0.47161	1.4979	0.409336	-0.28124	0.53758
426	0.0308195	0.0757013	0.399576	0.00635767	0.176816	1.5427	0.193735	-0.0455271	0.764208	-0.0691217	-0.104671	0.2407	-0.114582	1.34641	0.499728	0.0795147	0.517018	0.418619	-0.230394	0.267309	0.173068	0.0200293	0.346018	1.50804	0.499029	1.05201	-0.105299	0.280958	0.312789	0.0957747	0.250993	0.0813528	-0.0163693	0.478224	0.423538	-0.483658	0.264684	-0.186799	0.17795	0.507002	0.168539	0.112537	-0.484185	0.316833	0.182766	0.142804	0.202946	0.889163	0.492107
427	0.125899	1.17203	0.158191	0.975656	2.2943	0.191017	0.290475	0.110207	0.0323124	0.331279	-0.265168	0.987994	0.194695	1.3542	0.482579	3.44298	1.45093	0.534079	0.749809	-0.0558533	-0.18382	1.8884	0.2621	0.641363	0.295262	2.11167	2.59124	1.75489	0.200013	0.162194	0.617705	0.205385	1.24995	0.116324	1.59479	1.96638	2.23334	0.401257	0.661843	0.269158	-0.374086	-0.0850146	0.450981	0.915696	0.340161	0.00534599	0.151017	-0.405704	0.93344
428	0.322693	0.0256839	0.0781222	1.75519	0.974082	2.01809	0.416514	0.234507	4.05516	1.26664	-0.044195	0.196197	1.05505	-0.200735	1.89308	-0.282402	0.794784	0.934642	-0.553751	0.480979	0.645682	0.687907	-0.215698	0.938483	0.428608	1.41477	0.483975	-0.961655	0.423112	0.0460151	3.39554	0.949026	-0.599472	0.443986	2.28853	2.07272	1.10517	-0.296433	1.34147	-0.0744277	-0.0266922	-0.482146	-0.192518	-0.0666058	0.541667	0.22801	0.998827	1.77198	0.867026
429	1.00927	1.00479	2.36724	2.37732	1.51586	1.03819	0.640399	0.451882	1.36327	1.11068	0.762923	2.02407	0.378971	2.59089	3.8416	0.56456	0.517913	1.21482	0.542038	3.7168	0.988384	2.63898	5.79839	1.02933	1.24633	2.41483	1.40765	0.822628	2.26146	0.466602	0.989687	0.802782	0.843936	0.717898	2.40116	1.93793	3.48817	1.31978	1.93149	0.413866	0.5545	1.65222	1.17369	0.972643	0.928177	0.859545	1.47046	1.17242	0.924464
430	0.912719	0.427141	-0.0291596	0.916067	0.362676	0.0846793	0.535873	0.312257	0.531721	0.804222	0.0718904	-0.104644	0.830711	1.6099	0.305537	0.0686763	-0.0226222	0.578105	0.0855711	0.27932	0.188632	0.34599	1.88021	0.13409	0.0504184	1.8355	-0.503016	0.27652	2.81596	-0.650673	0.625877	0.189281	0.816509	0.455549	1.85912	0.904103	1.66075	1.74144	1.43579	0.973815	0.315859	0.276809	0.790749	0.110403	0.0756524	0.352995	-0.00171797	-0.801467	0.781568
431	0.358868	0.157572	-0.200386	0.240461	-0.144614	1.68036	1.36216	0.455386	1.11569	0.282097	-0.816854	0.375838	0.608388	0.134051	0.406312	0.0900387	-0.0562346	1.29352	-0.0148072	0.81166	0.418611	5.91208	-0.0955841	-0.255433	-1.21589	2.9419	0.334712	0.307646	1.04571	0.310493	2.99285	0.132111	-0.0794898	3.585	1.95245	0.792403	1.24366	-1.50281	1.22239	0.144778	0.151118	-0.42684	-0.532571	-0.10932	1.06909	0.306131	0.249219	0.776538	0.400285
432	3.69602	1.79926	0.343864	3.78425	1.5887	1.54751	0.338574	-0.151653	2.37424	-0.200332	-0.676237	-0.21685	2.78892	3.89715	-0.0853156	1.27122	-0.423962	0.113367	-0.233148	0.274299	1.38997	2.07977	4.76912	0.0873873	-0.170818	-0.15675	-0.0593353	2.00338	1.57205	2.20546	0.285569	-0.00385607	-0.201364	1.36878	3.65148	1.91047	4.28414	3.38361	2.68576	3.25966	2.33612	0.265112	2.93985	2.5429	1.45948	0.191794	-0.0449267	2.00147	0.843382
433	0.960983	0.169776	3.0705	0.94369	0.219105	0.348113	1.75245	0.142376	0.66086	1.31294	0.18872	-0.788116	1.14939	0.908019	0.768315	-0.503989	1.0091	1.39798	-0.779603	1.57747	2.05772	2.11182	0.0674869	0.837275	-0.615126	1.61772	0.435088	1.57016	1.37602	2.41412	1.26956	-0.211833	-0.605039	4.79389	3.44825	0.399043	0.604881	0.670434	-0.0737361	1.26341	0.21073	2.12342	1.23126	0.381466	0.320971	0.97828	0.100902	-0.0549596	0.705516
434	0.581236	0.559058	0.749811	0.712923	1.11124	0.800157	0.518425	-0.159437	1.6056	-1.21791	0.585024	-0.420275	0.159741	0.780739	0.340397	0.224367	0.0593113	1.24087	-0.4674	1.77156	0.538717	1.62265	0.225991	1.00148	-0.990549	-0.222096	1.69909	1.47203	-0.0390333	2.0109	0.351233	-0.164172	-0.325952	-0.0886819	3.27177	0.480635	1.02598	-0.907809	-0.673949	0.764439	0.574821	0.20672	0.286352	1.47383	0.77984	0.19929		1.8313	0.0882232
435	0.64879	0.964693	1.20129	1.32453	1.4427	0.935116	0.482395	1.89046	2.01389	0.518552	2.11602	2.0381	1.11849	1.30942	0.429457	1.26217	2.40355	2.32336	0.48655	1.99028	1.10599	0.641655	0.735191	0.816465	1.93913	-0.137867	1.74771	1.88014	0.929027	-0.197238	3.06159	0.652442	0.775562	1.44645	0.821904	2.48329	1.02912	0.931882	1.14778	0.905121	0.399377	1.04448	0.698134	1.84499	-0.0255845	0.435527	1.82559	1.56826	0.433788
436	1.17306	0.658048	1.62121	0.39443	2.64997	0.749462	1.22796	3.03116	2.70288	3.50841	2.45833	4.16777	1.14949	2.16016	0.568019	3.72272	3.33704	2.41713	1.1572	3.11818	1.37547	0.902706	0.820039	2.07526	1.73193	3.60124	2.71536	2.80847	2.89059	0.938378	4.66211	1.93784	-0.639105	2.12796	4.07132	2.62743	1.73441	2.03828	1.9507	0.935771	0.0566241	2.10548	0.519442	3.34866	1.76451	2.20779	3.86685	3.7852	4.91172
437	1.05501	0.0397752	1.35734	0.0348676	0.33552	-0.0501077	0.9895	1.21009	0.325487	0.0705008	3.09734	0.661569	2.69043	0.229274	0.841567	-0.489802	2.40898	1.08934	0.237855	0.781245	0.924362	1.36513	-0.648839	1.79052	0.610815	0.497675	2.08687	2.15492	0.934973	1.95511	0.867326	0.273152	-0.761463	0.454808	3.80194	1.44721	1.88189	0.759294	1.22543	1.01298	0.415236	1.39257	0.670602	0.25194	1.44629	1.32609	1.37366	0.574406	1.83799
438	0.855219	1.12796	0.635585	1.61143	1.44709	2.40738	3.25173	3.20001	0.886872	0.283376	2.01156	1.0677	2.47231	1.12445	1.61763	2.51937	1.19986	1.05771	1.09906	0.59447	1.94355	2.61647	0.298312	1.92123	1.94457	1.00917	1.89086	1.6288	2.28476	1.53191	0.548423	0.639109	2.31056	2.95838	1.62957	1.23322	3.01669	1.71899	1.48744	1.94919	1.45134	-0.0215767	2.00685	0.724295	2.33025	2.50077	2.35529	1.0712	1.68563
439	1.65505	0.827765	3.78764	0.322389	1.61454	2.03318	0.490189	4.58331	2.73677	1.40753	2.94498	1.78351	1.98123	1.39488	1.76147	1.23625	0.548834	2.98	0.152406	1.06797	0.715167	3.68546	1.42543	1.97121	2.44228	2.41199	2.41948	2.70618	1.18597	1.46102	2.67731	2.26134	1.10068	1.30315	2.89953	2.82779	0.652194	1.15481	1.83532	1.66927	1.21949	3.58518	1.03994	1.91672	1.78373	0.973855	3.07675	2.68048	3.29654
440	0.330906	0.0523812	0.257809	0.184423	-0.0904854	0.470126	-0.083083	0.152975	0.329453	0.210336	0.190706	-0.138733	1.01135	-0.166257	0.588064	-0.506485	-0.550265	0.440666	0.743959	0.389562	0.557507	0.819543	1.6623	1.24676	0.227803	0.727011	0.712387	0.361679	0.462145	1.73991	0.0989805	1.54858	-0.26662	0.126283	0.462151	0.0972402	0.462771	0.42272	0.334736	0.4139	0.312772	0.933305	-0.0474802	-0.0667895	1.38488	0.0448183	0.467462	0.711321	1.93098
441	0.79073	0.729347	0.938827	1.10559	0.0383686	0.637089	0.370025	0.117065	1.00733	0.371949	0.069375	0.237794	2.06277	0.153467	0.162788	2.11499	0.20149	0.438168	-0.114763	0.97496	1.28918	0.951966	-0.00238372	0.135666	0.159045	1.68947	0.636664	-0.0091067	0.387606	0.332351	0.467208	0.64448	1.9269	0.14147	0.714473	1.12529	0.32826	0.691331	0.837718	0.828265	0.594971	1.32815	0.813557	0.107299	0.654841	0.363236	0.345449	1.10846	1.31259
442	2.05483	0.643711	0.198797	1.30484	0.188538	0.234015	0.32895	0.21026	0.621256	0.353142	0.0686755	0.00726281	0.641516	0.468888	0.346351	0.573743	0.851765	0.294365	0.286823	0.71392	0.212781	0.218996	-0.0273363	0.14645	0.537975	2.19478	1.10781	0.0302191	0.065671	0.181392	0.219896	0.45244	2.01553	-0.289231	-0.133185	0.38066	0.358782	0.412662	0.384964	1.33095	0.28161	0.591159	1.03047	0.0981827	0.0919268	0.371482	0.157826	0.13501	1.16159
443	-0.129187	-0.118977	0.224659	-0.124079	-0.163934	0.0262083	-0.0333583	-0.186461	0.883938	-0.723217	-0.8138	-0.683373	0.079937	-0.664326	-0.0674726	-0.611371	-0.53625	0.507567	-0.216077	-0.320814	-0.214817	-0.0235282	-0.809472	-0.400671	1.66473	0.883616	-0.407481	-0.567116	-0.0486201	-0.0933218	-0.0632673	-0.1509	1.26062	-0.466407	0.808453	-0.0440499	-0.141043	-0.873229	-0.0144439	0.0751828	0.0764379	0.0637715	0.122127	-0.0452406	-0.238674	0.0233367		-0.221353	0.771642
444	0.0284715	0.769123	-0.161148	0.0675796	0.124457	-0.0802077	0.187363	0.375364	-0.13009	-0.732968	-0.547367	0.0833342	0.365489	-0.381979	-0.0334337	0.479722	-0.0350457	0.0790511	0.00957249	0.0876502	0.136895	-0.203544	-0.171569	-0.297577	-1.15606	-0.985607	0.0767002	0.203182	-0.0966271	-0.00966023	0.0358191	-0.38219	-0.190042	-0.492603	-1.63787	-0.0844681	0.05285	-0.243554	-0.709245	0.22823	0.552041	-0.296927	-0.0643565	-0.0289143	-0.0858147	0.135585	0.428704	0.270155	1.04916
445	0.482866	0.0130912	1.10785	0.590938	0.119632	1.07432	0.218781	-0.0878458	1.20007	-0.118261	-0.086103	-0.0621174	1.92459	2.89773	1.03268	-0.0768846	0.0870057	1.3909	-0.0519806	-0.238785	0.181489	1.04146	0.278255	3.30117	1.99866	1.01046	1.2778	0.338598	0.103451	1.09696	0.692334	1.35319	1.06885	2.85561	0.264884	0.494346	0.33953	-0.427715	1.31126	0.156118	0.308853	0.324555	1.33274	0.833093	0.539438	0.444329	0.405248	-0.837574	0.45728
446	0.102009	-0.310548	0.597327	-0.0740058	-0.483581	2.02806	0.61371	-0.325051	2.50476	-0.965867	-1.13842	-0.822291	0.840394	-1.01851	0.386826	-0.0131323	-0.203141	1.36138	-1.0956	-0.0396551	-0.310036	1.32078	-1.21028	2.49236	0.0080945	0.122076	0.569371	-1.27893	0.52652	0.501927	1.03071	-0.0677984	0.669586	-0.0567981	-0.417903	0.484274	-0.160095	-1.17025	-0.24716	0.101258	-0.102569	0.494421	0.0328279	-0.439958	0.762763	0.39291		0.142334	0.553934
447	0.154547	-0.0860842	2.33231	-0.219016	1.30954	1.64713	0.111491	0.300704	1.78099	-0.158705	0.551112	1.08382	0.107545	2.28607	0.0449524	0.112576	0.316654	0.502818	-0.0630617	0.629848	0.0273369	1.84115	-0.313418	1.26353	1.47922	1.66159	0.22677	1.37062	0.339749	1.04371	0.249912	1.07009	1.38325	0.611589	-0.779616	0.251592	0.434387	0.349655	1.58064	0.134392		2.00844	0.179687	0.947256	1.31214	0.606054	0.241926	1.89842	0.390732
448	0.0681902	0.67824	2.43687	1.97233	1.89779	1.55969	1.4353	3.55007	2.43148	1.4534	2.26376	2.89857	3.45169	2.92759	1.74621	1.6277	1.52886	1.99475	1.19477	3.18739	0.445398	1.05416	3.66117	2.65519	2.10138	3.49228	3.08977	3.76237	2.74304	1.01227	1.59854	0.261996	1.44553	2.56803	0.307283	2.12625	0.483503	1.934	2.16849	0.138649	0.622167	2.78604	2.56631	2.42808	1.01209	2.63541	2.75811	2.61361	3.66424
449	-0.258924	-0.0651175	1.59081	0.872445	0.724501	1.29819	0.280479	1.58232	1.46275	1.95545	2.15829	-0.457513	1.92244	-0.355964	0.742244	0.764404	-0.561517	0.770174	0.32898	1.3318	-0.0356639	0.178381	-0.21453	1.19474	1.11472	0.762276	-0.0663353	2.48176	0.309692	0.2024	0.284058	-0.448789	1.88902	0.830155	0.566019	0.125175	0.683151	0.577715	2.91215	0.203263	0.2624	1.34399	1.17628	1.35122	0.430127	0.493727	1.5854	2.08691	0.679435
450	2.12268	1.96477	2.22099	2.58059	1.22715	2.58612	1.93495	2.45918	2.24101	1.46515	1.26595	1.30055	5.26878	2.46512	1.91303	1.56961	2.71274	2.2457	2.25749	3.04853	2.7629	2.37556	2.21775	1.75398	1.86398	1.60364	2.57571	1.48078	2.91343	2.56013	1.42156	1.38636	3.18156	2.00816	2.25905	2.69154	1.95007	2.31602	2.35032	1.98726	2.34307	2.63631	2.1427	1.53566	2.33032	3.5221	2.13028	2.63658	1.81553
451	3.03608	2.63297	1.83925	2.93734	2.88698	2.19989	3.0268	3.00393	3.69135	1.97835	1.70205	2.67618	4.52015	2.77552	2.69809	3.35707	2.12866	2.95765	5.03355	2.98655	3.22046	1.64451	3.94385	2.1472	2.06796	1.99835	4.08186	2.38787	1.9902	3.67675	2.6042	2.56663	2.5688	1.48734	4.45864	3.76646	3.33397	2.55803	4.06719	2.46147	2.00509	2.15275	2.81197	3.4234	2.04919	3.02733	2.25929	3.76473	2.61185
452	1.45363	0.929736	0.424916	1.38874	0.339524	1.11579	2.2404	1.05365	1.18394	0.38246	0.282659	0.0396481	3.65049	0.0820902	2.10266	0.998495	0.0133058	0.325542	2.56494	1.35788	1.75064	1.62074	2.41952	3.24507	0.687954	0.96047	0.54758	2.36779	0.20733	2.25919	0.614146	0.102072	0.0182395	0.307328	1.90362	2.98257	2.72748	1.2984	2.59329	0.963583	0.431497	0.158091	1.17672	0.0858739	3.19009	2.44521	1.11949	0.558421	0.955228
453	1.86741	1.86446	0.524117	1.80397	1.41139	3.255	2.50005	2.43856	1.77999	2.29059	1.08659	1.62969	1.96184	3.56023	4.21399	2.88183	-0.48283	1.6239	3.79984	1.29799	2.3141	3.21334	0.243881	2.76119	1.79788	1.22412	1.32002	2.53508	-0.490393	2.82659	-0.0496048	1.49383	3.11271	1.92185	3.57874	2.5622	2.34136	1.19567	1.79248	1.29977	0.964515	0.382977	2.26955	0.66189	2.78096	2.13116	1.41101	1.68738	1.21803
454	0.297099	0.213069	0.187843	0.471919	0.338241	2.99573	0.523521	2.33262	0.114609	1.93744	1.87173	0.13143	-0.502027	0.0938558	2.71867	1.88991	-0.689358	0.19955	0.779256	2.1702	0.547587	2.16369	0.0487424	2.30058	0.85388	0.768256	0.00619935	1.49038	0.0989053	4.07268	0.226026	0.445086	2.2493	1.66663	2.03805	-0.0524111	2.44514	1.20896	0.759679	0.771508	0.46956	0.928288	0.123667	1.14921	3.5774	0.775805	1.03117	0.867727	0.273592
455	-0.131027	0.0359395	0.075866	-0.368086	-0.242769	2.11807	-0.103789	0.835221	-0.00681056	1.95067	1.50385	-1.08431	1.74154	-1.18511	1.54929	-0.378011	-0.658686	0.282076	-0.248114	2.22597	0.0271528	1.49137	-0.629852	2.71716	2.73446	2.57688	-0.718546	-1.0355	-0.158397	2.47688	0.0553106	1.19037	1.9538	1.06154	1.68789	-0.393656	-0.147349	-1.11331	1.16107	0.0321597	-0.0206994	-0.0461362	-0.194618	0.000473787	1.29267	0.236282	0.527379	-0.401508	0.360427
456	0.23113	0.381009	-0.523635	0.399598	0.264729	1.88096	0.826572	1.2713	0.293171	-0.486883	0.222872	0.576294	-1.48941	-0.769082	0.262539	2.37626	-0.121454	-0.16488	0.304066	0.896235	0.495745	0.35599	-0.737668	-0.322154	-1.177	-1.14887	0.591971	1.77264	0.173913	1.87833	-0.172416	-0.396616	0.324446	0.206657	0.0834398	0.951389	2.45196	0.154763	-0.656073	0.300937	0.166483	-0.121386	0.48371	0.240899	0.747113	0.509627	0.782272	-0.358675	0.00283018
457	0.364108	0.514358	2.33004	1.32838	0.274203	2.08404	0.743794	0.541961	2.65533	2.9863	-0.180623	0.895623	3.10202	2.29314	0.766537	-0.440057	-0.324922	1.19576	2.67435	0.0330374	0.177391	1.87367	-0.617076	2.86582	2.28208	4.80838	4.87025	-0.210216	0.364661	0.409559	3.63811	1.81547	1.72949	2.76717	0.524373	1.5111	2.76637	-0.577502	3.00241	0.43263	1.01754	1.4582	0.77473	0.277106	1.30376	0.214	0.968874	2.86817	1.37905
458	0.864837	0.282815	0.406427	0.563353	-0.167546	1.42334	1.37958	0.0134727	3.04337	-1.08499	-0.549172	-0.112457	1.8451	-0.683599	0.539314	1.90784	-0.577219	1.81121	-0.625684	-0.0577905	-0.169053	-0.175275	-0.914484	2.72182	0.624504	0.768199	2.52416	0.129262	2.12466	1.99138	1.34425	0.144991	2.36768	0.0148338	3.53793	1.65114	-0.186667	-0.895491	0.982733	1.07228	0.166154	1.35037	0.464177	-0.0911714	-0.0566961	1.02459		0.334113	0.215915
459	2.23043	2.69403	0.804714	2.25721	1.92347	0.652826	2.33324	1.99322	1.8607	1.18805	2.04609	2.82022	2.31139	2.48361	2.38687	4.03642	2.42711	1.96787	-0.349151	0.117413	1.77953	0.998629	0.865695	2.04584	3.1821	2.40958	4.87553	1.84873	3.13996	2.12144	1.41457	1.5108	3.16553	2.26637	3.2438	2.87612	0.622524	2.44925	1.96202	2.09567	2.67299	1.70657	1.48557	1.70358	0.675741	2.46892	1.86001	2.66957	2.06428
460	2.07694	1.64365	2.08394	2.36026	2.28112	2.98534	2.52148	1.9271	1.90187	2.70925	2.0189	2.27648	2.36412	2.87484	1.62968	2.47458	3.02048	1.4548	1.9201	0.220039	1.83871	2.09355	0.994281	2.25379	2.2269	2.1877	1.47344	2.32174	3.39453	1.8858	2.18323	1.58426	3.4991	1.67886	2.56264	1.97005	2.5449	2.70063	2.10717	2.41407	2.32831	1.91734	1.56125	2.34622	3.0399	2.12362	2.53363	1.88683	3.79883
461	0.828534	1.41372	0.480161	0.871941	2.32356	0.905733	0.849579	0.120896	0.927704	-0.388834	-0.487138	1.07002	2.01553	-0.698594	-0.30254	2.55735	1.58174	0.119818	-0.0716135	-0.0825737	0.69776	1.20838	0.588835	0.82168	-0.51039	0.570023	1.53373	0.426971	0.562833	0.807174	1.01559	0.161761	-0.267391	0.17399	2.62451	0.239668	0.349883	-0.899732	2.02863	1.60741	2.17529	0.916825	-0.550635	1.65985	-0.438521	1.22677		-0.328839	-0.0761925
462	1.61507	1.13638	0.731131	1.82164	0.945002	0.0330189	0.88719	1.54048	0.267189	1.29353	0.813091	0.843211	1.76013	1.43713	0.387107	1.15667	0.149771	1.0259	0.127675	-0.289737	1.40833	0.0533923	3.18484	0.0543351	1.94425	1.0407	1.04543	0.752152	2.81738	1.93326	1.04431	1.18217	1.34527	0.252908	1.32648	0.766737	0.120292	2.43858	1.59643	1.23553	0.652123	0.346525	0.819126	0.874412	-0.0378365	0.482076	1.16825	-0.268817	0.521816
463	1.23486	0.681639	-0.0886488	1.74236	0.0906256	-0.0366385	1.00413	0.711582	0.0246246	0.94038	-0.0913057	-0.243895	0.410971	0.489857	0.0485589	0.144019	-0.12528	2.17352	-0.538184	-0.00671301	1.06991	-0.0620622	0.240644	0.0811047	0.0185949	0.760589	0.819893	0.654797	1.15247	0.628722	1.09716	0.115663	1.37072	-0.0654013	2.96442	1.0131	-0.137506	1.04363	0.730638	0.307537	0.224518	0.142792	0.775067	0.269825	-0.202655	0.283841	0.332976	0.0250279	0.646692
464	0.537461	0.206454	-0.571898	0.468668	-0.390927	-0.138915	-0.051385	1.63946	0.300744	0.497588	-0.766753	-0.68437	0.353737	-0.0282453	0.0237817	-1.4487	-0.697627	0.213378	-0.31961	-0.770636	0.0214823	-0.325072	-0.353742	-0.286834	-0.882394	0.30478	0.64373	-0.599557	0.723047	0.700282	0.81151	0.0992546	-0.103909	0.139281	0.443956	0.665242	-0.377222	1.41325	0.816705	0.370728	0.0424626	0.0282097	0.500251	0.0463393	-0.280559	-0.0125946	0.68442	-0.505188	0.495209
465	0.530409	0.139303	2.09961	1.68348	1.55309	-0.270147	0.303387	0.374464	0.643333	1.86901	1.18303	0.955247	0.70195	1.51604	0.0348829	0.825687	-0.376346	0.54695	-0.0281652	-0.0328447	1.4532	-0.508919	2.65465	0.12056	1.04744	2.41486	1.15561	0.973263	0.877263	1.91842	2.66703	0.766849	0.719958	0.686357	0.165759	1.6882	0.697468	2.97175	1.50475	0.197178	0.237504	1.08722	0.862806	1.35732	-0.241466	0.197878	0.595258	0.561515	1.86639
466	0.662166	0.414785	1.5845	2.08812	2.70618	-0.049054	0.30436	3.80088	1.76178	2.98486	2.2435	2.20925	2.38112	1.88367	0.115299	1.87913	2.30365	1.73349	0.638176	2.2447	1.35774	0.0535799	3.31296	0.834963	2.92967	3.00344	1.03165	1.21689	2.64586	1.45006	3.70132	0.0278592	1.54449	3.12784	0.469566	4.11877	0.688836	2.02125	3.36191	0.328397	0.802043	2.91482	2.08471	2.21477	-0.161806	0.331241	3.17394	1.34445	3.03205
467	0.110923	-0.24955	0.376647	0.226521	0.654595	0.376135		0.702449	1.80511	2.09823	2.2394	-0.514061		-0.372064		0.0967893	-0.617167	0.592749	-0.849367	1.57759	-0.611826	-0.384902	0.14136	0.177911	2.26719	1.02899	0.205956	1.32665	0.49721	-0.594414	2.23949	-0.37623	0.343104	0.415558	-0.796498	0.552809		0.184081	1.01014	0.0680023	0.161473	0.445195	0.392861	1.59323	-0.149809		0.941251	0.27756	0.383012
468	1.12361	0.33124	0.866778	0.134347	1.26625	0.795106	0.433644	2.17862	2.41367	1.14145	1.01753	0.555913	0.200202	0.77031	0.858196	0.782056	1.73278	2.41531	-0.258252	2.2706	0.841297	1.64151	1.85241	0.558404	1.34809	1.66995	2.81214	1.42245	2.52375	0.267504	4.53515	0.903905	0.622021	1.31851	2.54667	1.33578	1.44955	1.37288	2.57699	1.96284	0.510249	1.74758	0.706933	1.54392	1.27773	0.712164	2.53899	3.46294	2.23796
469	1.07911	0.900854	2.64846	1.91873	2.52645	1.0959	2.26821	3.50771	5.26065	1.73765	1.30258	1.49571	1.41716	1.18477	1.76889	2.25183	5.89592	3.74115	3.17964	3.77348	0.242815	0.66381	1.11131	1.43846	1.99807	1.33516	5.14347	1.56192	3.42299	2.0527	3.54864	0.0257129	1.92298	2.87464	0.557143	4.41353	2.03902	4.25166	3.22143	1.40078	1.26332	2.46901	2.1107	2.29025	1.23722	2.96123	4.11029	5.76836	3.46334
470	0.317679	0.4797	1.1673	0.135704	0.687192	0.24219	1.12851	0.503012	1.45557	1.57897	0.0763979	0.257892	2.47337	0.174221	1.28968	0.796636	0.580042	2.27298	-0.957537	0.761081	0.0273198	0.225797	0.0629488	1.7018	0.819394	0.446296	2.6055	0.622009	0.294464	0.975149	1.96757	-0.0962574	-0.0402974	0.713826	-0.298223	2.27551	1.72048	0.55426	1.93412	0.406408	0.495804	1.57104	0.79819	0.629802	1.15904	1.61362	1.07287	0.944841	1.12477
471	2.06774	2.30429	1.57925	1.77846	1.04829	2.48824	2.05054	1.40171	1.45511	2.02122	0.335515	0.767382	1.46129	0.365275	2.20015	1.89162	1.29489	2.15149	2.41946	0.519041	3.06432	1.95587	0.48282	1.6961	1.55227	0.369355	3.74895	0.28751	1.17358	2.14341	1.51919	1.81656	2.36426	1.98204	2.54134	1.95304	2.38767	0.903878	1.44535	3.42397	2.33199	1.09721	1.7391	0.813781	1.71747	1.90415	1.7077	0.805898	1.71224
472	2.9583	2.9036	1.56428	2.66901	2.3073	3.06994	2.97755	1.7061	2.80342	4.56103	0.882467	2.32385	3.4749	0.535021	3.14165	3.94569	2.32389	3.907	3.3707	1.55688	3.18118	2.59477	0.548039	2.82093	3.24654	1.27134	3.09622	1.07182	2.49718	3.56195	3.71932	2.63608	2.62835	2.90308	3.59478	4.11894	3.03748	1.77116	2.76122	3.3353	2.0522	0.994399	2.21219	2.13365	2.79579	2.76698	3.35716	2.66744	3.86468
473	1.78013	1.78893	0.150888	0.815743	0.180266	2.87609	2.88101	0.150118	2.82559	-0.169423	-0.100111	-0.043805	3.43616	-0.267241	1.50896	1.57393	1.59774	2.95113	1.30935	0.699626	1.0443	0.995594	-0.182995	1.77881	0.867656	0.0197458	4.985	0.0464936	0.128068	1.35009	2.34556	2.41623	0.878587	1.55683	3.20935	0.157807	2.37759	-0.728831	1.88237	1.53126	1.84621	0.189869	1.52373	0.377269	2.87697	2.75857	0.727249	1.46412	0.52565
474	0.931066	1.94037	0.0838869	0.868709	0.977013	1.44443	1.1442	1.14883	0.349943	-1.02532	-0.599506	1.97693	-0.720244	1.17004	-0.318285	1.98987	0.85235	-0.169072	1.61738	0.408588	1.15005	-0.260019	-0.365834	-0.391964	-0.863391	-0.942218	0.0445192	0.124507	1.19159	0.154786	-0.339733	-0.239125	-0.0237258	0.810757	0.585079	-0.553042	2.55657	-0.260495	-0.289458	1.00805	1.55873	0.0493802	0.670885	0.586153	0.933147	0.481364	0.790599	-0.470341	0.23241
475	0.0192286	0.508487	0.292628	0.639317	0.757975	0.615821	0.201046	1.44932	2.1685	-0.0119088	0.704716	0.924675	1.42936	0.291401	0.165023	0.748068	0.619062	0.716205	0.466352	0.545848	0.1113	0.211564	-0.0782876	0.707592	0.827998	-0.118098	1.82424	-0.0156115	0.0920936	0.224168	0.204852	1.31578	1.11658	0.590762	0.353018	-0.066352	1.72048	-0.0314143	1.3846	-0.0486179	0.173578	0.875343	-0.104984	0.388702	0.287833	-0.14258	0.449841	-0.0730937	0.291074
476	-0.0901396	-0.119787	1.41333	0.0327495	-0.326114	3.54394	0.0594849	-0.251961	3.26091	-0.0499597	-0.212709	-0.6378	-0.432915	-0.61391	-0.220425	-0.0899841	-0.312199	0.381103	1.49748	0.408102	-0.150395	0.409639	-0.324669	1.57609	0.0713171	-0.599816	0.704096	0.0292038	0.259438	-0.124396	1.70546	0.26769	0.144962	-0.348833	0.0370362	0.172873	2.97969	-0.142805	0.766223	0.110422	-0.0439868	1.23674	0.112039	-0.255861	2.57568	0.274119		0.772567	0.794974
477	0.412239	0.933887	0.28962	1.05111	0.375806	2.56454	0.55024	0.699657	2.28864	-0.0483356	2.36815	0.607654	-0.0164603	0.184158	-0.1721	2.23072	2.63712	0.229708	1.9661	-0.449328	0.359452	0.282456	-0.804818	2.21626	0.436287	2.10769	0.322184	1.92515	0.308816	-0.599529	2.38129	2.34873	0.618166	0.0426554	0.931984	-0.120218	1.95362	0.0140814	1.05952	0.358078	0.521092	0.744633	0.223163	0.142916	2.01535	0.58657	0.479763	3.29485	0.345859
478	0.416709	0.763118	0.361248	0.752804	0.247262	2.15331	0.0776168	0.464202	5.23791	0.163928	0.6517	0.678637	0.0633627	-0.189019	0.139706	0.00113846	2.17705	0.162991	2.88886	1.00943	1.16424	0.70233	0.182097	1.00665	0.931649	2.87421	0.631975	1.10865	0.438948	-0.428649	4.37029	1.03405	0.221302	0.166047	1.43409	0.338063	2.00857	0.71145	0.953644	0.453931	0.800201	0.0810418	0.992039	0.375832	2.51947	0.0747503	0.514649	4.01266	0.506034
479	-0.213493	-0.152655	0.370054	-0.0573389	-0.316538	3.39668	-0.227595	0.0436328	0.278795	0.0154916	0.98297	-0.131299	0.0342993	-0.9549	-0.498833	-0.0150439	-0.633428	0.630553	-0.384272	0.170948	0.37242	-0.0617121	1.31008	0.404922	-0.512188	-0.160066	0.87953	2.38232	0.397811	-0.538516	-0.099094	-0.335682	-0.164322	0.26419	-0.523367	0.84346	0.788083	-0.32141	-0.346717	-0.0156809	-0.0395544	0.355051	-0.0847753	0.111281	0.622505	0.0234598	0.12769	-0.141878	0.222711
480	3.04263	2.15085	2.23879	1.6913	2.42755	3.38254	2.99225	3.56608	0.471074	3.136	3.1757	3.48651	1.90991	1.52178	0.747175	2.81226	2.10625	2.14192	0.803926	2.7818	1.7797	2.91442	2.98159	2.74273	2.63831	0.781054	1.74431	2.43424	2.12045	0.902042	0.687659	3.17751	1.77342	1.58631	3.57313	3.33433	2.83704	3.16739	1.2738	1.93115	2.14857	2.13875	1.32472	2.63228	3.8604	2.70628	2.837	0.157867	2.51111
481	1.284	2.0731	1.14201	1.14619	3.40238	3.67326	1.31065	4.60955	0.0977131	3.44449	2.897	2.97152	2.22515	0.846209	2.73652	1.45792	2.13711	0.284767	0.813628	4.07649	1.08545	1.67364	4.0616	2.66912	3.30069	1.40475	0.22832	0.412548	-0.0361915	1.73401	1.21966	1.93824	2.45949	3.6898	3.31561	0.923521	1.72402	0.364249	2.52564	0.793004	2.33864	0.519503	1.69121	3.19023	1.2494	1.27556	1.07058	-0.515477	1.01998
482	0.53113	0.842657	0.506573	-0.0276162	1.37061	0.371092	0.51712	0.593505	-0.0914908	1.53294	-0.588113	0.0572845	0.0279747	-0.769915	0.0922914	2.01964	0.347735	0.116039	0.163908	0.378878	0.536281	0.126159	0.868348	0.425711	1.62556	-0.481629	0.533311	-0.412253	-0.296305	1.16237	-0.312068	0.329609	2.81721	1.25832	0.880532	1.58222	2.06464	-1.02821	0.880189	0.713658	0.414157	0.861405	-0.286161	0.500235	0.837553	0.857489	0.533021	-0.219163	0.829113
483	2.06869	1.53789	2.28256	1.83207	1.24246	3.18878	1.96924	4.04739	1.84629	2.8581	3.49133	2.08558	1.99063	0.985887	4.77289	3.62069	2.96746	1.97739	1.7649	3.44585	2.20599	3.27638	4.19746	3.68753	4.34686	0.546585	2.19885	1.00294	1.36377	3.42352	1.64066	3.26105	3.71685	2.19155	3.39043	2.28605	3.58513	2.04616	3.39895	1.10248	0.36488	1.35483	1.69908	0.526614	2.64392	1.05446	2.80868	2.40887	1.86354
484	0.0852999	0.0314546	0.345972	-0.0195279	0.0844382	2.5851	0.148805	2.74984	0.208663	2.24537	4.07179	0.122008	-0.0755944	-0.0640387	2.04786	2.48132	0.172698	0.0704809	0.087655	3.61448	0.0676503	1.59953	3.10894	2.16234	2.42151	0.379458	0.108235	-0.131616	0.133005	1.82162	0.196722	1.7122	2.90732	0.684405	2.06039	-0.851619	2.09828	1.03102	2.65313	0.40131	0.275871	0.70478	0.19211	0.5263	1.81502	0.185207	1.40786	1.20104	1.16587
485	0.0329226	0.00611775	0.0586511	-0.207912	-0.200489	2.31441	-0.0170901	3.10969	0.0127842	2.57785	2.00527	-0.0457178	-0.402308	-0.909808	1.88902	1.17998	-0.0308961	0.0360361	-1.00039	2.80003	-0.257707	2.92795	3.379	2.8273	3.38514	-0.0703209	0.888693	-1.1932	-0.0641653	3.25052	0.126536	2.15754	2.38825	4.1007	2.83003	1.06208	2.73414	-1.17804	2.53671	0.0352049	0.150164	0.599182	-0.536725	-0.37759	1.9572	0.221665	1.68098	1.40677	1.5066
486	0.212567	0.304288	1.74966	0.31036	0.567924	2.73122	0.528709	2.99049	1.43116	0.703456	2.35321	1.79589	-0.268696	1.73353	1.13107	1.86023	0.749883	0.456543	-0.023274	3.05713	0.369953	2.03618	3.96762	1.93537	1.7586	0.661043	1.82004	0.602755	2.91963	3.58177	1.82201	1.87228	2.72514	1.89188	2.86978	3.59412	3.17786	2.23293	3.8109	0.0612454	0.166537	0.774504	0.192193	0.414955	3.41283	0.561299	2.35096	1.61192	1.51174
487	1.32073	1.44489	2.87697	1.30849	1.71568	0.701974	1.46082	2.88087	2.80883	1.21791	4.13954	4.38615	4.04784	3.0383	1.27239	3.7796	4.07137	1.19779	2.79498	2.58246	1.34597	1.89513	3.48235	2.9555	2.86599	0.723345	4.50476	1.80274	3.33388	1.1322	4.2278	1.05686	3.11057	2.8529	0.831949	2.87471	3.54503	4.36579	1.88536	1.18564	1.04014	2.61139	1.37808	1.50652	-0.151037	1.98498	2.60036	2.71154	2.44751
488	0.128661	0.396692	0.591091	0.269945	0.989989	1.34273	0.161568	2.53014	1.28159	0.847158	3.22781	0.750935	1.47657	-0.382127	0.172705	2.21128	-0.916641	0.123282	-0.661564	2.04946	0.0302289	-0.262393	2.07131	0.78966	2.11805	0.457404	3.03266	2.1856	0.609847	-0.691406	1.10366	-0.321705	2.73614	2.65266	0.688428	1.92338	2.42622	0.700603	2.54113	0.497552	0.873973	0.570457	1.15254	1.73944	-0.117886	0.37004	1.62146	0.464206	0.975717
489	2.94781	2.98954	2.8591	2.68916	1.68574	1.88103	2.8284	3.40152	1.88131	0.779825	2.16637	2.40905	1.73478	3.30504	2.33314	2.25263	2.52194	0.862066	2.81025	2.60557	2.24798	1.90114	2.73586	1.95923	1.62105	2.3333	2.22188	1.15605	3.21101	1.73966	2.11566	1.51044	3.01277	1.62552	2.67199	2.28674	3.6933	2.3208	2.90117	2.6854	3.44599	2.7415	3.07797	2.53876	1.89104	3.10649	3.55679	2.90516	1.95958
490	2.38574	2.86456	3.46305	3.28047	3.83195	2.62211	2.25523	3.27762	4.0245	0.920833	4.00057	4.41041	5.09682	2.03193	2.7884	2.2733	3.85652	1.70705	2.74513	3.75238	2.24402	2.95036	4.13661	2.24175	2.67297	2.77344	2.92129	2.76177	3.32099	2.72979	4.03347	2.43208	2.93402	2.7733	3.62253	2.85529	3.28777	3.24877	3.82981	2.81382	2.39728	4.09519	1.48184	5.74815	2.91315	2.35661	3.44003	4.88174	2.62732
491	1.51124	2.02546	-0.0108027	0.339275	0.545698	0.050193	2.16248	1.71468	0.0183882	-0.000860008	1.49701	1.14836	1.23848	0.00448949	0.134545	2.39113	0.0823815	1.27745	-0.711168	2.3913	0.609106	0.0504343	2.704	0.51796	0.714193	0.111401	0.498109	1.93848	0.789076	-0.777159	-0.286291	-0.357972	-0.753866	-0.447681	-1.50995	1.13468	2.36381	0.875097	3.16074	1.40377	1.86798	0.939351	0.426435	0.384133	1.0532	2.06828	1.24474	-0.133002	0.411362
492	2.35156	3.02172	0.991338	2.57655	2.06237	2.73561	3.37452	3.15106	0.364772	0.879221	2.32711	2.13211	2.76539	0.422277	2.46169	1.34925	0.694051	1.72783	1.72161	2.44667	2.95174	2.17897	2.32867	1.8367	2.01134	0.401757	0.920578	1.66598	0.980703	1.59363	0.911286	1.83198	1.43062	4.17248	4.77348	1.39713	1.65049	1.91654	2.48686	2.78619	2.11384	1.48432	3.60269	0.990726	2.259	2.57177	2.1574	0.386879	1.81709
493	0.467079	0.830576	0.349656	1.26496	1.24971	3.0066	0.993849	2.71256	0.06327	1.44807	2.50652	0.852565	0.476834	0.0886854	3.05366	1.31085	1.01501	-0.175596	0.706146	2.2896	1.03151	3.43669	3.38538	2.07562	2.15653	1.74477	-0.131604	-0.104645	0.0367928	3.4502	-0.0131253	2.1559	3.59631	4.26823	3.34839	-0.0396733	1.99154	-0.466982	3.05744	0.087766	0.46009	-0.282228	0.15319	0.34457	2.17427	0.0234639	1.58476	1.01476	0.811998
494	0.814244	0.747496	0.424166	0.979443	0.581095	-0.138993	0.910225	1.50046	0.038257	1.69506	0.160911	0.737282	1.44109	-0.570841	-0.368133	2.20453	0.468143	-0.114283	1.44845	0.768097	1.45231	-0.298945	0.521379	-0.127843	1.66146	0.972919	0.539904	-1.75129	-0.413211	0.0564447	-0.310855	0.0540172	0.485503	1.2608	-1.8746	-1.03477	2.12313	-1.38692	1.04084	0.891164	0.654459	1.00323	0.908077	0.642634	-0.755935	1.1147	0.761566	0.100506	1.15373
495	1.84023	2.10831	3.00069	1.77998	2.56261	3.21745	1.89948	3.44442	2.61801	2.70216	2.29528	2.92413	3.05936	1.80516	2.55209	3.10073	1.96259	2.76679	2.40338	2.78444	1.98925	2.7172	3.41452	1.81519	3.0398	3.78873	2.67323	2.54546	2.23415	4.01234	2.59416	2.53312	2.52268	2.77165	3.6156	3.13756	3.49872	1.72766	3.55382	0.977277	0.91385	2.52824	0.501436	2.94218	2.48667	0.832196	2.687	0.966692	2.93057
496	0.29506	0.41668	0.635751	0.163994	0.372543	2.1903	0.646032	2.25009	0.98148	1.48009	1.49953	0.259462	0.853156	-0.370804	1.32281	-0.185261	-0.378363	-0.0765445	0.269943	1.84599	-0.0764911	1.61491	2.87264	1.05316	1.12233	2.20795	1.01581	-0.185889	0.275256	2.08981	0.239842	1.43972	1.04436	1.17203	2.25866	0.259162	0.781647	-0.159419	1.9508	0.320707	0.677644	-0.215588	0.175684	0.0928816	6.09532	0.120958	1.46166	1.75301	1.80908
497	0.192755	0.190664	0.0745977	-0.214861	0.0573153	-0.11219	-0.0457391	0.426777	-0.190651	0.430666	-0.626862	-0.151519	0.855961	-1.49742	-0.451852	-1.05293	-0.115383	-0.226221	-0.228092	0.0962748	0.967454	-0.537364	-0.537359	-0.44285	0.702532	-0.291042	0.189717	-1.66383	-0.423641	-0.255486	-0.0392666	-0.195979	-0.210886	0.29195	-1.13266	-1.55276	-0.73496	-1.4435	0.447351	-0.0693526	-0.0181557	0.328998	-0.497664	0.169387	-0.753987	-0.112989	0.0915335	0.138506	0.114372
498	1.44377	1.06602	3.3565	2.46108	0.959127	1.60113	1.49236	2.71346	1.75446	2.98404	3.17854	1.97137	1.65134	0.406307	2.76162	2.94614	1.46507	3.9948	1.36937	3.49908	1.3952	1.58861	2.79751	1.56773	1.76536	2.33176	2.11327	3.17884	3.18269	1.88389	1.86447	1.65836	0.951621	2.09367	1.99102	2.02765	3.0189	2.9122	2.71916	0.684195	0.542948	1.00593	1.6318	0.157856	1.82638	0.620748	1.85643	0.371386	3.07349
499	0.07445	0.340134	0.560916	-0.137303	0.539314	1.04359	0.372532	1.56588	0.162129	0.763933	2.26327	0.0353273	0.214836	0.111981	1.40891	-0.407384	0.17609	0.150026	0.141514	0.777121	0.0272042	0.597693	1.64624	1.11211	0.620112	1.59396	0.197694	0.272396	0.234019	1.43388	0.0161617	0.695364	0.758014	2.30998	2.31646	-0.233328	0.245922	-0.140218	2.26204	0.12972	0.396137	0.493921	0.156796	0.331987	1.20313	0.481431	1.19651	-0.113108	1.44594
500	0.31754	0.513397	0.310436	-0.0966954	0.0530426	-0.0801458	0.0533209	0.761134	-0.0211532	0.353707	-0.663251	0.118344	-0.828024	-0.987508	-0.313571	-0.913972	0.326476	-0.0269226	-0.205162	0.0480261	0.588537	-0.0282509	-0.84694	-0.190783	0.121739	-0.140854	0.101462	-1.50409	-0.284593	1.11163	-0.243119	0.233478	0.718472	1.26444	-0.815717	-0.719251	-0.85198	-1.54968	-0.119551	0.0273447	0.176337	0.489	-0.434493	0.211627	-0.402118	-0.0746091	0.0641231	0.168636	0.447372
501	1.37392	2.00159	1.47457	1.41199	2.00086	2.52694	1.68823	4.00543	1.47208	2.452	3.30608	1.05617	3.67705	1.8843	2.90665	1.92624	1.89468	3.0969	0.628034	2.21621	2.24698	3.02117	3.87553	2.02116	1.88353	3.16741	1.5043	2.78373	4.22447	0.914467	2.76163	1.58882	1.45263	2.79641	2.64371	3.28775	1.9031	2.48825	2.18202	0.526492	0.62329	0.893381	1.02911	1.46506	1.9777	0.881458	1.91513	0.281832	1.87841
502	2.34768	0.655256	1.01773	0.82357	0.545381	0.857933	1.5202	2.02868	0.467822	0.949066	4.0111	0.331792	-0.130933	4.38232	3.2733	0.336593	0.801891	1.43333	0.27755	1.23266	2.07529	0.994534	2.60762	0.998297	0.918752	2.55359	1.34376	0.470431	2.06695	0.194893	2.48557	2.9246	0.873726	3.09851	1.664	0.61583	1.0964	0.903446	0.881032	0.507257	0.101913	0.00901525	0.122534	0.263174	-0.334236	0.0161102	0.262109	0.257024	-0.100039
503	0.572066	0.327068	0.797257	0.443581	0.395937	0.0190384	0.520173	0.154281	0.0510665	1.4181	2.51776	-0.0559421	0.197499	0.292537	1.09543	0.0679262	0.128434	1.43747	-0.375796	0.775021	0.181042	0.216657	0.767783	0.163206	0.54652	-0.130598	0.857354	2.15693	2.16684	0.394846	0.716974	0.382871	0.279079	2.08856	0.849319	1.05391	0.298535	1.24571	0.696034	-0.0863788	0.0834427	0.194195	-0.0885184	-0.0987387	0.146745	0.389885	0.479784	-0.0192414	0.743351
504	0.925397	0.630217	0.25897	0.977634	0.351898	0.0894708	0.641535	0.212319	0.179052	2.72989	1.24605	-0.0599704	1.23227	0.915697	0.831402	0.0605602	0.272915	1.76849	1.11473	1.42554	1.0362	0.0660117	0.875545	0.146652	1.47902	-0.070032	1.52537	1.79373	1.97225	0.233143	0.0329357	0.530957	0.312596	3.37474	2.38045	1.67863	0.155992	1.30548	1.29356	0.558083	0.378887	0.16431	0.611415	0.217038	0.0522955	0.372624	0.368802	0.3117	1.7594
505	1.13946	1.67171	0.517283	0.927377	0.819175	0.107832	1.5128	0.338718	0.148237	5.04673	0.442601	0.0483674	1.22283	1.5859	1.28811	0.250603	-0.0843246	1.14367	0.839576	0.861811	1.34513	0.922642	1.48651	0.368286	1.40593	-0.103386	1.34744	0.883814	2.05703	0.523251	0.531858	2.08563	0.019235	2.15945	2.28095	3.56688	0.0573175	1.32529	1.54362	1.32236	1.79001	0.861634	1.42545	0.341358	0.401694	1.62388	0.724879	0.363992	2.46038
506	-0.125899	0.0191728	0.614873	-0.485704	-0.409817	0.216766	1.75269	1.37439	0.0976502	-1.36338	-0.64617	-0.0223941	-0.329563	0.141665	0.557275	-0.472529	1.34432	0.628597	0.258171	-0.154228	1.31946	1.15395	0.907345	0.280393	-0.81047	-0.903089	1.57137	0.239991	0.302432	-0.114389	0.00335115	0.181251	-0.945041	-0.28042	-0.00222351	0.0149737	-0.608676	-1.36431	1.92078	0.0258919	0.0013092	1.38227	-0.570696	-0.498175	-0.157539	1.86935	0.789537	0.290937	0.436205
507	1.86314	4.03834	-0.534704	1.35533	3.76034	0.84396	0.702616	0.396712	0.768316	-0.0943361	0.151857	0.0640569	2.67224	4.68411	0.0249922	2.19379	-0.359039	-0.110361	-0.103169	1.2156	0.865296	0.874059	5.2676	0.223288	-0.113738	-0.163111	0.332073	1.2058	1.62077	0.284522	0.0305692	0.0489381	0.00997818	0.549971	4.83705	1.13925	1.04971	2.47241	2.89966	1.63304	2.72037	1.00521	2.31808	2.28641	0.712799	0.623278	0.876662	0.281165	0.417737
508	0.930473	1.61498	1.86903	0.782584	1.49195	0.864152	5.52932	2.65318	1.10518	-0.363341	0.567747	-0.495797	0.643547	-0.531179	0.491123	0.681112	-0.0660899	1.09848	-1.04572	0.598731	2.13498	-0.111784	1.37836	3.17312	1.30722	-0.859223	1.16012	-0.0466437	0.584141	-0.505612	0.170841	0.0306986	-0.0402369	3.22329	2.00089	0.0291072	0.430655	1.2668	1.27601	0.534522	1.09753	0.879444	0.595174	0.773947	0.190379	2.48529	0.197124	0.257899	0.26169
509	0.587694	1.752	0.189867	-0.179645	2.02035	2.58652	0.703438	0.287081	1.73216	-1.51076	-0.790978	1.02467	1.24499	0.135848	-0.00235431	1.39262	-0.791786	1.28969	-0.342056	2.45796	0.493943	0.612881	0.574159	0.911976	-0.646367	-0.635358	1.58316	0.558859	0.114053	1.20718	-0.736946	-0.244796	-0.333822	-0.542731	1.83339	-0.68424	1.63233	-0.331659	0.517781	0.388579	1.23232	0.859661	-0.048991	0.495092	1.449	0.345954		-0.0303474	0.00978662
510	1.92386	2.28431	0.700363	1.54629	2.05877	1.49141	1.1832	3.36055	0.634512	0.111719	1.03455	1.72296	2.97402	1.13213	1.25961	1.49925	1.29131	2.08751	1.70772	1.92182	1.45558	0.931662	1.54293	1.06317	1.2616	-0.0287005	1.36703	0.522923	2.07143	0.725059	1.68048	1.81211	0.915083	0.853009	0.851701	2.0105	1.73055	1.15742	0.98908	0.74282	2.78636	1.58876	0.457489	1.58319	2.53921	1.37342	2.8002	0.751511	0.249841
511	0.750162	2.05321	0.677505	2.16506	2.35248	1.18017	2.18114	3.68323	0.464324	2.02502	0.974579	1.96888	3.42279	2.94879	1.18103	0.942663	1.01132	2.65248	1.34558	1.33816	1.29823	1.08961	1.90178	3.00234	1.99347	0.782413	1.84453	3.24954	2.61693	-0.377518	2.32431	2.1944	0.837856	2.51421	1.09235	1.25527	1.17466	3.29686	2.83561	2.04177	2.56552	2.13864	1.35252	2.43234	1.80012	2.77578	3.45191	1.79035	3.4851
512	0.464827	2.66824	-0.473342	-0.221226	0.313576	0.616054	2.0561	0.89361	-0.353248	-1.11776	-0.121969	0.434074	1.31323	-0.261488	-0.274401	1.24018	-1.45393	0.414299	-0.643284	-0.237794	-0.136419	0.960304	-0.361649	0.646572	0.532549	-0.92245	0.474518	2.44507	-0.261404	-0.196544	-0.652856	0.276454	-0.381567	-0.352615	-1.00735	0.752125	0.506682	0.120987	0.476192	2.04929	2.48678	0.613281	0.222064	0.577525	1.82301	1.85938	2.21587	0.0578409	0.650016
513	1.59805	2.42632	1.2717	2.35137	1.59807	1.79497	1.82905	1.04004	0.503024	0.411935	0.939768	1.13987	2.04153	1.09455	1.86583	2.16444	0.143718	1.20382	3.01011	1.41716	1.67872	1.85909	0.445089	2.29672	1.30642	0.38285	0.655144	3.17617	0.528382	1.93562	2.03602	2.05957	1.30379	1.48718	1.1516	1.54356	1.14697	1.34882	2.02692	2.92808	2.66182	1.11121	3.1114	1.86793	2.53137	1.26643	1.54914	0.430535	1.38571
514	0.741893	2.00015	2.41884	0.685749	1.6685	1.4307	3.0082	1.05974	0.667819	0.309595	1.187	0.947924	2.61804	0.881138	2.15217	0.592758	0.144698	0.707402	1.81395	1.30223	0.878306	2.83342	1.22469	2.50776	1.19758	1.8488	1.1806	3.22937	0.89457	2.72286	2.60138	2.01071	0.450822	1.28172	0.942571	2.31336	0.506024	0.992824	1.73597	0.971326	1.38516	2.28566	2.11219	2.63194	2.6352	2.15817	2.60907	0.724991	1.29443
515	0.518809	1.59679	1.5929	-0.248988	0.0772467	-0.0225295	0.349803	-0.189313	1.71266	-0.993555	0.572187	1.38607	-0.266596	-0.688881	-0.243698	-1.16091	-0.686269	-0.00187151	-0.71841	0.417007	0.11898	0.0154243	0.991767	0.124236	-0.536284	1.55774	1.30697	2.25824	0.284536	-1.02373	-0.124065	-0.270827	-0.436708	-0.55459	0.239397	0.499732	-0.671882	-0.83012	0.0139997	0.510374	1.05062	1.98272	-0.109674	0.170093	-0.723055	0.27144		0.556726	0.585005
516	2.85964	2.0355	1.27729	0.772912	1.95204	1.16058	0.815999	0.429966	1.28681	0.273325	0.906032	1.24875	0.817275	1.57948	1.20186	0.582032	0.100223	1.23322	1.87835	1.27353	1.68467	-0.0390231	0.188172	0.314237	2.11126	2.45162	1.29874	2.85704	1.12701	0.913544	3.25493	1.85306	2.0371	0.545346	1.69441	1.16833	0.546051	1.30191	1.57818	2.44622	1.25437	2.21299	0.87929	1.22922	0.932658	0.989314	0.322588	1.38674	1.6338
517	2.2433	3.09251	1.55495	1.34962	3.17616	3.50815	1.0326	0.714535	1.29961	0.335603	0.636983	1.70658	3.58299	2.29569	1.75148	1.08362	0.759198	1.55848	3.42138	2.19331	2.21607	0.407336	1.24096	0.33144	1.57335	2.34499	1.87005	2.46276	2.46273	1.5467	2.25514	2.30642	2.84547	0.490749	2.50664	1.63004	1.2564	2.07737	2.11552	3.32591	2.29859	2.18378	1.04795	2.03658	4.45119	0.976986	0.883796	1.56733	2.89918
518	-0.0726805	-0.108691	1.06114	-0.410431	-0.590532	0.901998	0.742902	0.500986	1.05301	-1.45289	-0.797208	0.297276	-1.05654	0.313769	1.23767	-0.352106	-0.00260461	0.594802	1.49022	-0.433443	0.661867	0.441611	-1.53351	0.271655	-0.756252	-0.199164	1.54895	-0.324771	0.570279	1.6051	0.313634	1.18398	-0.776175	-0.480171	-1.73629	0.959617	-0.377476	-1.62512	0.237608	0.0414595	0.041998	0.922175	-0.480274	-0.506823	0.308982	0.374293	0.359464	1.10418	0.428045
519	0.423481	2.37887	1.39915	0.0731367	1.68942	0.692085	1.18087	0.715847	1.10299	0.515083	1.1129	0.882336	0.397041	1.03288	0.425408	1.29012	0.00962468	0.495972	0.623859	1.39262	1.34295	0.490246	0.739523	-0.0610542	1.04107	1.32244	1.65985	1.36594	0.623001	0.55303	0.466062	0.99093	1.00291	1.23828	1.71237	0.638129	-0.0309738	0.953556	1.18784	0.257306	0.143921	1.29402	-0.507855	0.141214	1.2672	0.925327	0.803864	0.66078	0.964434
520	1.37296	2.70135	3.21428	1.93322	2.74077	2.20288	2.17853	0.959481	2.82084	3.19694	3.42447	4.25638	2.60174	3.45078	2.69275	2.67812	0.700968	2.54541	2.95147	3.04772	2.00046	3.22992	1.40062	1.66621	3.1386	1.07739	1.40413	2.89487	0.839321	3.45512	2.17387	3.29252	1.95424	2.89441	3.13757	2.28845	2.00656	3.46447	1.2002	0.781162	1.65725	3.17777	1.80157	2.14838	1.73882	1.24909	1.27593	2.76382	1.7201
521	0.590894	1.88352	0.275087	0.125553	1.64263	0.418813	0.155997	0.310404	-0.0111789	-0.387728	0.760166	2.44311	1.16015	-0.0439252	-0.264369	-0.655044	0.57647	0.475345	1.2148	0.969621	0.78359	0.445077	-0.92915	0.172683	-0.266197	-0.614439	0.277467	2.17628	0.346923	1.90935	0.316829	-0.0120031	-0.291602	0.167759	-1.11292	0.513754	1.4929	-0.770723	1.73216	0.33525	1.30723	1.64271	0.00570841	2.15689	0.298331	0.411958	0.604694	1.16977	0.585834
522	0.895349	1.9445	3.55308	0.536683	1.54229	2.33733	0.72899	0.895894	1.08821	0.600348	2.64832	3.18359	0.872001	2.06416	0.941193	0.748326	1.25134	1.55342	3.03459	2.81771	1.38723	3.12054	1.19725	1.5396	1.5739	0.134504	1.25025	2.34437	1.30601	2.57415	1.52247	2.13252	0.910275	1.35354	1.39908	2.284	1.55567	3.10039	3.38343	1.27251	2.11031	4.87486	0.582869	1.63575	2.36398	0.87803	2.41851	1.23527	2.07215
523	2.46617	2.22464	3.15217	2.22858	1.40277	2.36093	0.633682	1.71918	1.9549	2.80415	2.71181	3.53321	3.21651	1.38333	1.001	0.579087	1.28915	2.52046	3.21871	2.12674	1.56745	3.46765	2.3069	1.52981	2.25997	0.157839	0.546115	1.65654	2.19555	2.77829	2.01868	1.87253	2.70414	2.44791	1.60112	1.8249	1.54781	2.74067	1.79241	2.46763	2.49085	3.28472	2.00608	1.6219	2.59274	1.34766	2.10876	1.8829	2.55738
524	2.40834	2.96159	3.74178	-0.282963	0.00743761	2.30226	0.213052	1.29088	2.6626	0.149356	1.5472	-0.0344474	0.499151	0.0171764	-0.317343	-0.325311	-0.474618	0.297603	0.0848841	1.683	0.561407	1.9147	4.52369	0.325514	0.554299	0.547443	0.424052	0.255767	2.91944	2.67905	2.77052	0.763388	-0.045422	0.611158	3.06607	1.67454	0.35545	2.65447	1.95862	3.07999	3.23564	3.61484	0.0823846	0.143858	1.86454	0.257985	1.82778	4.38039	0.867394
525	1.52112	1.25288	1.76704	0.65433	0.197021	2.0137	0.282073	0.531254	0.86641	0.0789373	2.00179	0.28346	3.13131	1.12737	0.210055	-0.320854	0.660839	1.90973	1.09627	0.774757	0.518087	2.0412	0.485872	0.386041	0.114459	0.0253507	0.245698	0.00650062	0.524282	1.72237	1.31345	0.385054	0.439993	1.03816	1.9728	1.82897	1.71881	2.42588	0.279086	1.64558	2.3515	1.11752	0.49225	0.140454	2.73716	0.456655	0.433005	1.11686	2.43633
526	0.684676	1.28538	0.44068	0.954701	0.172963	0.182948	0.196864	-0.00536726	0.654299	0.186109	-0.00125196	0.325073	0.382739	0.932119	0.136957	-0.340353	0.0501078	1.13117	0.616448	0.189172	0.478104	0.0445254	-0.0235811	0.321995	0.206782	-0.00559639	0.422235	-0.22982	0.172035	1.74435	0.599041	-0.0898515	0.526703	0.485147	1.36647	1.15489	1.01677	0.688063	-0.190005	0.42192	1.32722	0.176385	-0.0876687	-0.175734	0.291777	0.359869	0.222899	1.03543	1.39537
527	-0.0570404	0.14681	-0.169328	-0.08442	-0.177396	-0.162298	-0.206733	-0.21439	0.098929	0.326019	-0.73559	-0.0705357	-0.66454	0.94418	-0.355373	-0.614611	-0.973023	0.00678581	0.124645	-0.259283	-0.155292	-0.415353	-1.2272	-0.0876903	-0.227196	-0.500187	-0.895731	-0.605365	-0.0857835	0.546477	-0.21525	-0.174565	-0.388258	-0.616333	0.271199	0.810011	-0.297373	-0.551428	-0.337783	0.00579826	0.736964	0.0109104	0.414804	-0.181573	-0.344842	0.152968		-0.080677	0.809328
528	0.481348	-0.212304	0.855811	-0.0883437	0.199974	0.965529	2.83005	0.634451	0.582129	0.453099	2.25068	0.0584727	1.0489	-0.457665	0.687901	0.310711	0.516958	0.425407	0.199322	1.11934	0.825965	0.206374	1.62465	3.14442	0.0624407	-0.472307	0.372212	0.522562	0.570822	0.621587	0.65768	0.9253	0.21357	1.88706	0.366983	0.339799	0.196999	0.117039	2.44141	0.33468	0.220749	-0.266523	0.219925	0.226803	1.15115	0.878713	0.0447527	0.147144	0.233156
529	0.439318	0.355583	0.141269	1.30243	0.748502	0.0926223	0.219355	0.0458317	0.155154	-0.00371002	0.0929111	0.497773	0.154233	0.054999	0.141953	0.385938	8.60286	0.0511675	0.209254	0.171148	1.86559	1.05432	0.0402889	0.392128	0.172389	-0.144233	1.11136	1.9226	0.225444	-0.212082	0.100351	0.108404	0.107868	0.0356127	-0.101111	0.95285	0.285721	-0.0781007	0.410246	-0.0274449	-0.0955966	0.0430336	-0.516273	-0.256527	0.201368	0.11419	0.133738	0.0282059	0.118865
530	0.935058	0.851663	0.204575	0.695511	0.905853	1.59879	1.07431	0.531527	0.399716	0.0433809	0.0354344	2.12499	-0.464305	-0.29434	1.44844	-0.362616	3.79491	1.14049	0.597246	-0.0720825	0.670509	-0.28162	4.30971	2.73647	0.386645	-0.589999	0.045348	-0.873242	1.0036	1.34493	-0.60952	0.464864	-0.767639	0.230911	-0.812563	0.3616	4.3661	1.22637	1.77509	0.36793	0.179199	1.3141	0.528673	-0.0130195	0.240403	0.594375	0.395941	-0.17694	0.172888
531	2.45216	1.12655	1.11681	0.792933	1.32176	1.65618	1.88569	0.218815	0.422859	0.83527	0.910954	1.50413	1.17603	1.32094	0.591088	0.80139	2.91723	1.23265	1.59891	0.788875	1.76621	2.65358	3.7249	2.88825	0.72108	0.137497	0.753713	2.36558	1.90932	2.02765	1.47602	1.09642	0.876358	0.898286	1.51771	1.7421	4.4088	1.33039	3.13484	0.972664	0.279306	0.32423	-0.231276	1.30462	0.879314	0.628791	0.0396759	-0.135245	0.37142
532	2.04205	1.75431	2.55764	1.17246	2.30352	2.20914	3.02255	0.965596	1.44535	0.0755817	2.84547	2.51798	1.6091	0.790673	0.423851	1.63228	3.97968	1.44896	3.60737	1.52566	2.71275	1.58247	2.07046	1.64481	1.59246	1.4526	3.63129	3.24581	2.31351	5.47056	2.95492	1.35956	1.75145	1.89988	1.28024	1.44134	1.45622	0.887132	1.46419	1.35051	1.65078	0.986356	1.85534	2.63503	2.63257	2.2513	1.59597	2.13176	0.862441
533	1.67151	1.23939	2.71242	-0.62691	0.016698	1.85678	0.732531	0.842813	1.34171	0.122712	1.03892	0.741739	-0.242099	0.269098	-0.354136	-0.760983	0.251903	0.482198	-0.0630957	4.19043	3.7231	1.23511	1.94915	0.294163	1.10923	0.685144	2.63896	0.169078	2.79422	0.758421	3.36587	0.306701	-0.0678989	1.67674	2.32816	0.44611	-0.0258941	0.438094	0.775675	1.70161	2.05061	2.54613	0.379628	0.598363	1.70231	0.276437	0.866522	0.568759	0.12935
534	2.05435	1.65371	0.575895	1.8759	1.7193	3.37434	0.465658	0.0287502	2.239	-0.0482053	0.444863	-0.161942	4.52905	0.925014	0.17732	1.27319	0.226021	0.157009	-0.210552	1.83393	-0.00159798	2.00904	3.97748	0.136088	-0.0252019	-0.107427	0.290021	3.35385	3.61479	1.96865	0.0735338	0.0695129	-0.0467573	0.828927	4.07834	1.82151	1.3302	6.52503	3.00535	1.9169	2.11468	-0.0800567	2.82504	2.87619	3.69792	0.147395	0.207239	2.37877	0.104542
535	0.607333	0.318053	2.77844	-0.142219	0.486032	0.918206	0.694405	0.573869	0.654821	0.438454	0.751867	-0.626312	0.760384	-0.616658	0.266888	-0.4244	-0.161943	0.643996	-0.84352	-0.117508	0.120585	0.225082	0.962227	1.23144	0.0871381	-0.771098	0.995838	1.30235	2.08985	1.28168	0.563529	0.496166	-0.586772	2.08353	1.13522	0.503983	0.481786	0.746387	1.11341	0.652432	0.581985	3.87772	0.399572	0.882021	0.425333	0.413843	0.321437	0.641492	0.249834
536	0.365366	0.796802	-0.217322	0.541871	1.19365	0.677901	0.358591	-0.04911	0.429578	-1.25866	-0.695361	0.224231	1.93732	-0.475269	-0.23144	0.238435	-0.753876	0.415833	-0.511464	1.03974	0.914852	0.269175	-0.0381965	-0.0166246	-0.692399	-0.471856	1.6123	2.15288	0.0922514	0.742829	-0.680087	-0.104248	-0.468794	-0.081534	-0.357276	0.0586939	0.962353	-0.809572	0.694902	0.721583	0.810514	-0.0899785	1.46543	1.58067	0.423971	0.259615		-0.146656	-0.011874
537	3.24771	2.08234	0.0448965	1.49276	2.55318	1.88122	0.988361	2.41563	1.02177	1.17695	1.06954	5.02445	1.59625	1.65016	0.4285	1.04729	0.0862374	1.7199	1.2126	2.04168	2.07433	1.45855	3.19385	3.62236	2.25701	1.00208	2.95933	1.69389	3.68807	1.63209	2.06893	1.88097	0.018204	3.29657	2.91468	1.16005	1.45393	1.22368	2.19226	3.17445	2.07042	-0.152833	1.5586	2.50612	2.46023	1.19585	1.94629	0.69316	0.571862
538	2.03047	1.30193	0.149255	1.30441	1.62469	1.32662	0.750015	1.16845	0.765099	0.422305	1.08111	0.755439	2.89274	1.365	0.309848	0.252246	-0.0253968	1.37706	0.985901	1.37786	1.10015	1.73106	2.78707	0.353617	0.928643	0.0915194	1.50111	1.43373	2.04669	3.23083	1.52431	1.04041	0.0657755	1.47499	2.24254	1.68096	1.12683	2.28276	1.77626	0.204721	0.695953	-0.222294	-0.558223	-0.0597165	0.0720386	0.300234	0.354279	1.09088	0.2081
539	3.2603	2.94441	1.91517	0.286413	2.069	0.859209	1.49167	0.693721	0.601636	2.44708	1.39387	1.44445	2.64446	3.11908	0.938597	1.28461	0.320643	2.03413	2.14952	1.96857	2.08416	1.80471	2.21558	1.15794	1.21053	0.169938	2.43531	1.34215	2.39854	2.73772	0.964428	1.25604	1.33278	1.15096	2.74365	1.91118	1.29526	1.75479	1.86541	1.38837	1.42452	1.50178	0.0886369	0.681007	0.412065	1.04499	0.601308	0.321361	0.744587
540	0.786447	1.68561	0.459742	0.327746	1.16149	0.978521	2.11181	0.280335	2.36373	0.353514	2.23219	2.9126	2.4316	1.17069	1.96077	1.02573	0.515171	1.09206	1.95622	1.51997	0.835216	0.219203	0.488206	0.221402	0.878078	-0.29261	1.11343	1.34496	0.794276	0.205231	1.35394	0.802118	0.707612	0.594253	1.01118	2.36872	1.53146	2.34718	2.02175	0.346799	0.707894	0.362706	0.564496	0.34786	0.4218	0.768242	0.38873	0.0809159	-0.0660094
541	2.57191	4.55248	3.65009	0.442815	1.97522	1.69737	4.31514	1.54881	2.06785	3.35738	2.22932	2.81951	2.95675	2.11759	4.82513	2.03237	1.40226	2.73603	3.29654	3.52146	2.6577	3.10155	2.83155	3.34004	2.47728	0.482121	5.25103	2.51013	2.59179	3.4453	1.73703	2.204	2.61641	1.98839	1.84372	3.44889	2.61044	6.95074	2.17705	1.57036	2.77048	2.19786	0.542391	1.27836	0.631338	3.47094	1.36316	1.7752	1.19931
542	0.284395	0.571707	0.417785	0.500227	-0.0660031	-0.00714081	-0.00964489	0.274631	0.0301873	-1.54823	-0.0959154	1.33894	-0.201656	-0.789184	-0.192696	-1.19927	0.815775	0.183696	0.104519	-0.00971096	0.188259	-0.199933	-1.05129	-0.0243407	-0.660736	-0.996163	0.427477	0.467623	0.246999	-0.32671	-0.115224	-0.186355	-1.00701	-0.156829	-1.33396	-0.227204	-0.191033	-1.43075	0.379358	0.347651	0.400169	-0.172649	0.668736	0.117465	-0.504977	-0.00188952	0.224694	1.81655	0.000807685
543	1.70592	2.46532	2.68983	1.723	1.59114	3.29239	2.66369	2.81742	2.59961	1.41375	3.3237	2.90543	1.35932	2.22094	0.86215	1.5512	3.34255	2.00873	1.59286	2.34374	1.41815	3.4352	1.87516	3.63982	2.15331	3.4191	1.82327	3.37585	2.20083	1.74219	2.10273	2.72646	3.30025	1.49278	1.38926	2.67213	1.767	2.8802	1.02011	3.409	2.83487	2.29964	1.26041	1.84865	4.89374	4.78132	2.49216	1.70935	1.23165
544	0.890415	0.92183	3.53313	0.678201	2.63087	0.59423	1.36387	0.595788	0.353907	2.56086	0.452914	-0.208552	2.05578	1.96202	-0.0286481	1.94988	1.41689	1.59265	0.805017	1.15284	1.445	1.82123	0.408421	2.47409	1.78939	3.84168	1.51726	1.24503	0.997856	0.814105	0.746666	0.75003	0.740821	0.98654	0.809812	0.670011	0.98529	1.14915	-0.112264	1.72377	0.815408	2.87988	1.33793	1.28905	1.37746	2.56714	1.43522	0.624622	2.45427
545	0.103422	0.681267	3.83479	-0.0902157	0.285914	0.0288963	0.513524	-0.0261078	0.935959	1.76034	0.194587	1.18878	0.364238	-0.686934	0.119471	-0.352945	1.26983	-0.0258063	-0.445149	0.321139	0.079351	0.722258	-0.772915	0.700289	-0.462864	1.31772	1.46065	2.49129	-0.0844568	-0.272923	0.00799632	-0.0355493	-0.0535999	-0.427598	0.195261	0.930419	-0.288153	-0.159879	0.260445	0.500841	0.898463	1.49726	0.242849	0.565268	-0.256442	0.142669		0.999652	0.46583
546	0.328526	0.572051	0.411584	0.481394	0.375046	0.558738	0.278794	0.0307332	0.654047	0.569793	1.38943	0.0889306	0.244673	0.380185	2.20322	0.338499	0.323591	0.0914922	0.13453	0.030839	0.278904	0.00917858	0.966407	0.156112	0.221729	0.388205	-0.244253	0.714847	0.459751	0.722941	0.863859	0.676632	0.462121	-0.156838	1.17769	1.40329	0.440515	0.180059	1.00362	0.0481213	0.0748972	1.09621	-0.0936515	0.181939	0.344709	0.0209005	0.259223	0.546254	0.181689
547	0.770088	1.34482	2.05795	0.56391	1.41385	0.394608	1.11973	0.515444	1.0943	1.23422	0.817369	0.441542	1.13052	1.34173	1.06791	0.917691	1.34983	0.360093	1.07269	0.575048	0.496611	1.11947	0.555564	0.466529	0.358132	0.220216	4.71566	0.973888	0.665877	0.36687	1.5466	0.604676	1.84128	1.56021	0.795739	0.936771	0.642232	1.60662	1.02492	0.700801	0.295926	0.380324	0.0250297	0.322438	-0.0683873	0.228014	0.421901	0.145047	0.254968
548	0.556563	0.559065	2.91978	1.03695	0.989053	1.04389	0.280345	0.418524	3.72186	1.28577	1.93664	1.11654	-0.0857167	-0.368708	2.44084	0.00057651	2.27247	0.382433	-0.600351	0.819606	1.41529	1.21449	0.0410536	0.141615	-0.0218067	-0.157793	1.79065	-0.131159	0.129783	1.28783	0.72176	1.18218	-0.712562	0.98935	-0.368659	2.12553	0.461803	-0.708792	2.70828	-0.0874492	0.0631193	1.81591	0.118064	-0.279046	-0.164085	0.0142822	0.169788	0.225734	0.655099
549	2.79862	1.07921	1.61828	1.46222	1.16231	0.708648	0.388546	0.460777	1.06984	1.0179	1.50045	1.87537	0.936579	2.35182	0.319788	1.17709	0.627246	1.22088	0.858371	1.56008	1.61921	0.985348	1.12796	0.539127	1.05399	0.149911	2.27864	0.812439	1.71812	1.68037	0.855208	1.25006	2.21509	0.921894	1.01566	1.63581	0.648176	2.22284	1.48836	1.396	0.279676	1.20259	0.702562	0.180687	0.723628	0.23529	0.414242	-0.0131025	0.981618
550	0.816519	0.394981	0.499295	1.62443	0.122319	0.175929	0.700258	0.341014	0.565169	-0.073304	1.11317	0.510716	0.134203	-0.191127	0.219608	-0.311997	0.494267	0.618695	-0.28858	1.20555	0.64845	0.117372	0.195757	0.37216	0.00148547	-0.097395	1.76771	0.105824	0.784807	1.09305	0.240888	0.918234	0.532219	1.24281	1.10298	0.803275	0.262017	1.16819	0.271419	0.420664	-0.082122	0.426238	0.37182	0.282534	0.352128	0.0227022	0.206355	0.204753	0.322055
551	0.069867	0.655601	3.14095	-0.389896	0.213909	1.86134	0.731937	0.480534	1.33592	-1.12742	0.0608333	-0.287002	0.367092	-0.97561	0.302273	0.365206	1.06808	0.411968	-0.246047	1.1217	-0.154914	0.98696	-1.14046	0.300936	0.217016	-1.23951	1.24956	-0.0549623	0.0120526	0.0361485	-0.392088	1.57717	0.209616	-0.3252	-0.163353	0.890754	-0.0576139	-0.968806	-0.200126	-0.0352008	0.342054	1.60769	-0.547443	0.339014	-0.271343	0.114022	0.602775	-0.0566844	0.244355
552	1.65494	2.1745	0.0392292	2.60785	0.268737	0.0881958	1.02289	1.38235	1.13221	0.255087	0.677637	0.469299	1.20288	2.64714	0.642829	0.0879572	0.130238	1.10554	2.35667	0.954375	2.12611	1.07045	0.407932	1.33169	0.453347	0.127957	0.803512	0.883797	1.72021	2.43727	0.776347	1.91107	1.73101	1.07709	2.58737	2.55453	0.172172	2.7484	1.35717	1.93881	1.52941	0.392094	4.31095	0.453751	0.337243	0.765477	1.84068	0.26848	2.856
553	0.700814	2.07805	-0.0134003	0.75691	0.220915	1.17927	1.24317	0.781314	1.72778	0.0709783	0.57699	0.380283	1.15524	1.77066	0.0475156	4.59345	-0.33457	0.401541	0.430574	0.692955	0.680645	2.53599	1.55212	2.76996	0.102939	0.0122827	1.00009	1.36681	1.21585	1.45715	-0.350893	0.267769	0.481149	3.20342	0.353078	2.45089	0.66529	1.97552	1.04442	0.763231	1.58584	-0.308695	0.490098	0.88271	1.64294	1.43683	1.48	0.939341	1.03634
554	0.400444	1.75042	0.435615	-0.43554	-0.0188215	-0.0641604	0.204921	0.142659	0.363799	0.973582	0.747166	0.827561	0.582149	-0.51112	-0.207934	-1.25889	-0.120634	-0.112635	-0.390602	1.17545	0.838962	1.26735	-0.187594	0.530071	-0.52539	0.453218	0.165423	1.73859	0.0645248	0.0763823	0.680863	0.0468318	-0.851554	-0.120373	0.471361	0.459313	-0.598565	-0.530411	-0.36068	-0.111993	1.25926	0.336344	-0.775243	0.529554	-0.233993	0.0628656	-0.219664	0.297115	0.663978
555	0.997627	1.73445	0.195618	2.9029	1.39979	1.573	0.322271	0.556956	1.52366	-0.716151	0.0089149	-0.16257	2.32723	1.8519	-0.0227274	1.65114	0.326214	0.286356	-0.360551	1.44971	0.999637	2.03757	2.74127	0.179045	-0.0487755	0.280226	1.40164	1.09373	1.03267	1.69658	1.19901	0.966486	-0.0185501	0.37965	1.82609	0.97134	3.00854	0.829929	1.93425	1.69597	1.92813	-0.0725789	3.1409	1.79258	2.15687	0.173093	0.0528377	3.62039	0.0819086
556	0.549128	0.500718	0.656048	0.313878	0.564801	0.147068	0.760159	0.269587	0.307061	-0.33516	0.0521154	-0.029135	0.151742	0.256416	0.213879	-0.675565	-0.306122	0.572723	0.787816	0.430129	0.831567	0.895476	0.626187	0.377273	-0.082567	-1.32074	0.803161	-0.261103	0.274205	1.14368	-0.019666	0.810245	-0.165854	2.35909	0.605854	0.527426	0.339055	-0.205621	1.13832	0.695967	0.745172	0.998222	1.38596	0.738722	0.099847	0.194494	0.236985	0.337741	0.0335124
557	0.133165	0.494322	0.518562	1.44055	0.305968	0.454718	0.0722495	-0.0221355	0.374395	-1.04494	-0.64168	-0.342243	-0.926675	0.0560623	-0.103683	-0.444624	-0.799662	0.479925	-0.720523	0.134667	2.11625	0.192412	0.0220251	0.154375	-0.348321	-0.461425	-0.108142	0.140612	0.0330372	0.0480635	-0.621277	-0.108604	-1.02207	-0.314595	-0.203541	0.15156	0.51372	-0.251011	-0.0394603	0.748532	0.874707	0.139151	1.6469	1.00255	0.599886	0.0113823	-0.230213	0.816383	0.0358246
558	1.06579	0.710868	0.507076	2.52029	0.857814	0.769175	0.740872	0.53982	0.702652	0.322313	-0.625532	0.577252	0.517765	0.956102	2.25746	0.467138	2.21208	1.15157	1.42069	0.637493	-0.273335	1.94374	3.07248	2.10733	0.748231	3.63928	0.878553	1.61527	1.89903	1.68867	0.294036	1.15726	0.858015	0.874071	0.889085	0.414744	0.798561	-0.147688	1.27623	1.82456	1.02945	1.03427	1.32865	1.4462	1.14154	1.08044	0.873446	1.93674	0.363054
559	3.02638	0.853225	1.94502	2.33265	1.89651	1.5072	1.35692	0.607612	2.88038	0.464336	1.02145	0.546325	1.11882	1.4907	1.53876	2.54373	2.16938	3.61576	2.34371	2.2049	1.83563	0.726876	0.905084	3.49974	1.82852	2.84537	1.41632	0.174441	0.513477	2.09404	3.07109	3.16429	1.69432	1.82086	2.56623	1.79776	2.21534	0.963459	0.00333617	2.31536	0.771769	1.79389	3.81923	2.39437	1.7073	2.7009	0.913874	3.64548	1.63564
560	0.476877	0.739638	0.340136	0.0596989	0.625811	0.586269	1.45733	0.268397	0.26256	0.0912891	-0.732955	-0.381116	0.0742278	-0.184687	-0.301794	0.26283	-0.394487	1.47488	-0.172947	0.791026	0.178595	1.20219	0.883525	0.342118	-0.254293	2.58365	0.877366	-0.904444	0.986338	0.391406	0.0553984	0.674328	0.410223	-0.0368042	-0.649836	0.53708	-0.184493	0.049342	1.01116	0.418003	0.551965	-0.225578	-0.671086	0.652137	0.235075	1.38779	-0.190833	-0.631229	0.726409
561	0.618825	1.48041	1.89231	0.848526	0.452452	0.258044	1.54848	0.407945	-0.0675051	0.108863	0.0773705	0.573768	-0.606211	0.737401	1.39132	0.964481	3.61125	0.115052	3.17496	1.9357	1.14234	1.08134	-0.229291	1.59425	-0.917082	0.23499	-0.260058	2.40292	0.529655	2.62988	0.404598	-0.128481	0.679015	0.857276	-0.180332	1.40395	1.80012	-0.964017	0.00775443	0.450984	1.0872	0.216864	0.884712	0.84421	0.23396	1.32303	0.613315	-0.00511773	0.253007
562	0.302275	0.660062	1.06118	0.201907	0.364455	1.13996	0.35074	0.668584	1.27236	2.07432	0.149254	0.955675	1.88627	0.203794	0.0706552	0.396463	1.57618	1.82413	1.78121	0.170293	0.308097	0.452343	0.737689	1.51028	0.472583	2.09568	0.838386	0.699024	0.129989	0.377417	1.72246	1.802	1.29381	2.01341	2.14423	0.162205	2.29181	-0.00940986	1.88253	-0.00735207	0.290387	1.29596	-0.525835	0.149091	0.772399	-0.0712175	0.386173	0.893693	0.309828
563	0.664365	0.128662	2.55803	-0.0509031	-0.126754	1.76261	0.280497	0.115602	2.45106	0.568856	-0.215401	-0.581521	-0.246968	0.565811	-0.253746	-0.584952	-0.0330553	1.51643	0.643113	0.441415	-0.116231	2.47586	-0.897721	2.62375	0.25115	1.58458	-0.00609824	0.0310708	0.817759	0.619591	2.05944	1.47562	0.791465	-0.21424	0.522668	0.913028	0.790774	-0.590606	1.40669	0.534934	0.0824561	1.33997	-0.378699	-0.0217241	1.69492	0.0788027	-0.0717469	1.20266	0.762617
564	0.231866	-0.0417283	1.06881	1.53726	-0.0733294	0.67174	1.00267	0.0699463	1.07512	-0.525423	0.572628	-0.300881	1.86539	-0.153117	0.157418	0.361909	0.889595	1.4109	1.92513	0.901448	0.528094	0.8712	1.43932	1.81103	-0.643928	1.82295	0.293006	1.33512	0.918783	-0.5993	1.28419	1.83096	1.029	0.869153	0.3434	0.630858	2.08165	0.55412	-0.442031	0.212628	0.105947	0.578105	-0.153128	0.0147007	0.82323	0.572274	0.387182	0.734179	0.119903
565	0.585758	0.193261	1.20775	0.519971	0.0819796	1.4656	0.45853	0.235598	0.51404	-0.302484	-0.0937336	-0.216939	0.569907	1.08529	0.0285571	-0.157675	1.34781	1.61814	1.02326	3.8867	0.331142	1.43778	2.10032	1.39394	-0.206328	2.3801	0.0496355	0.322509	1.15017	0.277531	0.12805	1.28893	0.693571	1.28527	0.85163	0.678076	2.32813	2.22837	-0.062456	0.589946	0.410375	1.45091	0.645177	-0.198703	1.74078	0.526669	0.204683	1.81059	0.333072
566	0.135144	0.0500245	1.14391	0.171009	-0.425402	0.103727	0.720747	0.246085	0.334698	-0.522274	0.870021	-0.445535	-0.104353	-1.08501	-0.295769	0.217996	0.271721	0.444387	-0.0578015	0.64827	0.169021	1.15668	0.597478	0.511416	-0.49348	0.548998	0.683124	1.15962	0.434591	-0.313929	0.26039	0.62515	0.0186273	-0.150979	-0.203059	0.49366	0.464814	0.63828	-0.0876673	0.213859	0.307384	1.23046	0.585137	-0.208127	0.161665	0.613954	0.137091	0.365118	0.19833
567	0.15877	0.335485	0.132054	0.33111	-0.112538	0.138691	1.25959	0.0917113	0.0497643	-0.0401035	1.58766	0.141011	1.08945	-0.575577	-0.0623425	0.454353	0.713006	0.53462	0.110844	0.479235	0.0575925	1.86214	0.567655	0.274237	-0.153451	0.143958	2.28536	0.866101	0.593326	-0.468846	0.679838	0.839446	0.260242	0.146497	-0.942349	0.590407	-0.242455	0.63332	0.270395	0.275828	-0.040532	0.738245	0.102603	-0.0717969	0.843656	1.1767	0.074875	-0.216867	0.811812
568	0.321411	0.435339	1.53744	0.311748	0.1646	0.129229	1.98783	0.512883	0.281412	1.0352	1.06438	1.52959	0.21762	1.59561	0.154027	0.901415	-0.533945	0.784054	0.865833	1.38682	0.230522	1.44416	0.59783	0.264792	0.865712	0.0155451	-0.0396782	1.53176	0.890007	0.413207	1.06135	2.80897	0.0830632	0.703811	1.99567	0.786958	1.32447	0.496924	1.26253	0.682309	0.385106	3.52821	0.417276	0.433218	1.03055	1.7259	0.707965	2.57393	0.519206
569	0.0633622	0.020275	2.44644	-0.301379	0.0694805	0.6467	1.50577	0.0520374	1.02348	-0.444085	1.24794	0.279039	1.01506	-0.746529	0.19016	1.04178	0.113528	0.0639714	-0.616091	-0.0994151	0.120424	2.28693	-0.419233	0.159507	0.285222	-0.0736792	0.520577	2.96278	0.547425	0.294402	0.427519	0.536877	0.219546	0.117795	0.503132	0.585227	0.143357	1.08965	1.0393	-0.109267	0.318627	2.28281	-0.0499737	-0.302221	0.22092	1.45296	0.0653749	0.606257	0.0992632
570	0.287503	0.398039	1.00959	0.806697	0.695213	1.38795	0.419562	1.16597	2.15516	0.625152	0.539947	0.551423	3.63542	2.47248	0.968338	-0.292394	0.876732	0.318411	0.309083	0.698337	0.420286	2.54071	0.0703718	0.395569	0.396027	0.200203	0.530425	0.0656066	0.715809	0.25592	0.950496	0.246609	1.00989	0.537681	3.96051	1.20967	1.0204	4.12639	0.684164	-0.0771438	0.645729	0.697514	1.61172	0.760826	1.87641	0.627662	0.36635	1.64017	0.701989
571	0.164409	0.496018	0.520501	0.109251	-0.0631443	0.320412	0.224181	0.151623	0.638692	0.24032	0.0769879	0.145344	0.155126	0.00578209	0.183235	-0.200099	-0.298995	0.224328	-0.546244	0.367481	0.159141	0.482179	-0.296869	0.483264	0.597038	1.10407	0.315165	-0.132171	0.102455	0.262381	0.850202	-0.0393513	-0.326691	0.0503746	2.07411	0.638644	0.305884	-0.155568	0.347275	0.0909015	0.553827	0.104511	0.737262	-0.163019	0.604035	0.319591	0.683054	0.11177	0.984131
572	0.293153	0.178646	0.107773	-0.278806	-0.133866	-0.16104	-0.0851602	0.0499233	0.0611177	0.115051	-0.388214	-0.286796	-1.06702	-0.699053	-0.366533	-0.809887	-0.808374	-0.374657	0.150292	-0.120157	-0.654519	0.14146	-1.05583	0.156625	-0.432925	2.41812	-0.841247	-0.2574	-0.0344888	-0.270771	0.293407	-0.130259	0.253242	-0.303476	0.750972	0.343758	-0.296457	-0.364496	0.0428318	0.284076	0.715499	-0.232754	-0.112202	0.064678	-0.32016	0.779427	-0.118781	-0.0657635	0.703286
573	0.760458	0.229503	0.652383	0.675759	1.18136	1.78493	2.18596	1.72167	0.864519	2.20141	3.56945	-0.116109	2.35108	0.0892838	0.410353	0.576112	0.390842	0.519595	0.255652	2.00763	0.6267	0.393371	5.6859	3.07852	0.576531	1.94264	0.782371	0.922769	1.2681	2.93099	0.736206	0.0744743	0.227567	3.0598	1.11335	1.0946	0.217516	1.15932	2.33523	0.828279	0.0719882	0.0193104	0.124349	0.629547	0.417144	0.397017	0.848857	1.71765	0.206487
574	1.66972	0.452439	1.21184	0.362682	1.74956	0.71603	0.892659	1.7829	1.24812	1.5541	1.99286	0.831062	0.375682	0.489603	0.517361	0.526594	1.50719	0.549405	0.767471	0.943486	1.37713	1.4553	1.94997	0.954089	0.673848	0.998207	1.83587	1.72911	1.39993	1.90644	0.812138	0.281182	0.561009	1.41432	-0.290339	1.42973	-0.130014	0.667358	1.28426	0.424293	0.697163	0.0452225	-1.91423	-0.342374	0.367673	0.0970568	0.444595	0.609484	0.822522
575	1.22419	2.18432	1.94162	1.94259	2.05937	2.22622	1.39427	1.67597	0.923954	1.78995	1.6767	2.66123	2.39075	0.65796	0.672316	0.590281	1.08072	1.46513	1.99681	1.46715	3.06671	1.44577	2.66961	2.5177	0.943827	1.78977	1.80624	0.157701	0.873039	2.04694	1.11165	0.948277	2.29153	2.56182	0.26981	2.9942	2.67816	0.527995	1.51607	-0.0507537	-0.0240689	0.76992	-0.158145	0.354702	0.455649	0.197797	0.879066	-0.300843	0.45914
576	3.86316	3.18241	2.8027	2.35522	3.32696	2.55781	0.951122	2.91644	2.71291	2.63014	3.08677	3.98082	1.66818	2.24873	1.9153	1.45366	4.30984	2.46983	3.4174	3.29033	1.93636	2.60118	2.13664	2.23675	1.35887	3.09698	2.95025	2.91075	1.9441	1.58766	3.72209	2.55431	3.33732	3.51482	2.14271	3.03655	1.52279	1.84383	3.21983	2.57472	1.81584	1.64272	1.30982	2.215	1.81368	0.623554	2.55964	2.10243	1.80437
577	2.47001	2.17478	2.15968	1.90287	1.90122	2.69365	0.590924	1.54064	2.44821	1.91887	3.48925	3.44408	1.58048	1.58862	2.9589	1.16118	1.6611	1.22979	3.57148	2.88729	0.979464	2.22957	0.944638	1.7266	0.927415	1.16727	2.05684	1.78842	2.65623	0.645528	2.70832	0.6825	2.9499	2.73507	1.51043	1.87583	2.12984	1.07518	5.55433	2.16973	2.03897	1.75871	2.1514	1.09364	2.12646	0.411415	1.97604	3.96063	1.96081
578	1.73155	1.94545	2.91887	-0.214955	0.983288	1.70151	-0.0115871	0.43067	1.31464	-0.830147	-0.224233	1.58921	0.0768943	-1.17693	0.0550417	-0.206111	0.167724	0.0885225	-0.875552	-0.0411514	-0.301767	2.04597	-0.876321	0.715294	-0.625089	-0.128547	0.760812	0.449003	-0.128931	0.314143	0.162754	-0.0529527	-0.318761	0.645208	0.0902766	1.10627	-0.180964	-1.0364	1.27357	2.33375	1.24907	7.79905	-0.649406	0.558763	-0.832647	0.152423	-0.0338637	-0.088713	-0.0261537
579	2.11922	0.82766	0.718536	2.55915	0.934289	1.54626	0.759172	0.671961	0.835883	0.571378	2.40868	0.487913	1.211	0.837054	2.17352	1.07021	0.911552	0.664223	2.61916	0.71583	0.0749049	0.888308	0.126509	0.995917	0.559918	0.259868	1.87936	0.278704	1.3328	1.01197	1.80706	0.349767	2.58979	0.908481	1.10481	1.72832	2.32322	0.839458	0.610387	2.08715	0.455872	0.713759	1.91222	0.399534	1.05481	0.710948	0.485926	0.483145	1.20867
580	1.31726	1.066	1.29308	1.08006	1.32019	0.325079	1.21645	1.08856	0.819519	0.0141677	2.24643	0.587157	0.834958	0.621661	2.29502	0.731924	1.2374	0.479826	2.18095	1.45982	-0.441058	0.944179	0.0386662	0.923263	0.981738	0.33052	1.36421	0.0229815	1.36292	1.20935	0.0500329	0.372297	0.408966	4.0359	0.971175	1.47181	2.94026	-0.349909	0.113674	2.50299	1.03559	1.15167	1.41189	0.634469	0.4225	0.733299	0.95293	-0.582177	0.44097
581	0.238329	1.66299	1.47255	0.269326	3.11419	1.48597	1.90212	2.24794	1.76556	0.571002	1.94331	-0.586141	1.74268	0.84077	3.47411	1.76686	1.43216	2.05594	1.9719	1.56324	0.173681	0.632618	0.461233	2.61893	0.825348	0.906499	3.68842	1.58023	1.96557	2.0159	1.14613	1.20175	3.2087	0.0584805	2.21213	2.27951	2.82834	0.211964	-0.173879	0.0845377	1.85706	0.730302	0.148311	2.01293	-0.0447898	1.21522	1.19513	-0.333577	0.196346
582	0.915883	1.69284	3.04927	1.13909	3.54483	1.47476	1.17196	2.81117	1.9671	1.70875	0.887885	1.34167	1.32395	1.48429	1.90858	0.279345	1.55073	1.24802	2.13143	0.712049	0.9456	1.40283	3.09383	1.84542	0.721926	1.75536	3.22219	1.17847	1.07751	1.43717	0.746789	2.87822	2.25174	0.0358003	1.49209	0.849667	3.16129	1.39593	0.38231	0.0497383	0.777547	1.43618	-1.28691	2.30538	0.105123	0.0948234	2.21851	0.523122	0.298175
583	1.8625	2.81085	3.44254	1.23208	3.5252	2.15573	2.33956	5.93971	1.07718	1.55712	1.85799	1.2249	2.20117	1.96618	3.44864	1.81583	2.76665	2.40704	2.40661	2.56285	0.943955	3.4193	7.12392	4.5874	1.65528	5.89351	1.14139	3.4804	3.75476	4.34946	0.891021	6.72162	2.24467	0.39506	2.4316	2.84596	2.77834	2.15908	0.247509	1.34635	2.25206	2.05672	1.21618	3.40013	1.23314	0.884944	4.09136	0.940592	0.725234
584	1.09945	1.88882	0.840964	0.71133	2.40613	0.329016	-0.135284	0.666591	0.2964	-0.815445	0.982708	0.274293	0.680277	-0.463959	0.647282	-0.447551	-0.432495	1.08839	1.21679	2.06693	1.22548	1.73716	1.13567	1.02728	0.299985	-0.0863879	0.22372	3.54021	1.77566	1.8368	0.774688	0.118425	0.595724	0.8225	0.154408	-0.185849	0.881098	1.08405	1.08368	0.630502	1.47605	-0.735483	0.509055	2.3188	-0.25032	-0.152265	0.937207	1.67066	0.261084
585	0.605952	0.716009	1.03704	0.605197	1.55444	1.06561	0.973011	1.28953	0.470204	0.556303	1.59089	0.178006	0.259375	0.543954	1.4455	2.4142	0.882974	1.08579	0.538994	1.60921	0.502602	2.34877	3.58794	1.88537	1.06911	4.13655	1.1285	1.78938	1.33222	3.13294	0.564345	3.53437	2.1105	0.815135	0.8796	3.37629	0.922512	2.133	0.878113	0.704063	0.763162	0.980719	2.06506	2.70611	1.11397	0.515956	2.56769	0.410466	1.6568
586	2.34981	0.529007	1.7183	1.87822	1.68278	1.79742	1.08778	3.32116	1.81529	0.680405	0.400162	0.823886	0.936886	1.20107	2.99124	0.502552	1.05063	0.969612	2.77988	1.30823	1.02893	2.12626	3.36171	2.56192	1.43733	3.76935	0.654069	0.15898	2.50674	2.66576	2.66977	3.1297	2.15339	3.15176	-0.665777	2.32173	1.03511	1.95278	2.30911	3.3996	1.0695	2.58137	4.89447	2.30142	2.10643	0.554117	5.31883	3.13081	1.54164
587	0.430888	-0.180453	-0.0201936	0.657837	-0.181337	0.793586	0.447756	1.70765	0.216357	-0.767725	0.117274	-0.34886	0.0870469	0.95776	1.35074	-0.294305	-0.0144358	-0.304251	1.58376	0.034128	0.492651	0.0610275	-1.80187	1.00324	-0.702363	2.6538	-0.581656	-0.0143793	1.59767	0.864365	1.32728	3.05349	0.512385	0.30302	-0.652466	0.178005	-0.186256	-0.623705	0.853124	0.758906	0.087294	0.539054	2.07028	-0.29279	1.33643	0.394712	1.96812	-0.0366227	0.301542
588	0.137898	0.227082	0.889751	-0.131332	0.264225	0.709848	1.04084	0.504172	0.751042	2.08376	0.190188	0.222981	1.18039	0.225608	0.700944	0.199406	0.473327	0.847107	0.488107	1.3467	0.223882	0.024164	-0.229134	1.11451	0.0486827	0.284624	0.487436	0.826719	0.784699	0.231192	0.920512	0.358022	0.203228	0.67831	0.789061	0.147778	0.197829	1.69306	0.250984	0.00887879	-0.302511	0.778856	-0.0234585	0.112899	0.640839	0.692666	0.259869	0.299342	0.167008
589	0.756587	0.422146	-0.200309	0.337136	0.668269	0.356081	0.389665	0.278701	0.423762	0.975978	0.557657	0.555194	2.32635	0.495864	0.392704	0.822982	0.355945	0.383242	1.89232	1.92692	0.232317	0.277757	-0.9046	0.421391	0.5348	-0.142238	1.42471	0.363389	0.654735	0.230855	0.539261	0.253811	1.85944	1.0735	1.11705	2.75423	0.820755	0.381836	2.29918	0.563736	-0.0787403	-0.0616854	0.187307	-0.339176	0.64393	0.586452	0.138821	-0.0721042	1.01199
590	0.874369	0.613669	3.53969	0.825195	0.724534	2.02393	2.65528	0.964096	2.69714	4.88618	1.83495	0.879991	2.77647	-0.929118	1.80086	0.438078	0.385705	1.3376	-0.339621	4.34782	0.0742627	0.208147	0.0312505	2.99976	1.37643	-0.546155	2.54778	0.0813025	1.23404	5.55399	0.544168	1.02358	0.571795	0.877222	0.331189	0.987984	1.92483	2.04525	0.276191	-0.485299	0.266928	4.22418	-0.202916	-0.107154	0.696149	1.41896	0.254526	0.921521	0.682439
591	0.738114	1.20029	0.868439	1.13708	1.18619	0.573467	0.892544	1.76836	1.12755	1.50665	4.87615	0.426172	1.14764	1.4221	1.61412	1.53896	1.04895	1.61055	1.39121	1.18365	0.588519	0.568867	0.467858	0.64445	1.93887	1.17764	2.48921	0.937061	1.95928	0.534347	0.91301	0.477242	2.02138	0.511357	1.10967	0.677449	0.70733	1.11569	0.0900391	0.486821	0.324988	2.99029	0.246094	0.347489	0.443901	2.74932	1.03125	0.827338	0.757893
592	0.240924	0.496846	0.265605	0.535844	0.641828	0.263995	0.720872	1.0465	0.151606	1.11891	1.6531	-0.112273	2.16964	0.629799	1.19087	0.209553	0.333355	1.87662	0.127908	0.431601	0.000366047	0.14421	-0.202956	0.150715	0.3934	0.215025	1.17053	-0.0606269	0.722245	0.0411397	-0.314991	0.288979	1.39697	-0.257547	0.132824	0.870408	0.0732544	-0.0280997	0.304903	-0.316791	0.289501	1.03453	0.0697446	0.122676	0.214112	0.172126	0.299578	0.283398	0.39807
593	0.428231	1.38112	0.150544	0.114555	-0.0448858	0.0781352	0.215825	1.62744	0.139221	0.779362	0.0104535	-0.364995	-0.356344	0.720347	0.991879	-0.0607763	-0.244321	0.8469	-0.316935	0.742534	-0.312738	0.100593	-0.918544	0.0695137	-0.394589	2.71628	0.65184	-0.0701944	1.19652	0.327428	0.425121	1.20804	0.755123	0.202198	1.24505	0.531622	-0.312011	1.86655	0.00959751	0.181633	1.50035	-0.119317	-0.307233	0.074074	-0.274445	0.0299032	1.12127	0.0800497	1.08486
594	-0.144279	0.534543	0.163572	0.351087	0.0558865	0.187038	0.63776	1.30036	0.0880372	-0.318476	1.03721	-0.279544	0.371429	1.19332	0.105027	-0.307703	0.339584	1.1342	0.522802	-0.101347	1.5974	0.248647	-0.46503	0.524906	-0.0899183	0.774577	1.48793	0.411839	0.308476	0.272858	1.28183	1.58174	1.14245	0.455188	1.55966	0.0338551	0.573113	4.16904	-0.40266	-0.323364	0.595181	0.0279027	-0.0570031	0.0197806	0.0100607	0.370019	1.67992	-0.118844	0.2602
595	-0.00680936	0.892009	0.0964653	0.455513	0.145355	0.491186	0.400433	1.84996	-0.169043	0.140992	1.94276	0.110082	0.964348	1.84999	0.154355	0.258668	1.01347	0.895903	0.104028	0.840596	0.271316	0.695976	-0.368909	0.304666	0.473949	0.327882	0.453678	0.153659	0.158333	0.189987	2.21455	1.11963	1.56808	1.76087	0.807166	0.281485	-1.29414	0.865202	1.105	-0.433078	0.500681	1.17797	-0.274939	-0.143079	1.54324	0.269892	2.03728	-0.914349	1.10914
596	-0.131531	0.337666	1.82712	0.00300223	-0.104811	0.552186	0.3041	0.495779	1.17341	-0.189674	2.31009	-0.0236867	0.906853	-0.481501	0.0770414	2.25593	-0.231853	0.546181	-0.363565	0.770428	1.42968	2.26925	-0.0868406	0.10374	0.6138	0.441633	0.742787	0.689327	0.0724097	0.654653	0.84142	1.6317	0.539637	0.996305	2.27709	0.135223	0.367018	1.42695	1.3268	-0.147855	0.96196	1.674	-0.0347073	0.126702	0.379285	0.232749	0.82118	0.522867	0.42721
597	1.06432	1.42209	4.32051	0.348176	1.23483	0.279381	1.01033	1.5792	1.14246	0.406159	0.891311	3.0012	1.19434	1.25212	1.0198	0.484492	2.22508	0.296415	1.41833	3.5993	0.495829	2.50988	0.0504744	0.580579	0.593613	-0.113185	0.272753	1.82939	0.632692	0.820559	1.55313	0.474536	1.07512	0.610057	3.95224	1.81405	1.42165	1.61907	1.83138	0.885067	1.79754	2.55606	0.269873	1.6172	-0.0842604	0.482739	1.20359	1.55124	2.09654
598	1.43141	2.53782	6.61462	1.60156	1.93775	0.868147	2.29962	1.89549	1.91564	1.02206	1.34477	6.48077	1.41379	0.261594	2.66423	0.4803	2.73975	1.04617	2.23765	3.55048	1.47005	3.00756	2.73818	1.94244	1.59022	1.65336	0.236611	1.0757	1.67598	1.89537	2.93894	0.29488	1.95587	0.835284	4.27124	1.91585	3.13404	1.9534	2.56572	1.2985	2.35767	5.28129	1.46283	2.2435	0.971571	2.23397	2.28457	1.89209	4.14618
599	1.2022	1.93796	0.434854	0.524449	1.30497	0.697	3.05933	2.83073	1.24936	-0.0663082	0.353943	0.345792	-0.11311	1.42866	3.72941	0.434185	0.601608	1.57669	0.74903	2.79967	2.10962	3.08285	3.15365	3.13626	0.628875	1.6026	0.315419	0.979953	1.87843	1.49105	0.522739	0.186802	0.812004	0.17609	2.3906	1.91101	2.25134	0.655218	-0.0625064	0.717761	2.05878	0.231548	0.831705	1.715	0.735393	2.33642	1.82114	1.5993	0.239722
600	4.71052	4.04667	0.0129101	4.30734	2.93088	2.4761	0.478245	0.98227	2.51856	-0.218851	0.387607	0.204347	4.0429	3.37032	1.43427	0.992801	-0.103237	0.586728	0.553855	0.929446	0.516892	3.0869	4.69853	0.587275	0.460014	-0.261262	-0.0637719	1.95581	3.22267	2.40287	0.318692	-0.13424	0.303202	0.0459015	2.97259	3.20179	3.21107	2.89538	0.894882	3.52601	3.68105	-0.254056	3.50883	3.12679	3.43052	-0.0411271	0.884402	4.38883	0.0423436
601	2.34803	0.544683	0.464969	2.52167	0.157956	0.686485	0.675446	0.780009	1.40404	-0.57703	1.37336	-0.258925	0.575523	-1.20059	2.90428	-0.305963	-0.46286	1.41437	-0.870075	0.842327	0.492335	3.54205	0.509097	2.53517	0.178477	-0.504495	0.307207	1.23142	1.51955	1.0688	0.364598	0.408312	-0.0247766	0.536746	1.58076	1.31906	1.06716	0.98898	0.416154	1.00997	0.654024	0.577779	1.55854	0.262582	-0.0784178	0.160826	0.773606	1.3858	-0.0547535
602	0.310874	0.320498	3.40748	0.316991	-0.105198	0.479392	-0.0493306	0.3879	0.99907	-0.679382	0.232913	3.15324	0.573348	-0.569111	0.647269	-0.645035	-0.103961	1.56774	-0.13379	5.90227	4.58793	0.269858	-0.634182	0.200619	-0.633377	0.0626114	0.65381	0.0478248	-0.0965031	-0.00946739	-0.16867	-0.505613	0.0691175	0.910345	-0.401817	-0.45175	0.622888	-0.408465	-0.0195225	1.01815	1.27776	1.04452	1.06508	0.157827	0.263414	-0.0617912	0.112533	2.83852	0.264713
603	0.323748	0.255343	1.62854	0.461736	0.226415	0.776586	0.290618	0.944991	1.66064	0.344898	0.804186	1.11199	0.123956	0.161883	0.85392	0.308941	-0.323165	0.542856	0.786046	0.531074	0.279544	0.727698	-0.0298025	3.08164	1.12325	2.15773	-0.58988	0.298361	0.224106	0.282675	0.754895	0.973201	0.928381	1.50532	0.0455406	-0.1337	0.421721	2.47795	-0.285749	0.227843	0.229777	0.869536	0.231893	0.282867	0.455769	0.634537	0.996513	0.483563	0.450057
604	1.46686	0.376691	1.64963	2.91268	1.10479	0.233107	0.452622	0.920504	0.722844	0.145403	0.364848	1.89191	1.75843	0.0646177	0.232111	0.196168	-0.196533	0.571952	-0.540991	0.949226	0.330258	1.02032	0.615257	0.933334	0.476592	0.428364	1.09745	0.913313	0.915872	-0.35153	0.0398564	0.856971	1.34508	0.797872	-0.195873	-0.500724	1.33148	0.439629	0.83487	0.677405	0.630156	-0.278865	2.52637	0.337917	0.646117	-0.184737	0.292948	0.892014	-0.19855
605	1.30252	0.95317	3.31536	0.280594	0.959355	1.09767	3.52276	1.9419	3.30536	0.872167	1.06344	1.3292	0.890243	0.0988514	1.13145	0.444416	1.39809	2.03729	0.291019	3.19269	0.695068	1.29561	3.10998	2.69857	1.39845	0.99071	0.457318	-0.0932718	1.72735	1.2728	0.724798	4.12971	-0.11032	2.94373	0.962499	0.202973	1.95431	2.03264	0.00120945	0.070189	0.149212	3.48065	-0.711534	0.00783683	-0.0747907	2.24668	1.04868	0.51352	1.02525
606	4.07017	1.33178	0.950444	2.61602	1.10823	0.907748	0.623523	1.1733	1.86243	0.976787	1.8718	0.98912	1.81078	4.28013	1.67713	0.601378	0.512248	2.27719	2.61226	3.03711	1.7453	3.5895	1.64445	2.62259	1.49726	2.3075	1.99278	1.17631	1.4916	1.28776	1.99089	1.8372	3.14424	2.7175	1.59342	1.65503	3.21069	2.14104	1.12123	1.66692	0.840442	0.989483	1.7162	0.776648	1.11814	0.520532	1.1095	0.911653	3.67562
607	3.92228	0.879448	0.206831	3.15292	1.14016	3.29287	0.898065	0.960495	2.63026	1.35191	1.39414	1.06684	2.90574	3.22381	1.0826	2.43067	1.2882	1.48137	2.59095	3.61538	1.32401	2.99791	1.84025	1.99977	2.16406	2.60949	1.40366	1.35164	1.03414	1.87613	3.28295	1.86609	2.6221	0.931022	0.367465	1.82938	2.04561	2.23911	1.86288	2.51061	0.623742	1.38653	1.11987	0.419155	4.44223	0.683062	0.896647	2.62137	4.06874
608	0.448686	-0.00128824	0.233961	-0.150027	0.546273	0.318255	1.11796	0.326498	1.22741	-0.40903	-0.278184	0.815217	0.971607	-0.061087	0.682096	2.16034	0.64672	0.677988	0.894566	1.27959	0.324469	1.73466	2.40201	1.84811	-0.671424	1.40536	0.164441	0.357735	0.232828	-0.144278	2.6243	0.69844	0.0858726	-0.221372	-0.916605	-0.0346386	1.04034	1.95219	0.677584	0.787766	-0.185167	1.14688	0.0281855	0.614046	0.813333	0.614736	0.370264	1.17778	1.34437
609	0.0107534	0.648892	2.95478	-0.235024	2.0467	0.238781	1.18026	0.322371	1.24225	1.22428	-0.279426	-0.0160719	2.48774	-1.3455	-0.25484	2.13495	-0.747209	1.81711	1.11851	0.962518	0.963238	1.25671	1.38564	2.49603	2.59792	2.76271	0.18613	1.98333	0.165652	0.035597	1.82226	1.4596	1.54372	0.73569	-0.442599	1.06399	0.667697	4.61601	2.31248	0.045058	0.292678	2.11006	-0.164386	1.71858	0.601459	1.74141	0.593962	1.92351	1.62333
610	0.170484	0.165167	0.240494	0.0195707	0.668061	0.873926	0.479765	0.160892	0.897524	0.332844	0.0668815	-0.0915704	2.38654	0.236844	1.82511	0.161061	0.506814	1.86243	1.00983	0.157302	0.431466	0.212888	0.381963	0.356001	1.19536	0.544497	0.713938	1.28777	0.69655	0.107908	2.35552	0.402496	1.83919	0.112835	0.524788	1.23826	0.161241	1.87429	0.949833	0.298828	0.169193	0.0644411	-0.201799	0.569555	1.12022	0.167348	0.0816066	0.766806	1.93415
611	0.214365	0.0733886	-0.00800916	-0.0409492	0.441974	0.842353	-0.289195	0.0142585	0.0471025	0.147688	-0.42873	-0.410594	2.9325	-0.447536	-0.303309	0.0201694	-0.61614	0.633022	0.111141	0.0293619	0.64602	0.0211864	-0.845642	0.270451	0.905465	0.0407162	0.734092	1.22823	-0.0260779	0.199757	0.312847	0.141901	2.50334	-0.185525	-0.85782	0.0719829	-0.415679	1.05931	1.22373	0.0191743	0.110032	0.0962803	-0.345087	0.424587	1.09611	-0.0598844	0.083272	0.157191	2.0048
612	0.54603	0.35337	0.188441	0.22155	0.661491	2.3359	1.08974	0.444405	0.0834793	0.656694	-0.164833	0.00528204	4.26274	0.53044	0.901078	0.618792	0.310735	1.4505	2.83992	1.23122	0.295167	-0.209906	0.4201	0.260984	0.999096	0.568383	0.58782	1.34765	0.561104	0.960486	1.31035	1.91038	1.83164	2.50811	2.45762	1.42048	0.748085	2.81013	1.1406	0.482712	0.464334	0.803785	0.205712	0.0999534	2.05053	0.288759	0.472603	0.115351	1.11091
613	0.579262	0.321206	0.432184	0.328078	1.44241	2.44424	1.44736	2.22088	0.427566	1.12854	0.523995	-0.00341658	3.22155	0.751847	1.34667	1.07257	0.790811	1.89163	2.44151	1.03602	0.266257	0.278082	1.74481	0.69083	1.26919	1.00668	1.64905	2.29858	2.93499	1.20763	0.685701	2.50171	1.08738	3.30477	2.49531	1.86122	1.35007	3.04666	1.83164	1.68675	1.04088	2.54678	-0.155697	1.01037	2.09677	0.863895	2.77459	0.429749	2.18571
614	0.140259	3.87873	0.138474	0.955012	0.818339	0.888738	0.647118	2.18093	0.700323	0.354822	0.120154	0.214832	3.29282	0.0630653	1.38332	-0.0911056	1.11199	0.57525	2.3698	1.28105	-0.0607179	-0.0878316	2.42414	-0.207035	-0.676063	0.945414	0.62376	2.45191	1.51154	4.06362	1.34514	1.72693	0.579981	2.95738	3.78929	-0.250519	0.110469	1.71089	2.07195	0.55467	1.01288	1.19634	0.262124	0.225739	1.31317	0.185895	2.37165	0.994976	2.9732
615	1.25553	2.48124	0.517985	0.648346	1.23176	2.50269	1.72003	3.28903	1.43981	1.92435	1.3085	0.427959	-0.155334	0.459267	3.80516	1.67905	2.07593	1.62486	2.44735	2.04385	0.0840989	0.523445	2.14322	2.74743	1.20076	1.401	1.3901	2.01655	2.25385	4.25381	1.5731	3.10795	2.45722	1.60721	3.69341	2.22892	0.6522	2.17561	1.02124	1.63398	1.27017	2.63549	0.118987	0.811358	2.48402	0.787496	3.20118	1.46372	1.72193
616	1.36402	3.20705	0.667023	1.40469	3.16641	2.53317	3.20883	4.0093	2.16621	3.08793	2.17311	0.928106	6.43138	0.627818	3.89946	2.59928	3.04893	5.0958	2.12336	6.71287	0.568355	1.90925	3.23371	4.04683	3.22077	1.86426	1.66797	3.38668	3.61741	2.18187	4.22912	3.29346	2.53814	2.0495	3.55706	2.94881	0.756974	3.4812	2.44965	1.78711	3.94499	3.92829	0.487147	3.15321	2.02438	3.87215	3.82566	2.08003	2.10541
617	1.24262	2.973	0.374864	1.01973	1.37626	1.49028	1.92537	1.5981	0.247893	2.2492	0.656236	1.63101	0.776635	-0.840542	0.0714472	2.35756	0.302909	2.54819	-0.314828	1.86227	0.847783	2.5084	0.183373	1.72275	0.277169	1.66264	1.24318	1.89801	2.63185	1.22405	-0.17735	1.55566	0.442247	1.98639	2.30641	1.50087	0.999213	1.0712	0.9463	1.11899	3.47285	2.78296	1.47962	1.33135	1.72374	2.39643	1.94859	1.41024	1.15202
618	1.43473	2.59334	1.45789	3.55149	1.20771	0.805569	2.64318	1.41921	2.59188	1.88745	0.885664	3.59546	1.76835	1.12586	2.24309	1.45777	1.74764	4.56162	3.00401	1.87959	1.74556	2.21516	0.166526	2.08332	0.611163	0.294645	3.30891	2.04871	5.62803	0.578288	1.062	1.56468	0.686034	0.733755	2.69383	2.14309	1.89046	1.80258	0.709367	1.74638	3.45306	3.26688	3.49059	1.49566	1.74435	3.86749	1.47107	3.77544	0.895385
619	1.21725	1.82518	0.99878	2.98248	1.89064	1.34696	1.66751	2.10872	2.34978	1.77766	0.341017	2.6139	4.5406	1.8819	2.21634	0.922227	2.7136	1.5393	3.15051	1.72145	1.95813	1.48622	-0.127725	1.30965	0.419783	0.4436	4.16011	1.15463	1.79062	1.45513	0.908184	1.91825	0.467749	0.882212	2.15864	2.64827	2.29322	0.971399	0.532133	2.03336	1.66338	2.2779	3.31604	2.0187	1.33053	1.85135	2.30632	1.32056	0.741472
620	1.20244	1.53015	1.57695	1.07829	1.26357	1.1596	0.383171	0.710008	1.11408	0.831083	0.53977	1.84005	0.761669	-0.928622	1.0425	1.42632	0.246206	1.28621	-0.655801	1.02525	1.1774	2.44013	-0.574954	0.654526	-0.913367	-0.581148	1.51284	2.4442	1.44134	2.04587	-0.034416	0.864961	-0.157699	0.190811	1.35529	0.312591	1.26739	-0.169591	0.348613	0.383385	1.39133	1.70175	1.36869	2.27722	0.648037	1.27714	0.422143	1.89376	0.744539
621	2.6277	3.0154	2.02246	3.05672	2.87267	1.94969	1.53333	2.92907	2.31619	3.52384	4.92071	2.39121	2.53106	1.02377	1.94933	1.91322	1.9598	5.07257	3.00361	4.08193	0.986798	2.14849	1.07038	2.01016	2.85807	0.437229	2.01122	2.07697	3.18272	3.68257	2.71575	1.50296	2.39052	0.364043	2.6867	2.55541	3.2013	1.37767	2.05268	1.48567	1.91989	1.99186	2.19236	2.422	1.51979	2.40962	2.75738	1.28166	2.43765
622	0.953743	1.02231	0.938976	1.34996	0.873853	1.08879	0.570626	1.78019	0.856532	2.63772	1.34278	0.613357	0.0588137	0.292263	0.913995	0.383095	0.751137	-0.0180369	0.787649	0.88705	0.0367396	1.02052	1.09123	1.04726	1.86837	0.444186	0.462048	0.382947	-0.064064	5.02493	0.352731	1.0151	1.7207	0.486213	2.50394	0.511357	1.69407	1.97361	1.06928	0.6036	0.615344	1.11516	0.398171	0.0209808	0.457941	0.570488	0.00206272	1.07514	0.125362
623	0.756842	3.63689	3.11692	0.279997	2.6497	2.59258	1.27004	3.19626	0.321732	4.19348	2.19212	1.25869	-0.340248	-0.177115	1.49755	0.333586	0.893263	0.935811	2.12056	2.11474	0.028541	3.47254	1.81243	2.92	5.7763	0.63487	0.870813	0.126529	0.701874	3.83008	5.73818	2.25401	4.5188	3.0739	5.34797	-0.317992	1.26529	-0.78576	2.80561	0.18656	2.11212	3.42981	-0.161129	2.86351	1.32099	4.24421	2.39599	1.04445	1.74665
624	0.301489	0.914965	0.716215	0.844853	0.800939	0.920106	0.358781	0.492134	0.226243	1.89465	0.577158	0.2256	0.300569	0.0382706	1.23835	0.197026	-1.0707	1.67869	0.271267	0.284999	-0.0137289	1.65869	2.39291	0.257892	1.08318	0.436024	-0.0142699	0.233338	0.92045	0.00599712	0.388107	0.498432	0.710039	2.00515	0.467421	0.397388	1.59135	2.05318	0.411216	0.710852	0.472315	0.897255	-0.408719	0.705822	0.49404	0.353835	0.440777	0.285478	0.470248
625	0.312995	0.758725	0.642162	0.806312	0.577806	1.34532	0.300828	0.612889	0.410892	3.43089	0.269033	1.31032	2.42405	0.643516	1.21141	-0.0270608	0.725479	2.28678	0.977575	1.22735	0.490096	0.160822	3.226	0.197275	0.991642	0.0710042	-1.04044	-0.117164	0.373153	-0.0766783	0.126997	0.0638262	3.41105	1.92642	0.751186	0.309797	0.73212	2.1924	1.29845	0.391174	0.450344	0.486948	0.221899	0.817602	1.8762	0.338503	0.71856	-0.126433	1.06424
626	-0.00613188	0.675744	0.339351	-0.13158	0.579969	1.37454	-0.191708	0.426945	0.931711	2.26655	-0.218377	-0.400483	4.04919	-0.581258	-0.0305942	-0.120811	-0.306218	0.990399	-0.479445	0.786318	0.249075	0.00663273	1.48963	0.0988841	2.0358	-0.0416434	-0.82549	0.0960905	-0.136151	-0.0266988	1.01895	0.208288	0.647658	1.96477	0.649755	-0.787629	1.30956	-0.158137	-0.332979	0.0221621	0.946084	0.0482078	0.10938	0.984573	1.25702	-0.0134081	0.336623	0.357366	1.19061
627	0.327033	0.946806	0.76983	-0.16164	0.9983	0.9747	-0.0284393	0.657536	0.125684	1.71994	-0.0112458	-0.161662	-1.81808	0.569333	1.8727	0.0688013	3.76922	1.79187	1.58985	-0.179353	0.586292	0.388823	-0.393396	2.56835	-1.42338	1.4425	0.743021	0.216383	-0.115945	-0.601525	0.243654	1.45847	-0.720373	1.03711	-0.741454	0.425536	3.00756	-1.23187	2.94342	0.281509	1.52417	-1.05729	-0.0381109	1.20436	1.6658	0.303196	0.660117	0.518316	1.6519
628	1.00378	1.24752	1.53105	0.4925	1.51257	1.42431	0.614556	1.35872	3.78249	2.54154	1.27491	-0.10739	1.82667	2.4853	0.576218	2.19072	4.72572	0.65785	2.39455	0.44029	0.382626	0.479263	1.79782	3.59729	2.08116	0.974253	0.800604	1.59241	0.198567	0.275042	3.36007	2.14167	1.37775	1.68344	0.583427	2.10016	1.73787	-0.36651	1.93198	0.207676	1.29589	0.238334	0.656509	1.57894	1.30962	-0.00324305	0.594629	-0.3169	1.32796
629	0.260744	0.558851	2.97555	0.0484852	-0.304336	1.58177	0.201706	0.950052	3.23053	0.865946	1.22658	0.343934	-0.302708	-0.15548	0.0408883	2.89436	-0.219576	2.18914	-0.498183	2.19712	-0.375424	1.65867	-0.19287	1.9224	0.721621	0.677839	0.211134	1.55252	1.73133	1.3996	1.14815	1.19199	1.78621	4.25392	0.0921991	0.541589	1.13542	-1.03516	2.33356	0.234894	0.00492327	0.650959	-0.0164206	0.0625061	0.435406	0.47367	0.228787	0.00583995	1.33024
630	3.11821	2.15575	3.77733	4.09634	2.08394	2.56237	1.4041	3.7522	2.95009	3.49102	3.83452	4.3926	2.04849	3.66306	2.32424	5.09847	2.71331	3.72285	3.85419	2.35323	1.4792	3.87384	4.34634	2.49123	2.43101	0.977319	0.795979	3.28615	4.95902	2.57502	2.9367	1.54151	3.43669	4.27761	2.34755	3.18601	3.33902	1.11828	4.32949	1.64931	1.90256	4.08791	5.63928	2.1304	2.32947	4.87621	3.28783	1.28041	2.59438
631	1.84563	0.438047	1.69982	0.26402	0.586235	2.1941	0.662462	3.87792	1.17625	3.02879	3.97142	0.328501	0.116659	1.93543	2.47183	3.0786	0.621661	0.473751	3.83449	2.23388	0.669265	1.93909	2.35892	2.0963	3.36678	0.334207	0.372072	0.718123	0.554518	4.16921	1.90692	0.937098	4.24428	3.08475	2.32725	0.311235	2.14737	0.402787	2.01343	0.209393	0.481404	1.77699	0.549657	0.625003	2.61164	0.0732564	1.00772	0.561	1.77994
632	1.42291	0.441031	2.63157	0.0334131	0.107905	0.0857404	0.459513	1.85483	0.558824	0.481937	0.723716	1.17265	-0.935372	0.38982	2.91714	4.07105	-0.197261	2.93109	1.64825	1.96741	3.05299	1.55765	1.93054	0.660458	2.47813	-1.09705	0.376643	4.38571	3.08529	3.44721	2.9743	0.329838	3.0682	1.11296	2.95206	1.55091	1.72329	0.338556	0.75616	0.10179	0.265247	3.07681	-0.0852067	0.103434	-0.331094	0.145787	1.39244	1.90217	0.160406
633	3.20337	2.53435	3.1987	2.39349	2.51561	1.97034	3.00227	3.37653	1.67331	2.72729	3.42048	3.91495	2.90119	3.24652	3.12281	4.01815	3.18174	3.76299	3.51123	2.59112	3.064	2.87861	3.6607	3.15232	2.16718	1.1727	1.91832	4.44768	3.78744	2.3964	2.94962	1.64556	2.81265	1.30212	2.75124	3.18857	1.77218	3.40542	2.98722	1.28807	1.06117	1.80371	1.99254	1.27485	2.07546	1.17135	2.37425	0.680307	1.79461
634	1.19824	1.60186	2.78977	1.57102	1.1946	0.941809	2.11578	1.64818	1.05115	1.77438	2.85228	1.18983	3.33993	0.409316	2.64729	1.43473	2.70135	1.48801	2.63195	0.815218	2.05899	1.48296	3.19342	1.45477	1.08242	1.02923	2.09358	2.64322	2.03041	1.23944	3.0648	0.707538	1.19713	1.19546	3.27684	2.79054	1.68536	1.16313	1.49662	0.00662318	0.709493	-0.993897	0.201352	0.609954	-1.18319	-0.27436	0.225157	0.104307	0.122263
635	3.40759	3.73915	1.7048	1.31169	2.9292	1.16262	2.5798	2.34397	1.13555	3.3222	2.6302	4.17809	2.25862	2.4635	2.86687	2.80555	4.31728	1.58381	3.32521	2.91337	2.43347	2.83676	2.85441	2.72266	1.70328	3.6362	3.16065	4.01859	1.91239	2.46748	3.05227	1.99785	3.4505	2.03767	1.93859	3.72089	0.742405	0.651247	2.25458	1.03071	2.65891	0.939323	0.53985	1.90097	0.931677	0.944378	1.58509	0.571677	1.77792
636	3.16151	3.49114	1.55193	2.2722	2.4815	1.05943	1.80534	2.6356	1.43903	2.04149	2.13745	3.80065	2.01392	2.80264	2.21038	3.16825	4.14431	1.49762	3.57882	1.4449	2.78165	2.67387	2.48055	2.06476	2.15598	3.77969	1.88114	3.95902	1.81061	1.53737	2.33646	1.78147	1.37656	2.53495	2.90176	2.37549	1.45749	0.577516	1.31051	1.6482	2.63501	1.22375	1.7068	2.70235	0.893636	0.4863	1.2969	0.854591	0.840331
637	2.8223	3.26818	1.85705	2.70724	2.77817	1.78628	3.17327	2.28871	1.45421	3.22287	3.27988	2.91278	3.81409	2.84767	2.78552	2.79634	3.1819	1.72174	2.93031	2.18305	2.80241	2.98068	2.77089	2.06694	1.16524	4.37377	2.30777	3.96593	2.55776	1.56604	2.58162	0.862675	1.74126	3.52151	2.10834	3.50302	1.27718	0.959576	2.20122	1.4498	2.40788	1.11581	3.98983	3.04181	1.48741	1.5145	2.20498	1.02042	1.61265
638	0.835162	2.40123	0.647852	0.986188	1.35583	0.348646	2.03575	1.14566	1.12827	-0.74317	1.87256	1.9356	2.03672	-0.103643	1.76517	1.64773	3.87256	0.402278	-0.773242	-0.0433156	1.79077	1.16991	1.24154	1.55439	-0.726714	-0.106679	1.22736	2.06764	1.31552	0.449072	0.341889	0.298624	-0.546906	0.460223	0.459762	0.363768	-0.0752367	-1.04195	0.679853	0.639333	2.39245	0.079456	0.806519	1.55875	0.209103	1.33104	1.14457	0.993336	0.0218567
639	2.93127	2.56169	0.740167	5.44973	2.61831	1.45439	0.681931	0.472076	2.59398	-0.0630287	0.0585264	0.15526	3.2355	4.12085	2.31105	3.27548	-0.145869	0.30995	0.012699	0.425942	1.26747	3.06095	2.68204	0.567282	-0.16114	-0.0408897	0.0983161	3.30433	3.59592	0.906194	1.98707	0.0521151	-0.111634	0.029331	2.21732	1.5404	1.6292	1.6861	2.63678	2.86424	2.50113	1.03417	4.59184	2.5226	1.381	0.408193	1.47825	2.40676	0.11789
640	1.07696	1.18577	1.00806	1.91984	2.09232	0.550961	1.91687	0.599224	1.82414	-0.769811	5.28697	-0.0419833	1.11101	1.22352	3.84813	1.61282	5.03779	0.922313	0.898643	1.30324	1.32617	1.80577	1.4524	2.21869	0.29387	-0.421392	0.278724	1.07268	3.17026	0.590238	0.414564	0.657941	0.196346	1.51743	2.96768	0.963467	0.479958	0.880281	2.82387	0.9693	1.16362	0.340217	1.72008	2.33682	0.791444	1.33412	0.763457	2.80146	-0.0652789
641	0.0285539	0.267901	2.49018	3.13032	0.271568	2.07458	1.36762	0.65261	1.15142	-0.941154	0.212755	0.273603	1.05146	2.94903	2.01131	-0.526366	0.223164	0.973256	0.038131	0.742362	2.65737	2.64835	1.5203	0.572672	-1.04825	0.204328	1.61406	2.30188	-0.0173052	1.20391	0.545964	0.985332	-0.174302	3.33584	5.73883	0.517254	1.56497	0.622242	-0.0289873	0.419533	0.790958	2.84902	2.5602	0.407393	3.01068	0.878656	1.31582	1.60784	0.386868
642	2.5087	1.56287	0.35452	2.81848	3.25571	2.3917	0.354248	0.278144	1.58902	-0.100395	0.0407164	-0.193262	3.84625	3.29342	0.30978	3.11662	-0.0119077	0.110626	0.017975	0.202047	0.258271	4.01627	2.22652	0.0398136	0.216426	-0.251364	0.950196	1.28738	1.6582	0.443311	0.0420291	-0.0597895	0.318809	0.777187	3.35991	0.539314	2.35431	-0.0156471	3.37585	1.88109	2.15038	1.05837	1.4493	3.43716	2.75366	0.156849	0.293928	2.11309	0.0639573
643	0.985133	0.878091	6.89548	0.238661	1.16566	0.292707	1.62483	0.475164	0.554634	-0.117346	1.601	-0.448331	2.13923	0.106132	4.91058	0.448551	1.49348	2.52459	-1.81781	1.74932	2.79874	0.136985	1.46065	2.4259	-0.4625	0.547941	2.03617	0.462095	0.883872	1.03822	2.07031	0.137163	0.0780283	3.9453	1.01558	0.515458	0.566594	0.794698	1.22453	1.17108	0.682145	7.30987	0.421199	1.60488	0.922642	1.05254	0.18663	0.31136	0.294439
644	0.540296	1.46767	1.16111	0.210986	2.92843	0.0928775	0.875686	1.96469	0.231119	-1.17377	-0.199269	-0.306429	-0.0865991	0.935429	0.300952	1.37355	-0.445953	1.03228	-0.62102	0.819932	2.78747	0.0504029	-0.126404	0.871607	-0.678483	0.638382	1.86647	2.51413	0.229222	2.17568	-0.237937	0.148175	-0.779975	3.60731	0.854878	0.434369	3.54837	-0.934316	0.768272	0.571033	1.07634	1.0639	0.00943102	3.67777	0.370783	1.00317	1.60623	0.916215	0.162373
645	0.612239	0.314739	0.118712	0.628348	0.431132	0.316985	0.516112	0.411082	0.166986	-0.032304	0.198869	0.329908	1.55405	1.25452	1.01632	0.406847	-0.00219681	0.855927	0.698673	0.521263	1.2289	0.12888	0.223929	0.540495	0.496497	0.436791	1.3751	0.0858079	0.487339	0.813832	1.15993	0.294937	1.1241	2.23936	0.673632	3.21764	1.84255	0.431087	0.212337	0.68534	0.403043	0.355143	0.198708	0.493459	1.3155	0.824019	0.197646	0.241591	0.0752034
646	0.93941	1.02621	0.362514	1.6147	0.40054	0.103065	0.501011	-0.104205	0.440929	1.40892	-0.0738085	0.615043	-0.20177	0.981737	-0.0192372	0.0900569	-0.300174	1.16007	0.717233	0.561898	0.2733	0.161745	0.0111649	0.815455	0.869891	1.71518	0.489094	0.0510073	0.672219	1.32374	1.09187	0.478183	2.09102	0.596193	1.02052	3.05338	1.16037	0.989704	0.105429	1.14801	0.876301	0.203917	1.44566	0.522235	0.172423	0.81008	0.786891	0.006836	1.83022
647	0.66604	1.55565	0.824913	1.10302	0.428544	0.102542	1.09768	0.51066	0.139897	2.32891	-0.249399	1.42326	-0.700231	0.664778	-0.225194	-0.344814	-0.321905	1.31703	1.69246	1.29042	0.809586	0.439056	-0.465903	0.522134	1.79511	2.83011	0.13486	0.382051	0.247552	0.169777	0.63053	0.542234	2.6772	0.700406	1.49794	0.761128	0.847575	-0.399396	1.17531	0.97174	1.62049	0.378182	1.1174	0.632138	0.132365	1.22416	0.443627	0.0465025	1.34994
648	4.10825	2.21357	0.198291	2.93119	2.22998	0.951796	0.40198	0.104214	1.41536	0.14584	0.322781	0.390484	3.19707	3.00521	0.565408	1.50526	1.03882	0.793801	0.193427	1.7978	0.479602	0.521451	1.19197	0.288342	0.432379	-0.236765	0.574469	0.697703	2.52156	1.58002	0.403066	-0.145368	0.28761	0.446383	2.1717	1.99661	2.8327	4.76555	0.814879	4.5808	3.46721	-1.10618	3.45189	2.92949	1.69686	0.499406	0.600439	1.41914	0.34692
649	0.61999	0.916577	0.515854	1.32318	0.289629	0.208879	2.55721	0.733561	0.492879	1.44382	-0.113742	0.32541	0.962473	0.445364	0.905724	0.197782	6.8278	2.36878	0.48133	1.48715	0.874888	0.653582	0.934574	1.78692	0.237717	1.4094	0.876208	-0.424217	1.47593	1.38019	0.240484	0.212648	0.284597	0.889063	1.43385	0.148397	0.383094	1.29948	0.335099	0.860217	1.46239	0.108156	0.862503	0.0676875	0.480539	0.897893	0.540148	-0.389115	0.474464
650	0.338321	0.801096	0.748128	3.07224	0.517074	0.248707	2.69375	0.452596	0.828743	0.259437	-0.536866	0.959726	2.45712	1.02059	0.451253	0.336505	-0.578674	1.60678	0.507451	1.67466	2.16545	1.60287	-0.687142	0.598833	-0.924158	0.0688025	0.834508	0.844328	-0.065262	0.769303	-0.0459968	0.214987	0.89532	1.83311	-0.090898	-0.0159541	0.957282	0.960816	0.573552	0.928359	2.0504	0.446652	4.57024	0.586706	1.6781	2.26202	0.456125	1.60764	0.89438
651	0.871116	1.38234	0.814359	1.3798	1.21786	1.55791	1.78411	2.33568	1.49693	2.661	-0.032598	2.47833	1.14239	1.79534	1.0287	1.4908	0.999826	0.928057	2.0093	2.25314	1.80579	1.81533	0.980039	2.82997	1.01854	2.44584	1.35791	3.4836	3.2144	1.9044	1.51413	1.46514	0.486247	1.59187	3.24761	0.758416	2.14661	2.2784	1.39005	0.830539	1.72111	0.963451	0.740945	1.22392	2.09781	1.42974	2.74642	1.05453	2.26943
652	1.57016	1.14948	2.50941	0.928564	3.3543	1.41372	0.538798	1.44916	1.8334	0.9511	0.420546	2.17488	2.71094	1.7182	1.22864	0.977112	0.199038	1.16314	2.24248	1.68128	1.10866	1.81598	0.723008	0.832178	1.3584	2.6758	1.10499	2.36935	1.27547	2.52983	3.70403	2.6841	0.80091	1.06135	-0.241226	1.01511	0.831819	1.09935	1.80835	0.861929	1.90596	3.93326	3.63762	4.30278	1.85506	0.61819	1.92827	2.33091	1.19544
653	0.558823	1.00853	3.76039	0.71422	2.31989	0.452233	0.282905	0.163337	1.7041	2.60334	2.23185	2.82102	1.39304	-0.0223273	0.474451	-0.251182	1.78777	0.916783	-0.515003	2.34994	1.33735	0.536751	0.214578	0.534569	-0.0129022	1.01408	0.867438	4.09555	0.744739	0.528182	1.95676	0.554898	0.0925296	1.24502	0.42194	-0.0375734	-0.163681	0.0380727	-0.121918	0.576759	1.0709	3.40609	1.99703	3.17101	0.187887	0.267011	0.808202	4.58898	3.039
654	1.08905	0.23588	0.644408	1.57924	2.12809	0.40117	0.464588	0.122972	1.58925	1.41415	3.97521	0.41528	1.91539	0.941538	0.213837	0.0954688	-0.172136	1.72745	0.471249	0.403229	2.31191	1.21555	0.086042	0.214847	1.29129	0.6678	0.539994	2.58355	0.531419	-0.403795	1.62805	0.301355	1.65257	1.10447	1.59378	1.46332	-0.104254	1.0789	0.0695758	1.06683	0.287807	1.23441	1.74598	2.66709	0.303859	0.373076	0.537864	1.34307	2.64517
655	0.743735	0.546793	0.856917	3.35684	2.94164	0.352006	0.0524205	0.614951	1.15091	1.49939	1.30161	0.441462	0.95187	1.47739	0.282895	0.24361	0.540605	0.385001	2.75514	0.757067	0.685919	0.149877	0.336742	0.352241	1.11125	1.06586	0.916826	1.13789	0.632343	0.422211	0.925625	2.01868	1.12395	-0.0694647	2.92198	1.29887	0.793209	0.5307	0.67109	1.25796	0.496802	0.373636	4.21301	3.29954	0.193674	0.187008	0.408016	0.784149	1.31739
656	0.268141	0.777553	0.470662	0.308471	0.699622	0.0957381	0.366158	0.0103404	1.50342	2.61728	-0.141081	1.02631	-0.296007	3.05913	-0.154335	0.0257755	-0.571571	0.347592	2.77942	0.318303	0.162568	0.138361	-0.367534	0.428313	2.11645	2.59673	0.0533924	1.12955	0.627406	0.305332	1.46965	2.37936	1.99592	0.155775	2.03344	0.309659	0.954225	-0.632554	0.718747	0.440394	0.926629	0.102814	0.329092	0.861062	0.0435691	0.137255	-0.107537	0.383511	3.05447
657	1.02796	2.42643	0.860315	0.103045	0.519204	1.03843	3.19163	2.53434	0.275549	1.50924	0.074828	2.4639	0.285186	0.609941	0.152785	2.72359	3.51363	0.211494	1.96675	2.49532	0.732076	0.335007	2.7696	1.35609	-0.75358	0.476146	0.15587	0.975819	2.69961	0.886267	1.78316	0.83816	-0.260903	-0.552297	-0.433356	0.113086	1.64022	0.964345	0.35188	2.78488	3.60315	0.430504	0.0696104	0.400293	1.74623	1.72831	0.405116	0.900598	1.03555
658	1.0774	0.921372	0.385914	0.81525	0.101915	0.967753	0.916434	1.46795	1.7121	0.638815	1.53832	1.14957	1.23356	0.665108	0.587699	1.29652	0.158885	0.688079	1.21233	1.67904	0.749251	0.500458	0.334121	2.97809	2.5495	1.85902	2.49651	0.668975	1.07552	1.10814	1.76669	2.37587	1.50305	1.64064	3.06745	0.738686	0.714565	0.608256	1.05126	0.817445	0.460023	0.286326	-0.121531	0.0827786	0.310959	-0.109819	0.420986	0.861876	0.192941
659	0.482862	0.194399	3.87735	-0.177819	-0.0509405	3.07637	0.738363	0.105888	2.29573	2.1858	0.0908565	-0.262486	-0.303659	-0.803987	-0.0173515	0.246688	-0.215303	2.21814	2.2652	0.581411	0.318037	3.92644	-0.0546641	3.11932	1.71758	3.35291	0.0692332	0.203589	0.472619	1.09033	2.66832	4.35279	1.09505	-0.0224009	1.40127	0.0506526	3.04629	-0.0316352	1.55003	0.477051	0.203286	1.9127	-0.153134	-0.0365831	2.23429	1.31054	0.0602448	1.11786	1.44724
660	0.363434	0.476007	1.28391	-0.210114	0.0585633	3.25014	0.394489	0.931669	0.179011	0.684132	2.78868	0.703295	-0.0827067	1.1684	0.0736524	1.33473	0.494599	0.255554	2.85419	0.17104	1.36371	3.24641	1.09301	1.84217	0.957406	2.13388	-0.392036	3.48415	0.435374	0.204469	1.54673	2.09676	0.262214	1.83949	1.31591	0.743234	0.404364	2.79872	0.443521	-0.0306707	0.298083	2.44687	0.39228	0.145636	1.49765	0.735085	0.44447	-0.0568732	0.832961
661	1.40798	0.765941	2.00149	0.309123	0.211943	1.85944	1.54	0.306784	0.444819	0.642042	0.498985	0.64162	0.796925	-0.106524	0.624572	0.369908	-0.361109	0.297056	2.18075	1.39289	2.14208	2.44596	0.537719	1.76742	1.25633	3.0143	0.953371	2.34411	0.65137	1.14395	1.34044	2.34346	0.360647	1.83143	1.92141	1.09388	0.24737	1.3699	1.30896	1.33307	0.704323	1.66456	0.775748	0.0864287	1.66478	3.17048	0.512811	0.731175	1.11987
662	1.48417	0.753211	2.38137	0.637238	-0.387672	1.25245	1.30717	0.764347	0.805531	0.998959	1.37171	0.188954	0.323903	-0.957013	0.120682	0.667811	-0.0359682	0.510813	0.232546	0.106118	0.863312	1.487	-0.202519	1.0484	0.349894	2.26658	1.65531	3.15057	1.08234	-0.341053	1.36649	2.08033	0.879325	0.957835	1.71526	1.40069	0.691538	0.798798	2.47825	0.436385	0.887484	3.7599	0.895942	0.306291	0.90237	2.05272	1.45842	0.667559	1.02169
663	1.73116	2.28496	3.43234	1.31129	1.32434	1.96962	3.5389	2.09125	1.68799	1.76573	2.02507	1.4081	2.48337	-0.206317	3.39468	1.96193	1.22845	0.186303	1.38355	2.52147	2.06152	2.50984	1.84468	2.63002	0.809621	1.18603	1.84162	4.4992	1.50209	3.42897	4.17408	2.61295	1.01228	2.53296	3.01284	2.16526	1.34413	2.08324	5.2016	1.46349	3.58955	2.79164	2.43143	0.799118	1.90785	2.46414	2.31081	1.47725	2.31852
664	1.27909	4.20792	2.66551	3.91474	3.67723	2.0511	3.62656	2.49942	1.48151	2.46419	1.65506	2.14259	3.57959	0.298245	4.93408	1.82746	0.938357	2.11201	1.20141	2.43362	1.91597	3.22243	4.99869	2.80617	1.7879	2.52119	1.93321	6.60388	3.14288	1.84617	3.25765	2.97704	1.38611	1.07714	2.93201	3.12264	0.93476	3.15426	2.50362	1.14602	4.49977	3.70228	3.85977	4.40902	2.19129	4.73136	4.26885	3.50048	3.29766
665	3.53116	1.98568	1.56766	3.65364	0.938519	1.69398	4.6744	1.5231	0.642512	1.85885	0.585858	1.4363	3.58376	-0.397923	3.38153	2.66429	0.675494	1.4612	0.490178	0.87471	2.12695	2.56793	0.723815	1.93424	0.361231	0.582979	1.10561	1.87129	1.52524	3.49741	0.359012	5.31503	1.07193	0.64196	5.00067	1.91308	2.12799	1.49468	1.61922	2.2762	2.47341	2.32682	4.31604	0.984116	2.97426	4.06145	0.797962	0.304259	1.8944
666	0.772164	0.351337	2.0278	1.2338	0.275238	0.482814	0.427002	0.127886	1.22293	0.54538	-0.271512	0.0597592	2.98143	-0.357062	1.32309	0.594832	0.441631	0.781495	0.672077	0.672339	1.55556	0.661408	0.59958	0.95343	0.0959331	0.151677	0.521257	0.141109	0.54422	0.710295	-0.111958	0.233952	1.94132	0.919291	1.30402	1.41502	1.56074	0.0259454	0.271411	0.446243	0.380942	4.39387	1.84508	-0.0419882	0.738917	0.297335	0.139368	2.44634	1.2701
667	0.977748	0.378989	1.04563	1.85888	0.0412542	0.0955636	0.186695	0.218779	0.794485	0.110708	0.259014	0.10667	2.21541	0.051171	1.17397	-0.021587	0.275657	0.629191	0.23609	0.0409984	0.053033	0.186026	0.369662	0.397753	0.0852617	0.491491	1.51496	0.00199522	0.5549	0.497965	0.214755	-0.322223	1.05389	0.137212	1.32281	1.66927	0.427322	0.346756	0.170296	0.828916	0.926798	1.8012	2.4219	0.951129	0.124326	0.0602202	0.155119	0.0627088	0.638338
668	0.277446	0.571222	0.248878	0.253057	-0.20123	0.220372	0.399113	0.695567	0.165771	2.57271	-0.107485	0.520071	-0.412652	0.885368	0.227426	-0.0137064	1.36599	0.414722	0.229372	-0.276602	0.171663	0.267632	-0.0522087	0.229672	0.967164	1.92048	0.962786	0.816154	1.75536	0.887938	0.830826	0.118438	2.22501	0.614634	3.34925	0.364538	1.61994	0.740347	0.851209	0.282981	1.2106	0.270356	-0.049709	-0.198396	0.0184221	0.345196	0.0853848	0.558181	3.14252
669	0.56346	0.223184	1.12601	1.00948	0.442833	0.548761	1.43332	0.422154	0.971711	0.77771	0.209991	0.639602	0.369106	0.831793	0.178514	0.392805	0.238248	0.772991	0.525131	1.55219	0.683702	2.71537	1.30791	1.88198	0.7076	2.01299	1.51821	0.894594	4.777	-0.120782	0.88373	0.170557	1.52558	1.13513	1.79768	0.311438	0.017231	1.88923	2.25481	0.380457	0.15051	0.162985	0.13031	-0.234004	0.621322	0.849228	0.160758	-0.239335	0.535048
670	0.580299	0.492908	0.356569	0.866134	0.690327	0.194886	0.436676	0.630823	0.441301	0.790653	0.0584899	2.05902	-0.304517	0.756466	0.337227	0.0665814	0.275357	1.86208	2.17768	1.37313	0.23407	0.571576	0.123797	0.707362	0.0801778	1.89482	1.39888	-0.173007	1.04534	0.947183	-0.0440959	0.190383	1.14271	1.26585	0.150037	0.0594881	0.327412	0.193664	0.709655	0.361654	0.107567	0.587809	0.567738	0.440388	0.00272065	0.157859	0.156645	-0.943283	0.445684
671	1.92946	0.0802765	1.39707	1.25041	0.758786	0.791519	0.107227	0.289996	1.30658	0.222155	-0.48444	0.327103	-0.773259	0.55405	0.469614	0.459613	-0.645237	0.533038	-1.14373	1.39013	0.750753	0.655985	0.820393	1.08024	-0.511577	3.83154	0.0370721	-0.719584	4.14325	1.31172	2.3131	0.269348	-0.532764	1.98019	0.0663108	-1.34902	2.51742	3.16228	1.62803	1.15633	0.241568	1.39416	1.55679	0.668753	0.42199	-0.188922	0.686306	-1.31588	0.933452
672	1.20795	0.0788784	1.14288	0.171234	0.541751	0.0404449	0.155162	0.193484	0.524747	0.265798	-0.0232317	1.21154	-0.114057	0.375014	0.288961	0.0624815	-0.210045	0.479705	-0.0271336	0.506541	0.51219	0.418085	1.13034	0.301619	0.195683	0.341476	0.299914	0.0218348	1.22663	0.562737	0.592447	0.286422	0.235741	0.933538	0.181243	0.09704	0.340923	0.407295	0.0226136	0.784209	0.119774	1.41819	0.855982	0.941012	0.21003	0.151988	0.822542	0.629911	0.418316
673	0.669953	0.229135	0.336042	1.07598	0.282861	0.196074	-0.114387	1.30029	1.41558	0.482741	0.606656	0.623842	1.61398	0.694718	-0.098972	-0.0126153	-0.272729	0.985022	-0.212761	1.35709	0.346187	1.96926	1.42457	0.762077	1.36751	-0.0195176	0.140079	0.203151	0.177006	1.40874	1.66239	0.0377545	0.270262	1.0939	1.51692	0.209252	0.928911	-0.0980322	-0.0239408	0.574707	0.0349348	0.0291923	3.77951	-0.139841	0.595442	0.0447806	0.440233	1.27236	0.547353
674	0.850325	1.89712	0.178312	1.97881	0.177381	1.04725	0.762506	1.07154	1.69253	0.821927	-0.153033	0.511012	2.33378	0.270642	0.106485	0.841997	0.11507	1.07787	0.391424	0.801923	0.99446	0.0944706	-0.233982	0.411359	-0.0846811	0.453445	-0.463683	-0.419146	0.159378	0.819461	5.46061	2.29227	0.977386	1.01108	3.23492	-0.810908	1.74099	1.67632	-0.442156	0.384859	2.33677	0.238832	1.31173	0.951702	1.39722	2.5973	0.470979	1.05608	1.03798
675	1.4511	2.32644	0.0353097	0.341748	0.038054	0.935056	0.00709119	0.585578	0.139168	-0.440193	0.167815	0.327749	-1.41821	3.11871	0.508604	0.709582	0.895932	0.794699	0.127905	0.698032	1.76042	1.21632	-0.223719	2.07723	-1.0066	1.58977	0.756431	-0.713771	-0.0853784	-0.338298	0.442069	1.87324	-0.155911	1.54935	0.480812	0.569193	1.90243	0.981853	-0.352789	2.35733	2.68448	-0.243959	0.0318864	1.15386	2.31697	0.0844171	0.862746	5.28037	1.76782
676	1.35725	1.73178	0.192951	1.17864	0.591689	0.74775	0.744784	1.51897	1.33309	1.73014	0.653725	0.258071	1.65409	0.471225	0.734894	0.65113	3.36381	2.70473	1.14178	0.627762	0.781359	0.161694	0.846148	2.27002	0.979253	1.32382	1.97284	0.323366	0.06421	0.83611	1.40242	1.50014	2.22643	2.26949	3.5122	1.22465	1.89309	1.29275	0.820532	0.360057	0.552652	-0.0945604	-0.371971	0.472137	0.376172	0.12547	0.735074	1.20201	0.647173
677	0.691249	0.393168	1.87041	1.1521	0.153902	1.57586	0.370196	0.153312	2.35745	1.53617	-0.0923628	0.0156738	0.311245	-0.0713246	0.694895	0.223223	1.86968	1.36778	0.995517	1.12489	0.239744	1.63081	-0.178392	3.13191	0.913573	1.87351	0.93903	-0.00600859	0.47688	1.19694	0.954262	1.6386	1.11215	-0.12071	1.01332	0.432508	2.95002	0.293792	1.05442	0.737802	0.118547	2.80019	0.379039	0.0953593	2.78924	0.0883988	0.0148289	1.80129	1.75101
678	0.500141	0.71039	3.21602	-0.126967	0.224399	0.625986	0.345728	0.408731	1.77965	1.75451	3.13869	0.492451	1.51075	0.0724703	0.518437	0.945086	2.97663	2.36786	2.8552	0.832307	1.55554	1.03839	0.742528	2.04386	1.34543	1.66017	1.94614	1.39394	1.19882	0.61711	1.89835	0.839654	0.793591	0.282167	0.0102619	-0.682972	1.44024	1.42997	0.545992	-0.0448733	0.561558	6.42789	0.515809	0.321828	1.32402	0.114553	1.31019	0.68919	0.482988
679	0.645661	0.466356	3.83041	0.76039	0.00817185	0.864215	0.300792	0.107925	0.567642	0.624312	2.60608	0.168598	-0.541853	-0.546121	0.682569	0.824469	2.76518	1.03198	3.14503	2.03351	1.35972	1.06371	1.3576	1.10777	-0.111273	1.21691	0.306131	0.156127	1.29612	-0.749182	1.75867	0.537773	0.245103	1.3736	-0.0997484	-1.78345	2.5011	0.658243	0.109656	0.906701	0.279893	5.28719	1.41478	0.0516754	3.58832	0.205225	0.224188	0.578488	0.334929
680	1.05334	2.06491	1.52099	0.458042	-0.055377	0.504277	1.05165	0.144392	0.609107	1.18328	2.52707	0.79208	0.842273	-0.117282	0.650102	1.94228	5.43918	0.670508	0.257057	1.39675	0.870759	1.82786	0.0953717	0.792793	0.382728	0.410617	0.874791	0.904916	0.465698	0.870784	0.217421	1.4779	-0.220346	0.76778	0.647598	0.750281	3.99835	0.445839	0.989142	1.28731	1.32942	2.27936	0.795427	0.165597	1.74661	0.411737	0.489272	1.33623	0.645321
681	0.915584	1.1935	1.32673	2.3087	0.25618	1.02272	0.288274	0.313629	0.897371	4.39192	1.05407	0.789872	-0.292969	1.15603	1.46161	-0.70726	0.74053	0.812718	1.59691	1.69672	1.07678	0.309677	0.36337	1.72768	0.909979	1.11476	0.578055	-0.0155375	1.7354	1.7001	1.14656	0.723181	0.333609	4.82418	2.05786	0.953982	0.704673	0.476184	1.78948	1.55249	1.32244	0.0486309	4.2604	0.292634	3.30853	0.155438	0.714635	1.05181	2.61999
682	3.67211	2.01144	0.606605	3.08876	1.97694	1.60467	1.10839	0.493534	1.65364	3.44941	2.79264	3.61204	2.29012	2.28196	2.09752	2.21355	4.07047	3.02487	3.00053	3.2716	2.63139	0.903469	3.14126	2.04247	3.2927	2.01612	2.20724	0.94248	1.35403	1.71208	1.04306	3.64155	1.84901	2.2903	2.36704	2.57067	3.81367	1.85676	1.60756	3.1669	1.57817	0.666771	3.18117	2.73575	2.10774	0.631758	0.966746	1.62904	3.08761
683	3.2516	1.58618	0.507953	0.195812	1.07207	2.17941	0.386232	0.325208	1.98924	-0.274802	0.310052	2.42338	0.455728	-0.0972311	1.50908	0.267351	0.74718	1.69071	1.04274	1.70541	1.36595	1.38858	2.72246	1.41431	0.145802	0.698258	0.550026	-0.643341	1.81876	0.0496543	1.49408	0.847469	-0.124279	0.697274	0.991425	1.86283	2.21805	1.59844	1.40469	1.8581	1.35897	-0.0120973	-0.24349	1.16252	1.35158	0.180157	-0.0100279	1.45711	3.11376
684	3.64896	0.921309	0.14012	3.30266	2.14625	4.13271	0.8657	-0.187213	3.89754	3.27771	1.37564	0.803782	2.66198	1.22414	1.40971	1.20149	6.47461	3.40094	2.0265	2.07255	3.07413	1.27002	1.2555	2.82754	4.49725	2.84139	1.35194	2.71237	2.28122	1.10721	2.38486	2.58303	3.50928	3.04614	3.03264	1.85579	3.28289	5.49766	1.76679	3.80825	1.00318	0.572387	0.586332	3.27921	4.73994	0.53316	-0.0530364	3.3687	3.01049
685	2.64218	0.711551	0.273847	2.04223	2.27086	2.36636	1.74291	0.997983	1.77699	2.53852	1.93019	0.226443	3.6855	2.10233	0.903197	0.644571	-0.194	3.61261	2.8776	1.51191	1.84012	1.33725	0.909011	2.17055	3.52481	3.0124	2.78777	3.31104	0.685886	0.946167	1.74567	0.346631	3.20807	1.42016	2.2978	2.45838	2.87125	1.05333	2.21461	2.59516	1.04443	0.27235	0.849335	2.18548	3.87493	1.40792	0.575174	2.9844	3.27956
686	1.54808	0.472889	0.0807103	1.21571	2.87219	2.472	2.09905	1.09876	0.930978	3.42585	1.65687	-0.157946	2.18019	3.72637	0.906536	0.437124	0.0720249	2.26654	3.55118	0.311078	2.61271	1.68101	-0.2669	1.40818	3.4846	2.40282	3.3393	5.51005	0.10345	1.16577	1.73391	0.190502	2.63723	0.360524	0.85548	1.00154	3.07697	0.696098	2.46387	1.11439	0.772907	0.169167	1.46379	3.83987	3.08251	0.638062	0.852624	1.76965	3.33384
687	1.15787	0.752386	0.597774	1.09356	2.31468	2.12784	2.04888	1.1196	1.37588	2.70403	3.10177	0.339359	1.80249	3.26739	2.26874	1.92755	0.279992	2.56443	2.88698	1.9901	2.12881	2.07788	1.86283	1.79072	2.95776	2.44685	3.28552	4.65416	0.801062	0.0609928	3.53449	1.05489	1.96579	1.48486	1.96996	0.515095	2.61193	0.992426	1.6759	0.882575	1.36005	1.00324	0.59612	2.58002	2.89832	2.29159	0.844949	1.8915	2.64258
688	0.379564	0.716906	0.805996	0.238943	1.49798	3.10784	3.15935	2.74471	1.51972	2.43608	2.57279	0.452338	0.551782	2.87841	1.83557	4.42283	0.375702	1.27737	3.39952	1.0209	1.49641	2.87989	1.16168	1.94743	1.65544	1.5604	2.46669	1.9258	0.426939	1.35946	1.16299	2.84293	1.99682	1.00569	2.20157	1.10053	2.68486	1.06574	1.73558	0.460403	2.70637	1.74974	0.216677	1.64387	3.27775	3.67091	1.07243	3.09457	2.49527
689	0.310552	0.751718	2.244	0.0643708	1.23382	0.584686	0.527376	0.611859	3.03841	1.28653	0.886206	0.776243	0.0830186	4.20768	1.32302	0.381942	1.50441	1.33816	-0.940552	0.36036	0.0267632	3.3649	-0.0747764	0.44225	0.0381687	1.40389	0.242194	3.26735	0.386149	0.30762	1.08667	1.18122	-0.744257	0.354331	0.274468	0.218993	0.0752099	0.341724	-0.193896	0.233229	1.49805	2.63742	1.18715	1.79422	-0.523743	0.135379	0.80116	1.66222	2.74524
690	1.4781	1.0216	0.815728	0.2917	0.71141	0.0305335	0.352843	0.689734	1.09844	2.01244	0.461422	1.1348	0.408906	0.174895	0.682301	0.968296	1.60255	1.93746	0.553156	0.17192	0.250759	2.6142	3.43284	0.327516	0.307493	1.66703	0.399221	2.38326	0.780999	0.554903	1.51867	1.48704	0.327449	1.6036	-0.166939	0.525263	0.176755	0.405579	0.60181	2.03835	1.55003	0.684967	0.502962	0.828597	-0.0983326	0.154455	1.30323	1.29986	2.43235
691	2.20423	0.343556	0.918775	0.969165	0.234344	0.0224958	-0.0477189	0.80238	2.77074	1.09033	0.915317	0.126034	0.326737	0.408756	1.21498	0.181976	-0.0110544	3.75597	0.227459	0.487943	0.404454	1.3523	0.344828	-0.171788	0.443392	0.951726	-0.269708	1.46522	0.323228	1.31847	1.51971	0.880054	0.950676	0.875436	-0.156902	-0.270687	0.176249	0.60103	0.424825	2.71289	0.417564	1.67186	0.28517	0.110328	0.231462	0.234951	1.37564	2.74317	1.65061
692	0.76023	0.785579	1.19407	0.56333	0.605448	1.11381	5.52149	0.389091	0.71272	1.5942	0.0543556	-0.00699458	4.43676	0.307196	0.186192	0.368837	0.507228	1.21798	0.824727	-0.126053	0.150132	2.07222	0.26156	3.34888	0.501809	1.4592	1.06929	0.013463	0.711394	1.56946	1.72626	1.11592	-0.431414	1.52316	0.102415	0.367998	0.481454	0.563917	0.199748	0.385187	0.765249	3.20557	0.48642	1.10667	1.64606	2.05701	0.466678	0.237376	1.82055
693	0.813406	1.08197	0.644048	1.38763	0.129611	1.64486	1.61261	0.550527	0.645748	1.33624	0.604104	2.71695	1.27079	0.504105	0.628399	0.716019	1.26171	0.458519	0.311139	-0.120582	0.0463542	1.95938	0.099559	0.43134	0.888027	0.658475	1.11715	0.256808	0.0340162	2.21639	2.05886	0.885302	1.10727	1.01691	0.932609	1.00995	0.674936	0.183231	0.564108	0.498815	0.783609	0.45391	0.271377	-0.770062	-0.0497501	0.186495	0.672495	0.0267516	0.281704
694	0.307995	3.02108	0.675832	1.12314	0.806619	0.0246584	2.69436	0.22244	0.544292	0.149851	0.944369	0.242597	2.06158	0.193092	0.246672	0.659672	2.7445	0.679481	1.02431	0.455982	0.0648889	3.26434	1.36558	2.13893	1.11589	1.47543	1.66231	0.242465	0.790629	1.86721	0.591143	1.38193	0.583244	0.756734	0.481031	1.17929	0.869522	-0.105482	0.879518	0.272863	3.20383	0.374557	1.05527	0.16358	-0.057524	1.84938	0.590356	0.837977	0.203066
695	0.622106	0.28338	0.103312	-0.00434655	-0.143757	-0.0440674	0.459407	0.0596051	0.619449	-0.860755	0.344834	-0.0815501	-0.724379	-0.728883	0.239647	-0.579761	2.19437	0.248972	-0.734702	0.256416	0.274145	0.404975	-0.18196	0.0871125	-0.889293	-0.570071	-0.441461	0.152171	-0.107647	2.09353	0.54864	0.632591	0.456805	-0.339242	-0.261744	0.484551	0.146973	-0.482717	-0.397382	1.75447	0.770107	-0.62223	-0.178351	-0.234347	-0.562774	-0.125707	1.08673	2.1499	0.224404
696	3.32047	1.42766	0.748731	1.54678	2.0424	0.0124174	0.558644	0.220524	1.14506	1.27613	0.232915	0.539088	1.33109	2.52994	0.327518	1.29088	3.66994	0.467312	0.62687	0.869986	0.213725	0.649527	1.34314	0.693948	1.08708	1.22904	1.23096	0.152882	0.964695	1.58785	1.28429	0.87312	0.36304	1.57951	0.435367	1.45284	1.07953	1.31712	1.58412	1.19818	0.409424	0.558437	0.347804	2.22645	-0.0930992	0.269304	0.268969	0.6881	0.863828
697	2.32862	1.42215	0.79751	0.977487	0.304766	-0.0457271	0.30738	0.920017	0.335627	2.03214	-0.0876176	0.292595	1.49127	2.00004	0.319344	0.194122	0.593847	0.843871	2.24764	0.380427	0.427784	-0.0400892	0.730592	-0.0445505	1.06398	-0.0845831	-0.531048	0.219402	0.175675	0.346537	1.45965	1.18041	2.08906	0.765449	1.52963	1.91764	-0.0820685	2.63631	1.93116	1.32268	0.766745	0.697412	-1.65008	0.173714	-0.0230331	0.0961515	1.39402	-1.70468	0.785596
698	1.87447	0.304653	1.24648	1.17095	0.666179	0.0272094	0.317589	0.290987	1.85207	-0.592866	-0.347258	-0.181734	1.78651	4.18259	0.155303	0.652392	1.42197	0.637037	0.192592	0.378031	2.66079	0.115293	1.57469	0.127332	-0.0464957	1.83389	1.07803	-0.248294	0.644666	0.223692	0.53101	0.671195	-0.0926734	1.50481	0.474916	1.15174	0.225707	-0.374819	0.207755	0.145768	0.233246	0.710032	0.938899	1.05722	-0.1327	0.360819	1.62585	1.37023	0.442041
699	2.09083	0.0579015	3.39838	0.868429	2.03811	0.00608438	0.675333	2.93597	2.40281	3.36926	0.389274	1.82547	5.00515	1.82247	0.350063	1.42496	2.49448	3.23776	1.14152	0.898126	7.0042	0.550659	2.54083	1.81401	2.438	1.70426	2.03794	1.78745	2.46002	3.03869	1.33129	1.73025	1.93857	0.334641	1.26358	2.90505	0.657868	0.839264	2.68198	0.792384	0.294015	5.15094	0.560126	1.75194	-0.168992	0.169813	2.16178	4.37609	2.74575
700	0.804384	0.384309	0.145083	1.76276	0.209702	0.317162	1.26114	0.432733	1.0861	1.274	0.752483	0.0485154	2.11878	2.95821	1.00188	0.285649	0.0723599	3.55824	0.51979	0.980149	3.57354	0.41643	0.827553	2.60353	0.465658	1.09443	2.16027	0.224818	0.239745	0.0677447	0.788849	0.707134	1.39951	1.40838	1.32667	0.681644	2.41945	0.654792	1.37444	0.083304	-0.0535026	0.238697	0.295942	0.67232	0.192182	0.499382	1.25507	0.209649	1.03396
701	0.139624	-0.338288	0.139918	0.500069	0.81027	0.782801	0.16472	0.055362	0.283037	2.66202	1.08342	-0.235574	1.73603	1.42612	4.8549	-0.66248	0.188691	2.37701	2.75802	-0.288028	2.7217	-0.247861	-0.256775	2.48207	0.658829	1.08076	2.88112	0.505857	-0.696394	0.413293	0.496813	0.580955	3.6679	-0.277764	0.592032	0.274674	0.295969	0.115576	1.48204	0.192185	-0.0539959	-0.00811119	1.33849	1.28818	0.200156	0.0837489	1.97881	0.60643	2.35236
702	1.32388	0.438702	0.253531	0.448891	0.431108	0.810408	2.0146	2.50972	0.393722	1.04043	1.427	0.0754306	0.797056	0.449144	2.95673	1.84882	0.943823	0.664983	-0.149897	1.35826	0.232139	0.251275	0.181693	3.23827	0.900445	1.05834	0.572457	0.0297417	0.0649935	0.86296	2.03173	5.99726	0.04041	3.36965	4.29533	0.48579	2.36159	-0.225468	0.436252	0.646744	-0.233805	0.633469	-0.275327	0.248251	1.93385	0.426333	1.31443	0.374326	0.156251
703	1.4061	0.824002	-0.175734	0.550236	0.48808	2.32945	0.32725	0.256472	0.971304	-0.228816	0.0528775	1.44495	0.406211	0.704793	0.656879	1.31944	1.9285	0.401291	0.441226	0.107435	0.174932	0.393191	0.625493	0.483019	-0.0276016	-0.333765	0.0661581	0.367023	0.55357	0.14748	0.321957	0.622365	0.560845	0.281634	0.41655	1.0901	1.46083	0.350797	1.13765	1.65093	0.162256	-0.350246	1.00855	0.117219	1.1849	0.273101	0.520516	-1.09132	0.231299
704	1.62773	1.78545	0.75371	2.48621	0.371447	3.6082	2.42477	2.55523	2.84785	0.681996	-0.236644	1.12106	1.0994	0.56971	2.51828	1.87093	2.7516	1.43405	0.549643	3.33404	1.00529	2.02387	2.80758	4.82546	0.127054	0.647144	0.0305089	2.66536	0.645451	0.594665	0.842831	3.03982	-0.906471	4.99493	2.4863	1.57219	1.39867	0.183421	0.19237	-0.17853	-0.280988	-0.291007	-0.428561	-0.152052	0.932216	1.5522	0.534608	1.08813	0.316398
705	3.81762	4.3241	0.146573	1.8498	2.8652	3.04318	0.119409	0.515286	2.4951	-0.239185	-0.151193	1.60483	1.99915	5.43714	0.453449	4.61695	0.522714	0.0824573	0.630568	0.712183	0.499979	1.78882	2.7145	0.0963147	0.176585	-0.487013	0.918858	1.94902	1.56023	0.777935	0.214037	0.410635	0.436511	1.32131	4.44865	1.82829	3.14235	1.8809	0.385381	3.07659	2.74634	-0.240256	1.49458	2.25621	2.58141	0.291199	0.301845	2.88784	0.0663574
706	0.872341	0.100252	0.520951	0.949672	0.507933	0.732159	0.993739	0.172367	0.703786	-0.326836	-0.602401	1.53513	-0.610103	0.1785	1.16352	0.302616	7.94777	1.38094	-0.248353	3.79667	0.216592	0.512699	1.0366	0.780432	-0.0352562	-0.968173	1.78983	0.0197593	0.784637	0.40273	-0.312999	0.32289	0.174374	3.79109	1.16162	0.615512	0.912201	0.679907	0.984297	0.630725	0.121334	0.15704	0.399863	0.723408	1.34005	0.386603	-0.0548594	0.434818	0.117685
707	0.330666	0.793754	1.36052	-0.14134	0.3884	1.48366	0.240514	0.038348	1.26106	-0.823961	0.0219808	0.208785	-0.129826	2.09403	0.0520122	0.187129	0.120048	1.11217	-0.265888	3.4563	0.152349	0.194074	-0.0743649	0.151635	-0.329645	-0.12912	1.3936	-0.536061	0.416009	0.905971	0.312461	1.22861	-0.837672	1.51989	0.567279	0.761381	0.500443	1.4148	0.154161	0.357608	0.321863	0.370503	0.780107	1.37184	2.22902	0.213898	0.016363	0.613972	0.414599
708	1.44545	0.355287	2.99558	0.869074	1.01048	1.95832	0.185894	0.308027	1.66432	1.03196	2.15668	1.85146	0.328146	0.699836	-0.00800418	0.354652	1.6045	0.330124	0.532616	0.909974	0.45954	2.55667	3.05587	0.417048	1.55673	1.31202	-0.225393	0.174847	2.55389	1.30716	0.550107	1.84352	0.0978501	-0.596908	-0.309951	0.140991	0.595643	5.02369	2.33988	3.61844	0.374904	8.5488	1.23151	1.71016	3.07298	0.488804	0.736817	3.08923	0.233982
709	1.36617	0.693045	1.73287	1.9492	1.40999	2.62774	1.12575	0.379092	0.315637	1.18742	3.46846	3.38642	0.266185	0.431482	0.0905486	0.966751	1.95473	0.567245	1.18479	2.53718	0.163396	0.580615	0.494332	0.722253	2.50312	3.6017	0.490948	-0.406403	1.12805	1.64162	1.81969	2.51095	0.236811	1.76742	0.66207	0.766755	1.51827	0.498565	0.343488	1.32172	1.07346	2.01381	2.71049	2.04394	3.4735	1.23821	1.74328	2.58933	1.58338
710	0.551461	0.656039	0.024979	0.346591	1.35552	1.83421	0.439035	-0.0475014	0.291588	-0.537695	1.93657	1.27096	-1.20493	-0.258517	-0.149019	1.10557	1.09717	0.807924	-0.322758	0.126934	-0.175117	2.58933	2.37563	0.142453	-0.540674	1.1069	0.227786	-0.220564	1.55589	2.90941	0.882125	0.85979	-0.276302	0.457295	0.358548	1.98987	0.844361	-0.188351	1.90637	0.262389	0.503835	0.577229	-0.342656	2.01028	2.47118	0.831448	0.753867	-0.369824	1.52686
711	0.384537	0.84702	0.825067	0.456956	1.11702	1.81744	0.254517	0.155306	0.0911474	0.794286	2.02042	1.92455	-0.0661785	0.397582	0.271429	0.0818268	0.354438	0.274043	1.14657	0.197906	0.0118976	0.758488	0.756133	0.345234	0.901944	1.44254	0.166938		0.393223	0.49797	0.743114	1.21056	0.490286	0.32825	0.00217132	0.703631	0.300643	0.188621	0.585501	0.150828	1.75242	0.528346	0.332827	1.34655	2.56527	0.0869247	1.02132	0.356503	0.974138
712	0.370072	-0.0297103	0.724629	0.684555	0.355787	0.351163	0.0107204	0.0241947	0.0829483	0.24028	0.398122	1.59792	0.429171	0.812046	-0.0563118	-0.190406	0.541459	0.848204	1.23879	0.221839	0.0754786	0.884115	1.46605	0.92568	0.400378	0.693071	-0.293415	0.171684	3.16441	-0.430699	0.0409973	0.645874	0.935706	0.448431	0.532297	0.794418	0.447066	0.833419	0.74116	0.511188	0.838023	1.79765	0.393549	0.971092	-0.199791	0.0441091	0.354973	-0.826693	0.656797
713	0.637222	0.606188	1.13626	0.496297	2.10768	2.71702	0.118334	0.164283	0.631534	0.831001	0.118074	0.260399	0.979391	1.84692	0.136779	0.418325	-0.510577	2.25301	0.963392	0.664166	0.367127	0.0218529	0.589115	1.07621	1.1535	0.0929613	0.241884	-0.528515	1.5264	0.24447	1.32205	0.994623	-0.139638	0.802413	-0.280262	0.849059	1.41051	2.13828	0.965779	0.495418	0.488787	1.73693	0.186997	1.26257	3.3448	0.264626	0.320991	1.05211	1.12873
714	0.393881	1.03682	1.63025	-0.045361	2.30527	3.24816	0.525609	0.167951	1.69321	2.70979	-0.500227	3.78566	2.92547	0.23344	0.99794	0.842487	0.58475	1.99243	0.439648	0.505157	1.56433	1.45545	0.530031	1.05915	1.0931	0.768434	0.281267	0.792163	0.277291	0.214762	1.82991	1.21295	2.89209	-0.415062	-0.475123	3.76013	2.86356	5.00972	1.84596	0.327781	0.811134	0.839709	0.139215	2.92738	6.63599	0.362134	0.548229	1.94426	2.64302
715	0.244969	0.450342	0.341097	1.18979	0.376153	0.557659	0.780358	0.370058	0.640237	1.90431	0.604312	0.243245	1.22694	1.18339	0.354765	0.130586	-0.231775	1.54587	1.79501	0.231382	1.355	0.708502	0.139477	0.20592	0.401557	1.1986	0.507431	1.05622	0.341932	-0.125985	1.31942	0.752232	1.66507	0.371823	0.254067	0.27154	0.377051	0.306606	1.93406	0.211813	0.105414	0.427457	0.652641	0.683382	0.269361	2.09081	0.651942	0.580979	2.33267
716	0.314702	0.132119	0.301344	1.24022	1.42429	1.10153	0.143314	0.658857	0.95197	3.62678	0.759962	-0.154585	3.33485	1.97121	0.35553	-0.00376977	-0.148436	2.89669	2.10112	0.0877722	2.64709	0.562395	-0.52125	0.0599968	2.70124	1.06739	1.19382	1.86544	-0.0140772	1.67844	0.7426	0.830274	2.94348	-0.544969	-0.272205	0.0571666	-0.0461134	-0.2166	3.39313	0.162284	0.142262	0.678995	1.23432	1.14167	0.558257	-0.00319627	0.234509	0.987795	3.50255
717	0.487261	0.464925	0.519053	3.01033	1.02281	0.667438	1.53393	0.460812	0.454004	2.55412	0.736154	0.224503	0.916686	1.88007	1.11132	0.424518	-0.177996	2.87185	2.0518	0.911258	1.77353	0.594233	0.368987	0.616355	1.07122	1.02881	0.737597	0.00312105	0.210219	0.404303	1.26227	2.87436	2.47954	2.70651	2.82223	-0.10636	0.439377	-0.0142271	2.51718	0.380505	0.414824	0.71124	2.34485	0.454995	0.684167	0.522736	0.542365	0.708228	2.65935
718	0.296877	1.58731	0.572903	1.58495	1.22863	0.93207	1.83968	0.232663	0.436622	1.63874	1.13816	0.523614	0.861443	1.8702	1.12586	0.578025	0.661458	1.70817	1.41349	0.838349	1.61362	1.1503	1.08548	1.59243	0.326084	0.842809	0.944073	0.28279	0.904393	0.186887	0.811255	1.66029	1.61224	1.25836	1.56617	0.353687	0.613848	0.0297418	2.28281	0.411293	0.77475	0.788773	2.97675	0.995875	0.686798	1.16047	0.519723	0.0831917	1.35992
719	0.0446078	0.33679	0.000838056	-0.0780773	0.206417	0.383212	0.637057	-0.077733	0.0572035	-0.757371	-0.188202	-0.650137	-0.526357	-0.00587069	0.19882	0.422447	0.276758	0.210663	1.05695	0.417959	0.618923	0.273647	-0.267306	0.348546	-0.511397	0.194029	0.188284	-0.140752	0.708831	-0.330046	0.10345	0.576895	1.13883	-0.0309968	-0.346697	-0.434802	0.436728	-0.684501	0.76879	0.184751	0.400027	0.189902	0.207482	0.346614	0.133965	0.971189	0.0597203	-0.0577078	0.545137
720	0.66038	0.416078	0.862214	0.573699	0.211945	0.455834	1.04248	-0.0903484	0.176785	-0.858691	1.72909	0.323427	1.16572	0.161776	0.0395483	0.754028	0.865678	0.174487	1.67597	0.672815	0.986828	2.13285	0.242218	0.555049	-0.181459	1.91931	1.21635	0.183162	0.885126	0.23009	0.335138	1.43698	-0.0438312	-0.701366	0.365039	-0.114134	-0.0100813	0.0964082	-0.0713182	1.30844	0.0483175	1.11743	0.672637	0.408404	0.683759	1.21222	0.0939509	5.75827	0.349352
721	1.75377	0.58779	0.547474	2.19549	-0.00756391	0.471674	0.593462	0.00377757	0.321822	0.411381	1.28796	0.0712226	1.61952	0.847461	-0.208302	0.55891	1.84911	0.314571	2.44471	2.27661	2.25838	1.21255	0.307524	1.72205	-0.456964	1.22618	2.15595	2.00006	0.603415	0.312442	0.679113	1.31069	1.22512	0.336656	0.0641589	-0.222659	1.76543	0.368362	0.377669	4.34867	0.488362	0.205137	1.75389	0.635977	0.516202	0.614214	0.481737	-0.214649	0.102557
722	0.333235	1.67376	0.867083	0.601142	0.109085	0.761341	1.87083	0.555081	3.71888	0.244991	0.715853	0.559964	1.24007	-0.512119	-0.0330632	1.91241	2.03801	4.31876	-0.46637	0.0871964	1.1726	1.60992	0.994759	0.171527	-0.225446	2.11193	0.482113	1.36971	3.60963	-0.0444765	2.16935	1.41269	-0.23883	-0.367593	0.527265	0.699473	2.29079	0.416133	0.902093	-0.0448191	2.42541	1.22892	0.279055	0.907458	0.199594	1.57379	0.886947	2.34337	0.495425
723	3.42068	2.56424	4.73974	3.05135	2.83162	2.04428	3.70767	3.72716	4.19504	3.79456	3.89542	2.67543	2.98952	2.90386	3.09651	2.538	7.25597	4.94036	2.52607	3.70028	2.60758	4.0558	3.43495	0.790902	0.929854	4.46669	1.76082	0.825729	1.81098	0.809622	2.50237	3.52624	2.289	2.52624	2.35679	2.64047	2.64558	5.24838	3.11629	1.67314	2.19625	4.36173	1.98673	2.71814	1.84599	2.42986	3.15192	3.85936	2.53031
724	0.775724	0.379851	0.841901	0.519112	1.55902	0.194651	0.422478	0.807399	0.357317	1.5824	1.30536	3.23067	-0.229644	1.0798	1.14521	0.745339	0.414836	0.393508	0.148732	1.30252	0.315189	1.14483	0.845706	0.0674373	0.679821	0.548988	-0.196856	0.00801215	0.505771	3.1538	0.0426113	2.46059	0.301722	-0.164876	0.303989	0.501186	-0.0551693	-0.137923	0.567804	0.499625	0.490587	0.137192	0.724294	0.897436	0.389204	0.354319	0.569385	0.032573	0.496799
725	1.41074	0.183886	3.05306	0.712808	1.29234	2.99358	1.4347	3.54636	0.378489	4.11723	2.73962	1.52385	0.0195674	0.826496	2.24882	-0.858024	0.0557188	-0.00801517	0.177895	2.04846	0.533822	1.72772	3.48418	1.51521	1.67191	2.21544	-0.464514	-0.85571	0.387899	0.998309	1.4173	3.82234	2.33383	1.09652	1.20752	0.079275	0.0866644	-0.855249	2.76721	0.573465	0.578747	1.69184	0.549404	1.3681	4.1356	0.955556	2.95757	1.85536	2.59584
726	0.287874	0.265457	1.32699	0.110591	0.255186	0.161291	0.750733	0.307479	0.722842	0.309613	-0.285509	0.984187	-0.00517645	0.432658	-0.0637453	-0.0234925	0.0905084	0.424376	-0.00569835	1.0364	0.0823607	0.407715	-0.0551095	-0.121204	0.0373984	-0.00792064	-0.124503	0.510762	0.0762493	-0.454707	1.3917	0.461575	-0.785277	-0.0523	-0.0876234	1.31904	-0.0577927	1.83796	0.110235	0.252504	0.143526	0.286932	0.207844	0.327178	0.0910759	0.292908	0.236185	0.518487	-0.11128
727	2.53266	0.650715	0.108741	4.74896	1.19411	1.33489	0.782543	1.89116	0.344686	0.896925	0.545397	2.57297	0.786271	0.711883	0.624591	-0.202742	0.218563	0.244953	0.87539	1.44424	1.82925	0.733737	1.79801	0.941828	1.11197	0.529737	0.0563279	-0.137172	0.478012	0.670407	0.753703	1.71847	0.944786	1.17578	0.218304	0.769006	0.851897	0.0227121	0.606079	0.267374	0.525853	0.110369	0.352667	0.578075	0.296382	-0.0840526	-0.278271	-0.0726257	0.0904977
728	1.15353	0.403616	1.18576	0.835214	0.266097	0.69754	1.12421	2.27092	0.22249	0.462107	0.0222445	1.51391	-0.387873	3.16e-05	1.04145	0.332343	0.154215	0.290186	-0.0754111	2.9553	0.536574	-0.0551963	0.443471	0.00391495	1.85056	-0.0882133	0.396065	-1.14988	0.432408	0.013192	0.00478109	1.51388	-0.732888	0.537179	-0.282131	-0.491105	0.853982	-0.950073	1.13688	-0.308963	0.0774434	-0.432853	-0.457247	-0.327268	0.0981199	0.122948	1.25251	0.0415222	0.1428
729	0.117524	0.684757	0.243563	0.787655	0.525325	0.0389738	0.798556	0.324767	0.468685	0.719495	1.73393	1.1014	0.545592	1.63536	0.790971	0.255563	-0.0176485	0.254232	0.996791	0.271621	1.01576	0.532232	-0.104511	-0.040068	0.254616	0.452901	0.272679	0.0751074	0.130008	-0.00504017	0.932756	1.37245	2.72515	2.15447	1.05188	0.0848898	1.09156	0.355022	0.231234	-0.0994881	0.353174	0.249531	0.542763	0.0943694	0.0355159	0.260481	0.317531	0.286906	0.682176
730	0.170318	0.311255	0.142092	1.12517	0.277602	0.0502493	0.662448	0.58645	1.19707	0.545151	0.561165	0.388247	0.0078284	1.06721	1.44287	0.174431	0.308776	0.20271	1.06681	-0.018647	0.768166	0.785823	0.230002	-0.0195488	-0.137507	-0.00908822	-0.0589038	-0.170362	0.278439	0.12384	1.31538	0.734291	1.80485	0.162481	0.320506	0.65009	0.680416	0.413026	0.0788511	0.175084	0.209969	0.278476	1.40835	0.395658	-0.167509	0.475866	0.519261	0.460051	1.3412
731	0.0585366	0.702811	0.0655899	0.294565	0.0970283	0.148792	0.416369	0.166902	0.31939	0.227317	-0.454947	1.25064	-0.33127	1.27139	0.198884	-0.545915	-1.66003	0.448096	0.514428	0.0271796	0.327203	0.47869	-0.677007	0.00629281	0.305003	0.371724	0.215212	0.371605	0.490827	-0.361729	0.341935	0.763115	1.07156	-0.247816	0.477211	0.19008	0.455501	0.641673	0.21988	0.112365	1.18939	0.423937	0.352918	2.25446	-0.11778	0.610262	0.0324634	-0.183058	0.244827
732	1.15917	1.82966	0.232543	2.53111	1.45384	0.888391	3.34349	0.468357	0.743454	1.37417	1.87597	2.01798	3.1999	1.56151	1.33381	1.01517	0.0043038	0.200727	1.72945	1.21046	2.34719	2.74156	1.83649	1.33013	1.91285	1.95116	1.9456	1.59319	1.62138	0.665996	1.82092	2.92052	1.56931	2.28092	2.35593	0.75777	1.00702	1.55004	1.26555	0.842108	2.69043	-0.843072	2.8181	3.00086	0.668781	2.79798	0.55472	0.983732	2.41307
733	2.616	2.14035	0.270311	4.92522	2.4116	1.36334	2.32233	0.938166	1.76412	2.60861	3.01908	2.97177	4.76806	2.74691	3.00063	1.51178	0.145575	0.539805	2.11014	3.13794	2.38736	2.07314	3.01452	1.46921	2.22243	1.56211	3.60412	2.4696	3.51666	1.13922	2.62492	2.37331	1.88558	2.84841	1.78593	0.594791	1.71327	1.96166	2.60318	2.51632	2.0522	0.765948	3.13208	3.59992	1.12606	2.30238	1.43693	1.9767	1.97033
734	4.07398	1.67771	-0.084222	0.194813	0.754033	0.607868	1.00305	0.368435	1.43428	-0.259445	-0.375556	-0.0772244	0.324745	-1.0073	0.144737	1.11959	-0.20316	0.117162	-0.85852	1.2327	0.311102	1.27459	0.997213	0.808032	-0.357153	0.396857	0.431422	0.43498	0.489382	1.72355	0.161702	1.47196	-0.174151	-0.148782	0.981478	0.0938773	0.440621	0.188152	0.350031	4.64107	1.88317	-0.527649	-0.985359	2.69297	-0.0765625	1.56132	0.651988	0.422459	-0.0698081
735	0.328262	0.308591	0.131389	1.33407	1.61739	0.89629	1.074	-0.179987	2.39165	2.32502	2.22712	0.90051	2.06531	2.7929	1.21674	1.28483	-0.161355	0.217701	1.97899	3.13495	1.76971	0.772487	-0.0443913	0.517856	0.691212	0.195846	0.46479	1.28702	2.75802	-0.1759	6.10819	1.03705	0.250296	1.63592	1.15369	-0.314927	2.18014	5.05498	1.18521	0.417342	0.522057	0.328481	1.33208	2.48086	0.696291	0.574061	0.156824	0.950854	1.12999
736	0.914378	2.20225	1.32263	1.23611	2.75287	2.15345	0.484202	1.38011	2.47996	2.36507	2.66396	2.7902	4.31391	1.44265	0.934346	1.54672	1.52255	1.71171	1.50635	2.80838	1.80685	1.28404	2.48126	-0.00975715	0.619721	1.19579	2.26397	1.82187	1.67038	1.40194	6.87004	1.74989	1.13392	2.42712	2.62704	-0.298984	0.904265	0.618629	2.44892	0.264506	1.53091	1.02311	1.76848	2.12727	0.526142	0.67785	1.54006	1.67101	0.859861
737	1.25303	2.55237	1.17796	-0.0945987	0.219541	1.62445	0.13807	0.641687	1.81461	0.276436	1.36994	0.0135073	0.971537	-0.860085	0.0517438	0.0874669	0.714267	0.238098	0.166568	0.500075	0.135001	0.257054	2.76427	-0.225191	0.0384377	0.523175	0.581537	0.0632028	0.693589	0.189098	1.6442	0.775491	0.476301	1.03524	1.18951	-0.412361	0.119259	0.643625	0.125404	1.72467	1.88028	1.34256	0.161135	0.616923	1.10328	0.0273685	0.456534	1.17449	0.050372
738	2.57382	2.37768	2.91789	1.53339	1.2194	4.03158	0.453417	3.14601	2.02444	1.05296	1.26823	1.32707	5.20657	2.10885	1.03604	3.50358	1.19039	2.57577	3.36173	2.78326	2.16765	1.51081	4.12892	-0.113264	1.21933	1.67477	1.69866	1.17377	2.85358	1.59113	4.52329	2.89432	1.85879	3.61848	3.72822	1.79252	2.54983	3.346	2.95678	2.48868	2.00497	1.57048	0.515954	0.701458	3.84366	0.27887	3.8542	1.02691	0.381806
739	1.36591	0.792706	1.55832	1.0884	0.765695	3.62253	0.294756	4.20867	1.40811	2.35199	2.67906	1.42338	0.0777779	0.588382	2.49121	-0.0836692	0.850213	0.252487	0.985473	3.34823	0.664687	2.77463	4.67031	0.0506408	1.55615	1.35304	2.4397	0.0367677	2.23528	2.73816	1.07538	3.12371	2.93311	4.91227	3.35246	2.97244	0.592188	2.3697	3.62422	0.801282	0.201076	1.03354	1.21165	0.00395346	2.08062	-0.221255	2.01325	1.17856	0.623823
740	1.71464	0.745641	2.53213	-0.0703603	-0.154482	0.352154	0.0422166	1.01402	1.17966	1.41851	0.421382	0.72113	-0.298578	1.53754	0.784951	-0.584429	0.772606	0.460091	2.12769	0.876578	2.63722	0.751284	-0.352738	-0.191098	1.28301	-0.763245	1.6942	-1.18151	2.4653	1.44248	0.990655	0.552787	1.32171	1.65629	0.0253664	3.72187	0.960664	0.476342	0.332348	2.07655	1.51315	4.50715	-1.08596	0.0580558	-0.0605541	-0.126696	0.134525	1.78888	0.07581
741	1.44673	1.22545	2.73101	1.33296	1.35493	3.39651	1.22692	3.92518	1.86175	3.90173	3.31271	3.43259	3.43888	3.04094	3.26145	2.91358	1.01021	3.13167	2.0089	4.71098	2.4701	3.45637	4.61975	0.451645	2.39717	1.04931	3.6591	1.12772	3.36936	2.36902	0.831759	3.5839	2.41054	3.62865	2.79296	4.00747	2.59232	1.57831	3.97805	1.74877	1.34401	3.06153	1.68907	1.67414	3.386	0.674773	3.33351	0.931461	1.90345
742	0.206669	0.592371	0.474138	0.142356	0.55539	1.06305	0.490698	0.933003	0.399881	0.566491	1.13305	0.603517	1.50184	1.20779	1.09084	0.218456	-0.0643409	0.25949	0.489654	2.05827	0.651898	1.09975	1.08074	0.1397	0.979414	0.377479	1.14007	-0.0735249	0.304854		0.295253	1.14848	1.04746	0.683888	0.883049	-0.50939	0.24757	2.33286	0.959158	0.11933	0.596576	0.0874778	0.33012	-0.00025744	-0.282972	0.0372783	0.329673	-0.069332	0.484181
743	0.151068	0.0842558	-0.107677	-0.254257	-0.139734	1.30583	0.17515	2.26248	0.124774	3.06618	2.43583	0.0724764	-0.154338	-0.410486	2.9769	-0.282044	-0.237584	0.00912599	0.346658	0.911491	0.214793	2.7206	-0.109666	0.668926	2.52359	0.949645	0.332705	-0.311715	-0.00240141	2.30277	-0.0480218	1.97589	1.43896	3.10354	1.5372	-0.521251	0.0957482	-0.456822	1.9899	-0.00701225	0.14566	0.803387	0.369718	-0.107165	1.65238	0.0147411	1.57956	-0.737151	1.45399
744	0.108496	0.136364	-0.195497	0.276189	-0.0794055	2.70646	0.485684	1.01538	0.0909804	2.90121	2.64291	0.164814	0.178542	0.15657	0.434731	2.56197	-0.00945355	1.14489	-0.625792	0.270564	0.941295	1.84414	0.307382	0.980857	2.35313	1.19623	0.787341	1.08774	0.798227	0.410308	-0.230205	0.869911	1.21137	2.43479	0.977349	1.29178	0.587384	-0.483897	1.94172	0.379026	-0.0218526	1.34475	-0.501492	-0.0647698	2.65665	-0.0394214	0.891739	-0.714792	0.617029
745	-0.175122	0.502053	0.837365	-0.255327	-0.151463	0.262562	0.393663	0.993924	0.0236038	0.444599	1.07504	0.528024	0.843536	2.11765	0.299744	3.01702	0.94176	0.348426	0.715321	0.372671	0.142767	1.89647	-0.0754476	16.2307	1.95666	6.10901	0.875164	2.44152	0.518267	0.601493	-0.942078	0.707396	0.573174	4.51265	1.16757	1.7627	-0.126936	0.386796	2.21235	0.187848	0.756678	1.83005	-0.139146	0.117427	0.445088	0.548009	1.02521	-0.0403472	2.36618
746	0.0979012	0.126366	1.48691	-0.0286941	-0.108813	-0.0307859	0.458661	-0.00364804	0.568236	0.216708	0.5095	1.67851	1.07943	-1.00948	-0.102498	2.21005	1.11273	0.789639	-0.663457	-0.845205	0.47782	2.18338	-0.336456	0.0159738	0.748736	-0.318115	1.56136	4.10753	0.302802	-0.698636	-0.162822	0.208025	-0.475262	-0.699822	-0.270481	1.73686	2.25001	-0.342561	1.08171	0.0373037	0.349946	1.87335	-0.568002	-0.0147926	-0.23523	0.3667	0.284157	0.602873	1.43256
747	1.15941	0.403298	0.0778889	0.260778	1.21648	-0.0439126	0.705441	0.927305	0.95375	1.30919	1.28464	0.484171	1.60888	2.76715	0.927514	1.47862	0.838877	1.84121	0.331678	0.266174	1.0705	0.741057	0.226737	1.56647	1.97935	0.456073	1.10643	1.74263	0.230725	0.219343	-0.360162	0.370649	1.17514	0.223804	2.64481	2.3295	2.10663	-0.0958366	1.13479	0.349825	0.26411	0.339073	0.212196	0.741733	0.0405571	0.584768	1.08473	0.748877	2.2382
748	1.32199	0.457607	0.351706	0.852593	0.996884	-0.130556	2.72431	1.83558	0.834269	1.1173	1.5946	0.326739	2.26823	2.18506	0.413736	2.14506	1.25927	2.69039	0.964186	0.75885	0.745159	0.751304	1.45633	7.62753	2.22628	2.2372	0.348555	2.9608	0.3781	2.31991	0.886969	0.998935	0.769295	0.317919	1.20138	3.4035	4.60343	0.424712	-0.144878	1.06961	0.736219	0.447456	0.628511	0.900044	-0.0884399	2.45264	2.33208	0.0479316	2.25146
749	0.458418	0.184876	-0.627892	0.0927524	-0.431576	-0.0602123	0.524661	0.229144	1.30347	-0.937263	0.250608	-0.0821606	-0.545	0.604489	0.662581	0.0343418	2.54142	0.405511	-0.435145	-0.216867	0.556675	0.308896	-0.827931	0.174875	-0.880302	-0.340935	0.0259618	2.26869	1.33547	-0.38615	0.481118	0.529042	-1.29947	-0.106886	-0.802911	-0.207968	0.783842	-1.29766	0.702441	0.560323	0.102353	0.0805486	0.111261	0.176976	-0.195517	0.297534	0.210194	1.17887	0.0140229
750	3.31128	1.64838	0.178622	0.313595	3.67131	0.0907365	2.28962	2.01515	1.66838	2.84063	3.09977	0.784487	2.48227	1.68888	1.99767	1.41336	1.45192	1.55442	0.947768	2.2798	1.03106	1.39155	0.560101	3.44867	3.0229	4.84566	0.456099	3.01775	1.55418	6.26569	1.51004	1.1722	0.461967	0.29937	3.01955	0.796114	1.40101	0.835938	1.49329	3.20846	1.61242	0.544435	1.16731	3.70146	0.2992	2.13285	2.24523	1.00899	2.53883
751	1.68832	0.602186	1.49507	0.215164	0.823874	-0.0697616	1.98141	1.27509	1.66841	1.90304	2.37609	-0.236907	2.7466	2.42055	1.47322	2.08095	1.57393	0.135913	0.961211	1.63705	1.07389	1.10986	0.154029	0.0355132	1.86647	2.64389	2.29795	1.93947	0.9953	3.43209	2.19118	0.868766	0.0527847	0.180783	1.18868	1.70142	0.0113774	-0.0392294	2.20538	2.39223	0.687352	2.81614	-0.102699	0.867931	0.144182	1.99788	1.97529	1.6359	2.48691
752	1.61701	1.16514	0.0827417	-0.0399163	-0.0287315	-0.0920819	1.59227	0.301497	1.77032	0.98889	2.19733	-0.463177	-0.212971	-1.52842	0.0450733	-0.697237	1.13324	0.0433047	-1.28167	0.72695	0.462006	0.491074	-1.02122	0.367207	-0.374789	0.963818	0.511371	1.3991	0.894347	-0.664386	0.103043	-0.0253031	-1.00268	-0.73999	0.278448	0.176306	-0.660091	-0.701897	-0.493749	1.23973	1.28504	0.472934	0.953707	0.995322	0.189319	0.659487	0.434296	1.21202	1.09734
753	0.447215	0.321271	0.177791	0.441513	0.473026	-0.000805933	0.134132	0.386652	0.537653	1.99168	0.832112	-0.101755	0.177774	0.0924686	1.14767	0.0662962	0.00918047	0.760591	0.539453	0.275753	0.233337	0.429514	0.401804	0.193834	0.799407	0.672688	0.362472	0.449075	0.383948	1.21289	0.571599	0.538455	0.234675	0.0656452	0.840093	-0.66247	0.0976662	0.121821	0.166838	0.484153	0.454484	0.239155	0.690774	0.403004	-0.0820171	0.0912865	0.534965	1.48949	1.2821
754	2.0876	0.61233	1.17501	3.58448	0.470814	0.0483551	0.914234	0.914456	3.23508	2.51496	1.25106	-0.242998	0.744595	1.17429	1.3626	0.471637	1.27031	0.679037	0.258664	1.24542	1.20272	1.08748	0.450751	-0.114045	1.10961	0.624337	1.04604	0.693278	1.09943	0.855105	0.742833	1.26798	1.08351	-0.128286	1.35146	0.064464	0.406355	5.19771	0.564474	2.8494	0.638034	0.511706	2.48311	0.278363	-0.300441	0.283822	0.828559	3.13009	0.869305
755	0.476875	1.90064	0.362749	0.32549	0.0204751	0.112716	0.242173	0.921615	0.729218	0.26975	0.0436123	-0.849631	0.0356089	-1.14996	0.789248	-0.27903	-0.330209	0.670257	-1.37671	1.27927	1.42039	1.52592	-0.492977	0.0467384	0.217301	-0.295388	-1.59377	0.208165	0.868518	0.666444	0.304776	0.948098	0.2382	-0.657935	0.0473964	-0.178724	0.320262	1.60291	0.468206	0.437265	2.00834	-0.64238	0.812975	0.351631	0.0597902	-0.204826	0.629429	1.51888	0.330031
756	2.18369	2.72156	1.1912	0.978393	2.16705	2.64595	1.0183	1.58562	0.785206	2.31555	1.5062	1.1747	1.25425	3.56926	2.99699	1.57047	0.519062	4.60453	3.35419	3.29974	2.1195	1.86515	1.9271	0.429371	2.09581	0.966337	1.02874	2.51293	1.62645	1.09987	1.08788	3.55689	2.3332	2.32007	1.14434	1.91685	0.467366	4.01558	1.31555	2.63724	2.79022	0.441259	0.73002	3.00687	1.27326	0.709187	1.19329	2.99967	0.616018
757	0.295176	0.100823	0.270894	0.528392	0.787178	1.87936	0.280441	1.03587	0.234614	0.598304	0.760851	-0.059832	0.592645	1.23272	2.38077	3.46018	0.483341	0.236346	0.12941	3.29229	0.17507	1.10472	1.66056	0.248894	0.97921	0.410127	2.19541	5.15531	0.333893	2.78533	0.146143	0.662232	0.438654	0.969037	0.751377	1.05965	0.357601	2.95861	0.434326	0.223837	0.6353	-0.000460492	0.096632	0.793308	2.04308	0.688194	0.769106	1.84957	0.291986
758	0.101913	0.199488	-0.0893434	-0.120171	0.355241	2.78071	0.266489	1.46185	1.61688	2.54102	2.87194	0.217163	1.12141	0.498858	3.05146	-0.310957	3.98226	0.436498	-0.657585	2.29136	0.632941	1.3852	0.825999	0.412899	1.94177	1.70348	0.484896	0.700949	0.353671	1.18712	3.07946	4.26077	2.13102	0.98136	1.9576	0.263045	0.00343785	-0.0638166	2.89438	0.137137	0.0848381	-0.597188	0.122983	0.0234198	2.64755	0.0317156	2.05127	0.786302	1.75428
759	0.681635	0.545065	0.367138	2.33632	1.12741	2.19749	0.534711	0.588101	1.10104	-0.131218	0.388002	-0.181704	2.29469	0.562501	1.27465	3.66589	6.17887	0.103386	-0.205511	1.59599	0.797357	1.32293	0.0933339	-0.357036	-1.24786	-0.523403	0.810979	3.84762	1.10878	1.30513	2.02778	-0.241085	-0.391353	-0.395981	-0.958757	0.679615	0.744498	0.630139	0.36358	0.252689	0.367021	-0.968919	2.22003	1.06745	3.14092	0.48382	1.11016	0.690848	0.222039
760	0.459607	0.978966	0.187304	1.66976	1.52661	1.32957	0.907672	0.438671	2.50026	0.700814	-0.0739982	0.846104	1.65335	1.16581	1.09901	0.968214	0.91443	2.29924	-0.323974	0.44243	0.698742	0.724876	0.77952	0.312264	2.08495	0.821817	1.68824	1.27813	1.10834	4.2964	2.83705	0.946262	5.23809	0.275303	0.836529	0.38187	1.82663	0.704493	1.57588	0.432014	0.193904	1.15011	0.919659	1.25417	1.85226	0.444538	0.857203	2.32683	-0.320323
761	0.671061	0.919406	1.10106	1.33049	0.474354	1.06859	0.721232	-0.142928	2.044	1.46859	-0.758028	0.21076	1.23714	0.877096	0.436326	3.76137	0.618193	3.59293	-0.30051	0.852736	0.315074	0.573131	3.15018	0.374165	0.468111	0.529941	1.61062	3.11774	2.24587	0.468085	2.94852	2.74337	1.10373	0.0291798	0.319286	1.56988	0.370448	0.068788	2.46797	0.422521	0.831643	1.31711	1.46134	0.333842	0.897614	0.270857	0.0246155	0.496539	0.485381
762	0.691691	1.20788	0.967733	0.944978	1.95147	3.71417	1.32858	-0.0474167	3.18862	0.421258	-0.346902	0.0891163	1.37301	4.27771	1.03227	3.11746	0.374657	0.639537	-0.197335	0.523645	0.93808	2.19904	5.06126	-0.0230383	-0.0265852	-0.300079	0.317617	3.33463	1.39713	-0.412802	0.368932	0.346627	0.0987362	2.48256	0.760083	1.32499	4.13367	1.07008	2.62519	0.551186	0.875224	-0.24435	1.95867	1.66607	4.83483	0.939803	-0.0588264	2.10917	0.545033
763	0.513947	0.883928	3.67465	0.340161	0.526962	0.435321	2.41545	0.176798	0.924804	0.249026	0.483996	-1.07718	1.27621	-0.89118	1.13747	0.254515	0.0144382	4.82497	-0.820002	0.966596	1.5618	0.95255	1.10651	0.0872986	0.513827	0.155815	1.51327	1.71452	1.26125	0.0813713	1.60624	0.888938	0.25712	2.7393	0.0764124	0.354664	1.03691	0.0670317	1.0405	0.275912	0.620768	3.32024	0.434336	0.262717	0.312614	1.1635	0.102936	0.964872	-0.0289823
764	0.446043	0.29113	0.903495	0.717409	0.855821	0.584307	0.937998	-0.258353	3.73812	-0.665108	-0.0702194	2.44775	-0.466925	-0.472358	0.48	0.162745	0.410304	0.233046	-0.248172	0.698399	2.31406	0.00106686	-1.02373	-0.162673	-0.343059	0.0120897	2.98827	-0.332608	0.575639	-0.19654	1.1147	2.80568	-1.0945	0.667664	1.32802	0.759362	1.87273	-1.12498	0.11675	0.581404	0.404391	1.31393	1.21278	2.43883	0.649606	2.25176	0.0385062	3.38755	0.169152
765	1.59167	0.120192	0.372714	1.54579	0.739657	0.58574	0.553974	0.0298665	0.973789	0.574958	0.386423	1.0964	0.548722	1.64309	0.191858	0.658893	0.443305	0.19989	0.0321413	0.971699	1.78241	0.331221	2.24157	0.884352	1.60988	2.08336	2.56729	0.617862	1.49612	0.514184	1.57226	0.488183	0.247866	2.07541	0.148005	0.45083	1.23364	-0.0190588	1.62642	0.680558	-0.0111434	0.0142523	0.767197	0.622839	0.61401	2.16283	0.113011	1.444	0.462898
766	1.05043	0.342293	-0.103733	2.67923	0.409483	0.442169	0.383046	-0.243398	0.839486	0.0066476	-0.313528	1.77983	0.159483	0.221903	0.265673	0.401804	0.301671	0.172744	0.861157	0.062623	0.809271	0.338797	0.993077	0.301803	1.59346	0.169181	1.15743	1.02075	1.90683	0.275032	2.20445	0.381784	0.630557	0.58704	0.0983538	1.01543	0.482748	1.27658	0.666237	0.224115	0.0285817	0.335694	0.498663	0.231134	0.151201	0.0926466	0.241503	0.240099	0.176271
767	2.03809	0.055205	-0.0372716	1.58228	-0.35653	0.22799	-0.0583349	0.0209219	0.791823	-0.233812	-0.439872	-0.22388	-0.82413	-0.182843	0.152339	-0.996697	-0.175008	0.168986	-0.974952	-0.0919357	0.425692	0.221629	0.243106	1.08807	-1.03516	0.406463	0.743359	0.121018	1.46535	-0.493645	1.12602	0.0697736	-0.55242	-0.675315	-0.652954	-0.172098	0.023761	0.876181	1.06321	0.682576	0.0483101	-0.565628	2.1174	-0.286596	0.162658	-0.00256998	0.175496	-1.42655	1.07131
768	1.11721	0.043464	0.255839	2.36176	0.464844	0.695526	0.503305	-0.0565984	0.873568	1.11705	0.976987	0.921689	1.5846	2.24453	0.394239	1.44033	0.648803	0.769471	0.0316182	0.594584	1.05357	0.261593	2.14762	1.10265	1.40699	2.50375	0.381486	0.457536	1.65922	0.763384	1.77067	0.117857	0.00797149	1.05205	0.105221	0.200205	1.54209	2.02586	2.15083	0.555695	0.108643	0.697318	2.17286	0.242241	0.487987	0.317604	0.0732539	-0.737672	1.77483
769	0.637583	0.376633	0.234222	0.841491	0.297113	0.289169	0.846771	-0.0636338	0.146534	0.306543	0.750607	0.573881	0.694985	0.801151	1.29968	0.00313379	0.683091	0.733041	0.819927	0.681402	0.289795	0.45126	0.900462	0.276007	0.456673	0.0394187	1.14688	-0.0512523	0.505228	0.418502	0.756312	0.291973	3.25706	0.325151	0.575682	0.41477	0.404822	0.114216	0.345218	-0.568813	-0.016363	-0.515878	0.414625	0.115026	0.0727299	0.0527121	0.515611	-0.387562	0.786267
770	1.00186	0.159339	-0.138323	1.03256	-0.503286	0.0209402	4.67178	0.40498	0.0240917	1.45636	-0.151851	-0.390635	0.109375	-0.0771771	0.55591	0.130908	0.462459	0.670292	-0.444663	-0.0618428	-0.0720429	0.23476	-0.42734	0.164258	-0.632518	0.643339	1.48432	0.743252	0.427568	-0.430615	2.33978	0.00979562	1.58812	0.288924	-0.16482	0.580822	-0.301554	0.129432	0.988138	0.461875	0.0737292	-0.479788	0.918285	-0.135773	0.210849	0.701075	0.461933	-0.484006	1.40768
771	0.654616	2.23641	0.618006	1.23383	0.0575187	0.0643555	3.19897	2.69433	-0.0886536	0.280004	0.531858	0.484932	1.0823	-0.203044	0.523769	2.22103	0.897176	0.876714	6.16788	-0.269321	1.26118	0.249612	0.0561982	0.00334894	0.615675	0.405779	6.47306	2.21006	0.662456	-0.0297438	6.57175	0.714599	11.7648	0.0223654	-0.889582	0.819622	0.403644	-0.11799	0.776669	0.0141345	1.13862	-0.377849	1.66652	-0.0751847	0.668207	3.73638	3.07082	-1.57372	0.325509
772	0.067665	3.8821	0.0186417	0.354766	0.410617	0.306204	2.56767	2.92478	0.0931937	-0.0302275	2.18345	0.435606	3.31196	1.53618	0.703689	1.82138	3.25467	0.645595	2.78557	-0.185055	1.00327	0.890113	2.62973	0.299759	0.189828	0.662001	3.52959	1.26138	1.14886	0.96977	1.60585	0.817481	3.52566	0.261208	0.338038	0.521967	1.11492	0.145115	1.40917	0.255326	1.73883	0.0349793	-0.276779	-0.0367076	0.754351	1.76142	2.04543	-3.82038	0.923856
773	0.486959	0.979915	1.30832	-0.247173	-0.325145	0.914091	1.45872	-0.162147	0.722889	-0.0889686	0.624319	-0.139702	0.0227861	-1.52291	-0.186355	1.098	1.09689	0.658672	0.554033	0.371618	0.312174	2.04052	0.442598	-0.00545126	-0.0783003	0.298142	3.1787	1.92283	0.785448	-0.292101	2.10282	0.403364	4.71147	-0.470085	-0.60351	0.35525	1.85653	-0.295284	0.161836	0.141321	0.356948	0.800962	0.0334914	-0.166743	0.907531	0.781088	1.02007	0.92219	0.225069
774	1.13929	1.34085	3.46261	-0.388263	0.545631	0.410156	0.530508	0.442004	0.346166	-0.111479	1.19822	0.527941	0.00103044	0.965495	0.805255	-0.277203	0.585281	0.337012	0.364792	1.6849	0.0779799	0.0595054	0.945664	0.361256	0.87592	0.34432	-0.427712	0.0247557	0.156969	-0.43241	0.351276	0.205447	0.835939	0.303386	-0.0392452	0.247589	-0.00307287	0.0974739	0.329006	1.25799	0.260445	0.468152	0.543232	0.748186	0.468502	0.663107	0.37714	-0.560252	-0.159807
775	0.979214	2.3894	0.841569	0.553205	1.57226	0.444898	0.211322	0.334385	0.153166	0.0212511	0.588168	1.78172	0.32893	1.82869	0.474612	0.415874	0.767423	0.102151	1.27668	0.184717	0.999982	0.645213	0.121753	0.0160319	0.374482	0.24487	0.671178	0.801656	0.193056	0.597596	0.40265	0.155021	1.53944	0.0327793	0.25875	0.595952	0.948919	0.282961	0.245845	0.298322	0.229117	-0.0885124	0.337889	2.2702	0.349244	0.049506	-0.0131889	0.291216	0.051833
776	0.536262	0.354917	0.73219	-0.26542	0.813738	3.01995	0.290024	0.585542	1.97845	-0.18748	1.50826	0.569174	1.19147	-0.50866	0.716102	-0.691581	4.47172	0.71557	-0.475471	2.35168	2.34805	0.823385	1.03582	1.91739	0.68256	1.72166	0.907162	0.252752	0.872075	1.43547	0.944538	0.348915	-0.425504	0.80058	1.50667	1.56006	3.50509	1.00352	0.85377	0.160068	0.190756	1.04682	-0.184863	-0.0988777	1.9431	0.237655	0.564098	-0.510469	0.233838
777	2.5815	0.412969	0.745549	0.803216	3.2481	1.60702	0.288036	0.3297	1.00514	1.66781	2.56028	4.15477	1.51745	1.82395	0.62754	1.90083	0.5254	0.983857	0.138885	3.97361	2.08146	2.57499	2.94917	11.8226	2.76958	2.44445	0.805906	3.70533	1.6048	0.799208	1.11211	0.205581	0.220958	0.94757	1.11381	0.618157	2.06618	0.454736	2.29203	2.08368	0.249607	1.23698	0.233656	2.60803	1.1051	0.214739	0.75209	1.33274	1.41102
778	1.15222	0.351289	2.68495	1.59745	1.70525	1.80003	0.01047	0.0788101	3.6645	1.89968	2.45051	2.74647	3.79217	2.23048	0.56189	2.0177	3.35823	2.06048	0.596614	2.37439	1.52196	1.86381	2.35542	0.699597	3.28566	1.35122	-0.294932	0.640337	2.78023	4.12045	2.96726	2.14865	0.779384	1.67526	1.12815	2.14146	3.34641	3.70711	1.35247	1.17292	0.208196	2.47673	1.84804	2.09251	2.12185	0.148373	0.331496	4.31757	1.53905
779	0.764006	0.527453	1.03808	-0.641088	0.0334473	0.253154	0.0470932	-0.136388	1.26836	-0.946901	0.292909	-0.0428911	-2.72183	-1.67177	-0.182251	0.646763	-1.20428	-0.225536	-1.65853	0.452142	1.12657	1.40274	-0.162577	0.0193502	0.0873841	-1.2324	-0.588213	-0.0426772	0.773983	1.45936	1.03628	0.606271	-0.949534	1.03282	0.261396	-0.134434	1.44691	1.09501	-0.0529249	0.438895	0.89738	1.16485	-0.259481	0.695516	-0.0569511	0.00915541	0.0572168	2.59535	0.231859
780	0.104817	0.0727159	1.08373	-0.0624914	0.0497867	0.633266	0.133553	-0.223603	1.29529	1.33562	0.933212	0.25264	0.871168	-0.062047	0.0658539	0.595623	0.565153	0.143977	0.568027	0.401021	0.458225	0.429499	1.36934	0.291997	0.088191	0.510738	-0.185817	-0.196966	1.84951	1.44396	1.96753	0.843686	0.951288	3.03519	4.06996	0.532498	0.586268	0.826774	1.08613	0.384244	0.193767	0.615156	-0.218442	0.882291	0.337181	-0.049694	0.461933	0.76003	1.63895
781	0.487581	0.618159	2.76063	1.35137	0.897569	1.18481	0.341821	0.0814854	3.25574	1.47754	1.8262	1.6891	2.75085	1.54155	1.05767	1.27415	1.41327	0.6377	0.48494	1.0239	1.21637	1.55673	1.06116	2.76971	2.4963	0.928568	0.760775	1.08259	1.79096	3.67678	2.74228	2.07525	0.387568	3.73709	4.46263	2.47067	1.56256	0.596911	1.13717	0.700934	1.1868	2.5605	0.375526	1.71094	1.27036	0.868564	0.571427	3.19174	2.00249
782	0.838513	0.0250001	2.05242	1.11854	-0.263227	1.65814	0.26323	-0.162797	1.8319	0.462011	0.311396	0.330327	-0.0577505	-1.42608	0.293335	2.5103	-0.294543	0.575848	-1.05865	0.662112	1.45675	2.53123	2.75012	0.572909	-0.305804	-0.769301	0.865248	0.911664	3.1989	1.70666	2.81531	0.396978	-0.641441	0.489089	-0.062308	0.890478	0.436465	2.76248	2.36549	0.757651	0.515339	-0.0869992	-0.149528	0.157401	1.47093	0.338105	-0.082113	-0.507155	1.80186
783	0.171003	0.756826	1.29755	0.297823	0.303145	0.549215	0.526995	0.124771	2.38667	0.927606	0.803892	0.338795	3.32231	0.334531	1.36144	0.45568	1.49052	0.829497	-0.453886	0.381671	1.12627	1.01677	0.217068	0.0136729	0.395481	0.573602	-0.0203494	1.0646	0.673322	5.87207	1.89949	0.753508	-0.163556	0.306175	2.19974	0.556882	0.697298	0.533939	0.25447	0.329879	0.846229	0.309584	-0.0987967	0.152211	0.894566	0.322452	0.203213	0.457899	0.942555
784	0.0493722	1.43356	-0.134165	0.147338	0.0388107	0.273262	0.258089		0.566864	0.964316	0.31252	0.0244683	2.55542	0.592633	0.621959	0.25792	0.0175028	0.430623	-0.366015	0.151329	0.275182	0.37777	-0.246715	0.0136077	0.322855	0.206729	0.5121	0.0908241	-0.143665	1.1721	0.739847	0.65529	-0.378087	0.327741	3.21521	-0.455932	0.384974	-0.34443	0.369748	0.0502365	1.01556	-0.309353	-0.0260547	0.0523849	0.612597	0.0806241	-0.0821861	-0.344882	0.395509
785	-0.103347	1.43637	-0.114662	0.099688	-0.161415	0.0504595	0.0813512	-0.0883388	0.0978613	0.373445	-0.288064	-0.245147	-0.176598	0.56206	0.00911578	-0.628073	-0.942255	0.0477597	-0.00588526	-0.30723	-0.0178111	0.0292455	-0.945321	-0.186004	0.0906031	0.175525	-0.21985	-0.457557	-0.0518364	-0.0568814	0.0224498	0.238293	-0.0542691	-0.10359	1.21642	0.687919	0.301349	-0.698171	0.037644	0.282801	3.11362	-0.00103943	0.512943	-0.147483	0.557291	0.222974	-0.136315	-0.135049	0.349857
786	0.674017	0.148098	0.52008	0.470985	0.49422	0.694213	1.31623	1.32587	0.184901	0.329881	1.01716	-0.14197	1.56948	-0.117255	0.427648	0.438629	1.56493	0.449021	0.326853	1.56538	0.60579	0.228642	1.25387	0.345143	0.597605	0.305124	0.600349	0.209358	0.508892	-0.00326907	-0.497719	0.0738926	0.516485	0.964585	0.0569616	-0.00676225	-0.316902	1.76878	0.239169	0.118153	-0.0372898	0.70656	-0.0704686	0.300976	0.574637	1.23946	0.388291	-0.205059	0.287637
787	0.267781	-0.0339942	1.96416	0.500511	0.538063	0.802728	3.01166	1.39415	0.176939	0.614473	0.284549	1.39	1.24171	0.370162	0.16417	-0.0737035	3.10194	0.693397	0.950519	-0.100433	0.831585	0.529286	0.330169	0.291999	0.422167	0.256294	0.882166	0.641452	0.367	0.0804676	0.76914	0.334481	0.590178	0.417312	0.552593	-0.790873	0.491835	1.20065	1.44115	-0.310649	0.65041	-1.00176	-1.73128	0.316238	0.291339	0.557144	0.491925	-1.48648	0.80526
788	0.573413	0.277968	0.899948	0.180349	0.48461	1.06157	7.36838	1.67613	0.144231	0.0515901	-0.0125165	0.242717	2.53941	-0.936751	0.325964	0.243551	-0.398294	0.855816	-0.720199	1.43434	1.19804	0.531712	-0.910966	0.0328928	-0.256232	-0.107256	1.01019	-0.548544	0.303926	2.39754	0.144772	3.08504	-0.305798	0.717827	6.28737	0.468515	0.661977	0.56753	1.70963	0.108561	0.192823	0.611414	-1.02392	-0.393226	0.116205	1.61038	1.17946	-0.285325	1.20827
789	0.48016	0.417379	0.958303	0.595551	0.366358	0.445589	0.225026	0.325602	0.446088	1.29603	0.626948	0.733376	1.1152	0.28377	0.272602	0.494984	0.24459	1.10568	-0.0200917	0.673869	0.826613	0.680027	-0.0657937	0.174194	0.0169531	0.360172	0.229357	0.0849177	0.374011	-0.130478	0.62812	0.198303	2.8317	0.635439	0.100312	0.377585	0.350532	0.29224	0.638016	0.362299	0.103288	1.52407	0.350131	0.357303	0.98202	0.0979712	0.328506	0.378082	0.819051
790	0.264439	0.191742	1.42429	-0.176557	0.15837	0.362132	0.232555	0.291411	0.53568	0.923559	0.241105	0.0791736	0.36984	0.0571631	-0.222574	0.241209	1.13086	1.08296	0.165327	0.0403508	0.393912	0.469894	0.234002	-0.0649935	0.514377	1.09753	-0.0139801	-0.0912495	0.256759	0.270727	0.373801	0.0949001	1.1365	0.599109	0.91577	0.288471	0.0507971	-0.431039	0.468605	0.596711	0.0395331	2.37282	0.0831847	0.145501	0.475612	0.273378	0.608305	-1.26532	0.857037
791	0.251602	0.785365	0.238593	0.0748974	-0.376355	0.763627	0.240832	0.000333638	0.181834	1.13312	-0.0689914	-0.114399	-0.656775	-0.50832	0.315402	-0.500703	-0.537499	1.05693	0.357721	-0.2919	0.0450752	0.54248	-1.05859	-0.0712235	0.128756	0.33554	-0.609807	-0.116553	0.0667025	-0.265519	-0.138413	-0.158046	0.400369	0.363822	-0.429357	0.966657	0.632931	-0.906757	0.144527	0.437645	0.967565	0.462854	0.411085	-0.0631684	0.569325	1.29105	0.0892377	-1.4369	1.16308
792	1.52917	2.93052	0.31737	0.619787	0.690352	1.61414	2.12914	1.41762	0.425466	2.3337	0.916999	1.85573	1.83235	0.855675	1.56573	1.92137	1.82869	1.75662	1.81329	1.54751	0.950531	2.63542	2.80921	0.717847	1.91922	2.07836	0.808377	1.2743	1.32933	2.06179	0.00198757	0.96828	1.29168	2.06348	0.556677	0.613291	1.21807	1.90056	1.48238	2.98094	3.41175	0.858343	0.495922	0.813779	1.5396	1.00805	0.919173	0.255383	1.95739
793	2.21899	1.30809	0.744505	0.958567	1.47632	1.10946	1.60771	0.786048	0.394327	1.27612	0.636037	0.955222	2.02355	0.0869741	1.69304	1.05826	2.14012	1.39651	0.704405	1.64523	0.793199	1.22279	0.846379	0.47568	1.42124	1.12938	0.619114	0.4153	0.87821	1.47655	0.35254	0.531525	0.386529	1.05343	0.740864	1.38282	0.962432	0.761324	0.606001	1.07691	0.305117	-0.420412	-0.0397945	-0.0605783	0.620949	0.136435	0.0848652	-0.0830324	0.58236
794	1.69602	1.92425	0.451058	1.04032	1.62093	0.673406	1.90557	1.95299	1.00846	1.64766	0.847769	1.08706	1.27908	0.869689	1.61877	1.7208	1.36264	1.73321	1.6542	1.40655	0.728858	1.99477	1.32334	1.06769	0.858393	3.46526	0.829882	1.15522	2.3703	3.97057	1.48696	0.206715	1.80183	1.67438	1.08685	0.888475	0.663326	4.77518	2.89731	2.88505	1.17133	0.831193	0.592499	0.559429	0.439529	0.544574	0.840842	1.15713	0.561345
795	0.123445	0.0290752	0.352718	0.136196	0.200242	0.203567	0.166318	0.0613667	0.56218	0.347773	-0.146474	-0.0277016	-0.460909	-0.0614426	0.344134	0.00204024	-0.657233	0.0606672	-0.455785	-0.0597749	-0.356666	0.244513	0.348159	0.279303	0.270426	-0.124605	0.274564	-0.136269	0.585048	0.477928	0.568826	-0.060109	0.253756	0.286432	0.330736	0.767177	0.283648	1.32403	0.755049	0.10396	0.0408882	-0.216864	0.127891	-0.329952	-0.277682	0.233144	0.03443	0.122314	0.482805
796	0.824761	1.74912	1.22252	0.137191	1.56464	0.629579	1.0737	0.729758	0.870346	1.65117	1.14892	1.09307	0.263122	1.48699	0.772182	2.53074	3.19952	0.915141	4.64806	1.45428	1.08143	0.922715	0.0211027	2.25353	1.70423	1.88265	1.46511	1.11988	0.495989	2.3913	0.98478	0.148047	0.791277	1.26961	0.0609268	0.412108	2.86632	2.22044	1.37122	1.29424	1.06038	1.26865	0.167906	0.28671	-0.0384541	0.116504	0.0921845	-0.302801	0.458015
797	0.217411	0.417819	2.09356	0.166965	0.860585	1.2333	2.49616	0.88016	2.77289	1.42197	0.54185	1.28767	-0.309365	-1.12116	0.905399	-0.832069	2.55429	0.676103	0.0414505	1.81913	1.59579	1.19611	-0.226184	2.05635	0.775131	2.58676	3.10805	-0.433933	0.383021	3.0998	1.81204	0.150771	0.181473	1.11282	-0.479063	1.18742	0.570086	2.10155	4.66991	0.188224	0.0767999	1.86043	0.11486	-0.479589	0.411454	0.335894	0.393082	0.915635	1.53668
798	2.95906	3.20145	2.88509	2.33809	2.75093	0.668448	2.10463	0.940057	2.18138	1.78224	1.73679	3.54069	1.16946	2.20187	0.717657	3.63777	4.07595	0.498337	3.20465	2.29941	1.86453	2.67433	0.396742	1.79838	0.754546	1.9924	2.64803	3.38374	0.0878481	1.41341	1.62956	0.144275	3.36918	0.749771	-0.388999	1.92055	2.96875	0.923299	-0.120603	1.58978	2.10163	2.06489	2.9777	2.30437	0.719423	0.824711	0.635471	1.36376	0.375725
799	1.73247	0.999256	1.75664	1.47622	1.83232	1.22391	1.90649	1.33472	1.88281	1.19006	1.18578	2.46886	1.30995	0.499737	1.55417	2.56401	2.30608	0.863105	3.12098	0.596909	1.73108	2.54225	1.05476	2.28846	1.49895	1.76398	4.62429	1.6999	0.997606	1.33589	1.52086	0.364162	1.19462	1.30364	0.493281	1.33075	2.7925	6.12337	0.849922	0.896141	1.30622	2.91235	1.61996	1.93221	1.51412	2.86664	1.5733	2.67297	2.59831
800	0.233195	0.33226	0.0781618	-0.00249918	-0.171795	0.493937	1.7909	1.06105	1.64732	1.04564	-0.278084	0.153411	-0.0104998	-1.77234	0.139726	-1.10116	0.346161	-0.119939	-1.49226	-0.372642	0.527387	2.11812	-1.467	0.402719	-0.583473	-0.426847	-0.215215	0.760056	-0.145633	0.128598	0.957712	0.239875	-0.129633	0.230272	-0.568311	0.440221	-0.864529	0.939214	0.0890287	0.243013	0.338826	0.228902	0.962346	0.500873	0.897765	1.95993	1.63778	0.939264	0.550124
801	1.80692	2.05101	3.00899	1.76814	2.37372	1.80373	2.38284	2.15067	3.2896	1.04641	5.26336	2.8722	0.868155	3.88112	2.33438	2.3176	0.972001	0.645654	2.42862	2.45448	1.77314	1.19449	2.74238	0.567544	1.86324	1.8026	1.21443	2.82023	1.01548	1.14836	2.50777	1.28132	1.21388	1.6016	0.188007	1.09785	2.74583	1.99683	0.611794	2.13001	1.63615	3.59678	1.84212	2.64561	1.9038	2.54826	2.61002	5.78114	1.40587
802	0.138044	1.85682	0.421696	0.557594	0.533488	1.53938	2.4735	1.02973	0.270867	0.259456	0.00144377	0.82171	1.3784	-0.114707	2.07534	0.82703	0.366655	0.0326	0.813095	0.390965	0.725598	2.54403	1.54501	0.461733	0.64995	-0.0328659	2.29828	0.429589	0.319126	1.15667	-0.166176	-0.160555	0.113062	4.12261	-0.701645	1.17089	1.54282	0.0950258	-0.564167	0.0462564	1.44358	1.60737	0.176825	1.27788	2.23328	4.1131	1.05024	0.175738	0.575078
803	-0.313881	0.636354	1.69759	1.0537	-0.101238	0.225182	0.584209	0.320734	2.29571	1.6082	0.267452	1.11367	0.853162	-1.74837	-0.0252254	-0.592134	2.43038	-0.0642257	-0.512101	1.06431	1.35563	0.673679	-0.355758	0.928805	0.361591	1.76939	0.277219	0.844844	0.196038	0.111367	0.61076	0.749527	0.736777	0.00593666	0.492458	0.0132526	-0.0782635	-0.117566	0.0525567	0.174678	0.143988	2.54759	1.81115	-0.0144034	0.278385	1.82474	0.473171	2.5463	1.93259
804	-0.316649	1.14483	2.21245	1.70271	0.387326	2.52951	0.323578	0.917703	0.306588	1.65554	0.563208	4.00085	0.0562103	0.238892	1.21477	-0.273949	3.68807	0.102545	2.10361	2.5975	0.0558618	0.815985	2.15895	0.31531	-0.128128	2.13008	-0.197886	-0.492726	0.0139147	0.806774	1.78074	0.908637	0.428927	-0.0351874	1.67298	0.549899	0.907164	1.07098	-0.145043	-0.0435009	0.677542	1.40895	1.62493	0.197193	1.68885	0.198664	1.09394	-0.140216	1.40568
805	1.47341	1.20895	0.51992	-0.0399998	1.13148	0.478848	0.405836	0.520833	1.60605	1.26531	0.218206	1.04506	1.98954	0.707637	1.12717	0.0821011	1.25998	2.65808	0.438004	1.42236	1.10713	0.619127	0.901624	1.71911	2.09644	1.49932	1.63963	0.322868	0.42662	5.78784	2.2366	1.17058	1.80841	0.891272	3.70356	-0.0422442	0.0393522	0.666572	-0.00918115	-0.0547617	0.574272	0.463076	0.132413	0.164796	0.363107	0.461153	0.420041	0.0810763	-0.0264985
806	0.020746	1.5973	1.34424	-0.379226	0.89658	1.29957	0.112438	1.12807	1.82528	2.30359	-0.133855	1.94819	2.01728	-1.80292	0.370877	2.16042	-1.63635	0.856621	0.695814	-0.478893	0.861472	1.39272	2.6217	0.710658	-0.0556191	1.57101	0.442843	0.921905	0.228193	0.726521	4.34967	1.82699	0.553806	0.0604664	0.795876	0.0537533	1.30724	0.891425	1.37098	0.213849	0.770922	1.76827	-0.0627683	0.128327	0.981579	-0.147898	0.743621	0.966982	3.55432
807	0.298371	1.00649	0.779744	0.419557	1.29831	1.65531	0.114378	0.164949	0.485693	1.23281	0.304637	1.84974	1.75423	0.168112	0.774279	0.623411	0.246973	0.555124	1.37374	-0.431711	0.721086	0.997716	0.436644	0.244873	-0.42857	2.16742	0.0644443	0.332841	0.323211	2.47365	2.34671	0.256062	0.680507	1.0672	0.798383	0.14782	1.23017	1.57715	0.686167	0.186263	0.90449	0.631941	-0.109123	1.45356	1.02907	0.161791	-0.0203169	0.474673	0.881989
808	0.295414	0.913639	0.212284	0.835754	0.179833	0.550888	0.0462101	-0.0640719	0.651434	0.700139	0.0746977	1.7157	0.997469	0.389312	0.387195	0.255115	0.429153	0.287015	0.42105	0.281681	0.127024	0.380942	0.137223	0.176427	0.484775	1.64307	-0.120191	0.256709	1.35978	0.210481	0.439971	0.486854	0.731945	0.634975	1.28047	0.0905272	0.425324	1.24163	0.107995	0.332647	0.927177	-0.0389364	0.258218	0.538587	0.392673	0.130626	0.0256711	0.396805	0.83708
809	0.150374	1.00372	0.885911	0.801314	-0.160126	0.763822	0.430095	-0.0343271	0.652669	1.3659	0.847051	0.931717	-0.194897	0.55457	1.37854	-0.700816	-0.787184	0.718532	2.03096	-0.257739	0.118295	0.208932	-0.775269	-0.0187968	0.272537	0.908402	-0.778589	0.0789654	-0.106378	0.360166	0.0541472	-0.216313	0.302966	0.0819822	0.998753	0.693756	1.89347	-0.300905	-0.573366	0.414195	0.856068	0.129534	0.499287	0.0916379	0.288729	1.04912	0.00853979	0.459269	0.976184
810	0.137545	1.58876	0.941433	1.04734	-0.169074	0.665828	1.38455	0.410946	0.966928	0.550301	0.206455	1.35241	2.26904	0.863753	0.534981	0.79831	1.34841	0.311517	3.43393	1.21773	0.555106	0.519954	1.88097	0.900915	1.12612	-0.69567	0.351305	0.938528	1.28235	0.812843	-0.177067	0.0160523	0.543492	0.433123	1.76669	0.989794	1.11887	1.32016	0.925402	-0.0777241	0.799003	0.699839	-2.80896	0.58543	-0.102841	0.419797	0.0558953	0.819741	0.604573
811	3.00764	3.75456	2.78465	1.21972	2.30626	1.93769	3.7295	0.256686	0.890904	1.92342	0.867276	2.87695	2.17308	2.92736	2.43061	2.95724	1.78202	1.83583	4.96003	2.30501	1.80514	2.97301	1.4572	1.76723	2.96355	2.29889	1.19367	1.91363	1.74391	0.950747	0.1494	0.631745	1.88031	1.84667	1.88822	1.50069	3.28973	2.02774	0.714002	1.7468	2.70573	2.08205	1.31056	2.45162	1.51772	2.94681	0.111419	0.963855	1.93844
812	0.142664	1.2197	0.941801	-0.185468	0.822296	0.122422	0.235547	0.33314	0.541295	0.516621	0.771808	-0.229342	0.80583	0.846471	0.107009	-0.212055	-0.522606	1.19714	1.13481	-0.160118	0.501471	0.244328	-0.624419	0.820967	-0.194815	-1.38116	0.850171	1.035	0.28309	-0.0969318	-0.317999	-0.317235	-0.863456	-0.407867	0.467723	-0.200205	0.512103	-0.567872	0.482828	0.307075	1.40856	-0.0852442	0.310645	1.48975	0.309715	0.242392	1.45321	0.973509	-0.0891294
813	0.125654	3.25111	1.85378	0.269601	0.734674	1.32065	1.71279	0.136109	1.59069	0.776218	0.497964	0.816299	0.714511	1.39971	0.0352738	1.08943	0.516811	0.389635	3.66535	1.25928	2.30309	1.99465	0.65425	2.20171	1.04149	3.64721	0.996644	2.57289	0.109115	1.21906	-0.173128	1.29328	0.949603	-0.241884	1.55016	0.877816	2.27283	0.673432	1.53977	0.12982	2.19989	0.885743	0.831324	1.60482	1.03967	0.772591	-0.175168	2.44167	0.159222
814	0.472257	2.99504	1.59175	-0.0460952	1.66884	1.67209	0.447374	2.1464	2.40178	0.500954	2.05591	0.882308	0.86649	4.09791	0.486664	0.1792	0.393789	1.21432	2.80902	0.584347	2.49291	2.04516	0.0105022	5.05397	1.40775	4.11159	0.676152	2.61912	0.868367	1.02229	1.68496	3.71484	1.23373	1.73128	0.85621	1.43934	2.01956	0.138194	1.61933	-0.13634	2.36925	0.541094	-0.159631	2.33066	0.522959	0.0209571	3.92538	0.320294	0.0494067
815	2.61604	2.35027	-0.0941416	0.341634	0.543947	1.6061	0.746972	1.38212	2.53313	0.0100282	0.923652	0.761687	0.983588	-1.02598	1.90951	1.90572	0.245401	3.07996	-0.859131	1.60541	0.95711	1.48299	2.78273	2.66849	1.24436	1.38949	0.876287	1.17941	2.61521	3.01876	0.537597	2.13367	2.50073	0.353491	1.65491	1.58926	0.0646117	1.93777	2.73618	1.17731	1.8315	0.0899096	0.147116	0.542091	0.824642	0.203834	2.76544	0.939161	-0.00226464
816	3.86743	3.23942	3.32318	1.49016	1.90355	2.96413	0.785402	2.85991	2.46025	2.25324	4.69711	1.04898	0.975539	4.22141	2.86018	3.0951	1.82774	1.4708	3.4349	3.05684	2.53272	3.10024	4.95212	2.56117	2.44041	3.28278	1.39643	3.40674	3.71523	1.46279	1.42445	2.65382	2.32427	1.93174	1.42316	2.7857	3.22911	3.61179	2.1034	3.70884	2.50145	2.37231	1.57915	2.74068	4.21947	0.37125	3.50798	2.22579	1.10351
817	0.992976	1.46613	0.050734	0.813581	0.993591	0.711487	0.0287196	0.407248	0.72619	0.533749	0.202941	0.729615	-0.341352	2.32539	0.248009	0.083299	0.267258	1.91916	1.59444	-0.437837	0.919387	0.851482	0.229859	0.380034	0.340502	1.23115	0.0682315	0.0666376	0.253308	-0.524501	0.548816	1.15205	0.107898	0.349995	0.5696	0.477508	0.898192	-0.116534	-0.0266808	0.385478	0.504193	0.143891	0.199785	-0.124654	0.450789	0.0461341	0.515615	0.289311	0.382218
818	0.496751	2.60519	0.58749	0.159674	1.07275	2.57126	0.230687	2.08283	0.81028	1.86689	2.69258	0.550829	-0.214207	0.468762	1.87641	-1.0835	0.552475	-0.182616	2.17566	2.64357	2.97749	3.88737	1.60582	1.78929	2.17828	3.43499	0.168168	-0.980285	0.767492	0.809626	0.0735627	2.91558	1.21087	1.00748	1.70847	0.294883	0.215616	-1.0389	1.53341	0.684888	1.15359	0.54361	0.274804	0.138232	2.04765	0.313401	2.61378	-0.584286	0.58993
819	0.593494	1.06484	0.145048	0.485323	0.673359	2.23895	0.264357	1.84472	0.727973	0.88496	3.20132	1.01793	0.0141251	0.640433	1.48203	1.79114	1.81823	1.69371	0.360788	0.978274	1.20831	2.2409	3.51751	0.847596	1.32706	1.84417	1.14284	2.19354	1.99388	0.420997	0.434317	2.25966	1.09872	0.962342	1.1091	2.15408	2.1999	2.47426	1.97845	0.310562	0.106677	-0.296283	-0.317417	-0.251441	-0.151184	-0.0588535	0.722259	0.228125	-0.278069
820	0.640012	0.576136	0.53241	1.44202	0.294038	0.641683	1.28222	1.24187	0.296056	0.0317306	1.08835	0.0840916	0.520216	0.190449	1.18118	0.805542	0.525418	0.776846	1.43988	0.0475038	0.393644	0.853662	0.44666	0.637661	0.630768	0.286051	1.99211	0.61594	2.18444	0.801302	-0.00989077	0.25325	0.584043	0.821457	2.17741	1.1284	1.99664	1.22019	0.373653	0.453068	0.717549	0.255412	1.47625	0.019412	0.405898	0.485756	1.44012	0.370745	-0.0113388
821	0.369225	0.367687	1.30904	1.98214	0.802878	0.34422	0.772872	1.17665	0.496644	0.0278538	0.318972	0.224168	0.180327	-1.33246	1.29315	0.94033	4.20735	0.131712	-0.0939784	-0.791426	0.536182	0.690589	0.267985	-0.0581512	-0.0939389	-0.360746	0.0551698	0.924555	0.337058	5.35703	-0.145117	0.308668	-0.696995	0.57261	0.693305	1.59958	1.75928	0.157276	0.566601	0.358803	0.757527	-0.251794	0.0222184	-0.535813	-0.34896	0.0135181	1.05143	0.575038	-0.038054
822	0.419511	0.400126	0.084496	0.573795	0.20959	0.281989	0.944159	0.113879	1.5315	0.163756	0.121956	0.564846	0.471714	0.219581	0.458466	0.07223	0.725691	0.916848	0.398359	0.19282	0.243837	0.443983	0.0162151	0.101763	0.146341	-0.226869	0.305243	-0.105238	0.842667	0.345631	0.26137	0.40534	0.913853	0.626455	0.633604	0.623762	1.17818	0.91364	0.297054	1.10803	1.05333	0.113773	0.149242	-0.160151	0.341772	1.16789	-0.0224953	1.42884	0.410127
823	0.749439	0.64332	0.660336	1.00952	0.296601	0.504016	0.90924	-0.09574	2.58066	0.591796	0.220406	0.502355	1.7563	0.207189	0.394484	0.271917	0.273738	0.703307	1.19359	0.0855823	0.397974	0.80911	-0.374353	0.518497	0.546683	0.429347	0.359667	0.210047	0.222009	0.123525	0.318812	1.12337	0.699796	0.443423	0.866997	0.664217	1.05699	0.513692	0.216724	2.01189	1.16642	0.346367	1.04687	-0.484778	0.620423	0.836558	-0.0168924	1.74235	0.335387
824	0.18817	2.11634	0.332234	0.256094	0.0126522	-0.180904	0.0213756	-0.015637	1.07716	0.544337	-0.484875	0.49175	-0.709247	1.62938	0.0508284	-0.675793	-1.22532	0.233089	0.287566	-0.286614	-0.223638	-0.0667457	0.199442	-0.629493	0.422871	0.465593	-0.378808	-0.533995	0.128792	-0.125006	0.0304365	0.646573	0.253946	0.0437311	0.5114	0.19461	1.52207	2.53116	-0.337089	0.399824	3.52123	0.434399	0.296383	-0.118304	-0.0205989	0.653242	0.023253	0.0997558	0.149346
825	0.628226	0.073734	1.2591	-0.108985	0.928629	0.919214	1.43096	0.0575718	0.795542	-0.0100188	1.22187	-0.401814	1.73482	-0.0576886	0.94237	0.510432	0.449718	0.287314	0.0332434	1.13463	1.11241	1.22407	2.2694	0.715207	0.556441	0.00173803	0.440316	0.676617	0.750396	0.206832	1.28081	0.280661	-0.0710669	1.55389	-0.350673	1.73129	-0.165473	1.78345	0.930341	0.643595	0.503685	0.953881	0.361694	0.137186	1.46219	0.902781	0.48224	2.99732	-0.0233679
826	0.953697	0.245007	0.713232	1.08186	1.40448	0.0145987	0.141777	-0.10959	0.735166	1.41719	0.301108	0.536549	0.595027	0.582989	0.251396	1.10931	0.46758	0.61413	0.239627	0.333158	1.854	2.8608	0.328534	0.367164	1.66927	-0.34754	1.3919	1.47099	0.844715	0.177734	1.3569	0.0489475	0.863188	0.102118	0.638871	1.85643	0.461101	1.59811	0.220374	0.702714	0.522431	-0.452698	0.381125	1.01851	0.278935	-0.0617001	0.0272331	0.825576	0.293142
827	2.22568	0.298981	2.382	0.695219	1.78175	1.35377	0.489811	0.0508606	2.29383	1.58151	0.0332245	3.90447	0.431645	0.596468	2.4143	0.724563	0.933603	0.564524	0.0389429	0.78985	1.99547	1.38073	1.54466	1.9725	1.82765	1.88959	0.454578	-0.678784	0.219793	1.90721	3.86451	2.46455	0.305436	1.19237	0.680515	0.819227	0.28336	3.9452	2.73874	-0.0356046	0.142947	2.09397	-0.0187279	-0.221071	0.530138	0.305206	0.0945985	1.34301	1.05874
828	3.73323	0.204139	1.40356	0.222375	2.23135	0.780226	0.895119	-0.213696	2.26605	2.57177	0.215542	3.70699	0.926191	-0.488467	0.730382	0.941893	0.31573	1.08981	-0.178956	0.21722	1.57105	5.33508	-0.0468769	1.5961	3.07257	-0.269188	1.38134	1.1888	0.44357	-0.0198094	3.03154	1.365	3.77235	0.720547	0.865601	1.37636	0.330757	2.93574	1.32557	2.31321	0.383031	1.29674	-0.189647	2.43032	1.36019	1.06242	-0.100066	3.26796	1.73312
829	1.03705	0.0446165	0.941856	1.4002	0.698415	0.156591	1.1391	0.159121	1.33565	1.68129	0.0643599	0.259712	1.74588	0.983458	0.838602	0.352578	-0.13135	1.28845	0.675778	0.391825	0.378964	1.03792	0.167686	1.15413	0.897485	0.228651	0.375577	0.35817	0.515548	0.0571733	0.330727	0.994028	1.84893	0.551951	1.08389	1.22524	0.726028	1.35519	0.139167	1.23676	0.129398	0.903598	0.905636	0.507503	0.589696	0.631366	0.353185	2.23115	1.76659
830	0.590102	-0.0175713	0.349073	0.334564	1.48782	0.457519	0.0288946	0.130736	0.991795	1.72505	0.180094	-0.519865	2.75784	2.29699	0.263686	-0.602966	0.161776	1.57267	0.868537	0.254052	1.00575	0.599721	-0.65629	0.854047	1.47362	0.724934	1.3873	0.560425	0.509084	0.181916	-0.104405	0.608555	4.72885	-0.203695	0.0846159	0.194852	-1.0448	-0.709361	0.55754	0.505123	0.109686	0.380682	0.5229	1.60046	0.394485	-0.156742	0.104305	1.22892	2.55335
831	0.220719	0.0768224	0.745245	0.387912	0.519183	0.215715	1.09001	0.392292	0.376524	1.03721	0.297425	0.189775	1.48283	1.32996	1.15509	0.528645	0.472909	1.10069	0.204795	1.43982	0.822403	0.777917	0.0414577	0.453036	0.415881	0.613451	0.355171	0.132791	0.16312	0.441524	0.440675	1.05896	1.14325	1.37225	1.19789	0.332595	1.00268	1.53006	0.500288	0.724292	-0.0144382	0.707872	0.204619	0.377727	0.29164	0.484873	0.195032	0.805253	0.692785
832	0.330674	1.83445	0.481739	0.842753	0.656228	0.161568	1.20089	0.890078	0.385414	1.16271	0.0707833	0.134203	2.19702	0.954775	1.58442	0.942016	0.872805	0.497164	-0.355693	0.283902	0.723619	0.132881	-0.545238	0.303082	0.193733	0.640369	0.19938	0.932271	0.297482	0.406811	1.14986	0.524452	2.25532	0.615268	0.41857	0.669433	-0.365464	2.7999	0.892705	0.485829	0.386128	-0.491228	0.433294	-0.205833	-0.408546	0.326408	0.550515	0.885359	0.333301
833	1.30581	0.0772965	0.663998	0.479773	0.695016	0.250918	0.215233	1.03226	0.946081	0.141122	1.30476	1.46424	1.10357	-0.563827	0.757173	0.607787	-0.0789357	0.406967	-0.674638	1.31567	0.462867	0.606315	0.54437	0.0321533	-0.157902	0.494857	0.854172	-0.495011	1.50371	2.1936	0.924926	0.0683676	0.0894523	3.38477	-0.308795	-0.420449	0.819589	-0.864685	0.388817	1.4135	0.2441	0.886693	1.22793	0.376813	-0.341181	0.00654438	1.19111	0.182133	-0.124141
834	0.587015	0.127446	0.307527	1.24643	1.17411	0.360804	0.344273	0.995987	0.521602	0.552714	0.385133	1.57088	0.989434	0.195944	1.07537	1.48475	0.932015	0.327124	0.08172	0.56025	1.30973	1.05328	0.609315	0.355501	1.0983	1.00538	0.819314	0.128176	1.03561	1.95432	0.337738	0.430849	0.143649	1.24992	0.203615	0.367639	0.357477	1.27714	0.580158	0.750198	0.302719	0.693458	1.10094	0.769273	0.246105	0.213359	1.14177	0.700857	0.135134
835	0.296122	0.300713	0.463852	0.884592	0.126786	0.613378	0.6181	1.35736	-0.00792235	-0.0644672	0.0259305	0.072173	1.6838	-0.715645	1.1198	-0.443112	0.217197	0.85992	0.767644	0.235631	1.24578	0.247976	0.213791	0.0855809	0.185344	-0.307503	0.450449	0.796944	0.399205	0.318844	-0.260796	0.686217	0.354816	0.797885	0.671955	0.869472	0.137209	-0.0713744	0.494215	0.243317	0.335561	0.386139	0.47948	-0.050549	0.879568	0.746359	0.323376	-0.424842	-0.0527762
836	2.53295	0.265833	-0.408191	1.54923	-0.215909	1.42722	0.904827	1.04137	0.647487	2.6553	-0.447446	-0.214113	1.56858	2.50789	0.491444	-0.0808328	-0.64965	1.01741	0.208444	-0.210504	-0.156287	0.200919	-0.291355	0.948928	0.465014	2.24193	0.522797	-0.149938	0.93952	0.453901	1.05594	0.0882391	0.669048	1.58771	0.486639	0.378854	-0.337943	-0.697839	1.87033	1.13989	0.495097	-0.608567	1.21516	0.0808871	0.245184	0.867679	0.68395	0.0655867	1.8908
837	1.55937	1.82035	0.845247	0.958991	0.28158	3.22716	0.875994	1.64462	0.122344	1.12517	0.932276	1.13781	-0.821659	-0.0825125	0.438957	1.93246	2.0019	-0.0885829	1.49288	1.82865	1.09176	1.23251	0.487856	1.56086	1.19668	3.39172	-0.157189	-0.00346401	0.792596	2.25851	1.33739	0.145866	0.559476	0.887483	-0.117754	1.27119	0.226818	0.182695	0.748987	0.978572	1.88117	0.612054	0.192819	0.199786	3.37577	1.15472	2.20333	1.29617	0.627449
838	0.867779	1.81425	2.89059	1.11613	0.900521	2.79664	0.586485	1.0089	1.45331	3.05005	1.38693	2.23216	4.03981	2.8655	1.24825	2.4689	1.75971	2.09618	1.59687	0.631182	0.342555	1.97438	1.68477	4.24382	1.71896	1.13598	0.0443316	0.720052	1.86846	0.347902	2.4748	2.22693	2.02334	2.44484	1.709	1.57412	1.56431	-0.168893	3.75282	0.717558	1.89521	1.09037	0.374466	0.57963	1.48832	0.176574	0.915273	2.42908	0.681531
839	2.0708	2.21327	0.836255	2.25426	0.302427	2.31103	0.994711	0.75308	2.73991	0.400003	0.86592	2.71336	0.919236	-0.154268	1.52264	1.39952	-0.436912	1.64717	-0.750996	1.36237	0.301251	0.510112	1.92645	2.34187	2.69896	3.89015	0.884133	0.138321	2.95012	1.21874	1.76996	1.94151	2.94705	0.361879	1.65328	1.33102	-0.332566	0.835761	2.56779	1.68579	0.755557	0.555809	1.78029	0.122036	0.976058	0.618192	0.333231	0.918293	0.634261
840	2.4347	4.59611	2.09643	2.6642	1.71013	3.47641	2.00339	2.64824	2.7314	3.89092	2.06151	3.87798	1.06118	4.13469	2.42823	3.17259	1.50273	2.82291	2.83274	3.48491	1.47742	2.77098	2.73931	3.31204	2.44218	4.71914	0.923694	2.90332	2.4904	1.79655	1.75097	1.98713	3.14534	3.29809	2.21391	1.89851	2.47092	1.57204	1.74484	1.90045	3.04452	2.99592	2.40033	1.55753	3.25943	0.953824	1.92096	2.48672	2.79969
841	2.10217	2.66816	1.96622	1.92008	1.50866	2.61283	1.4117	2.1104	1.04118	1.63796	1.06818	2.6377	0.638886	3.02323	1.50914	1.72431	0.875612	2.12297	0.881623	1.49495	1.11831	2.17552	2.25199	2.15556	2.06354	1.42185	0.0816841	1.42161	2.34786	1.42598	1.67778	1.03997	1.39377	0.980245	1.90893	0.516622	1.31726	0.89303	1.87181	0.133856	0.388226	-0.165169	0.329515	-0.128553	0.0895168	0.260431	0.280332	0.623264	-0.0816501
842	1.93895	3.27755	1.84105	1.25204	2.16545	3.07926	2.03483	2.41434	0.505752	0.347289	1.02486	3.80888	1.58267	2.75466	2.21913	3.18519	0.87765	2.73769	1.42269	2.91414	1.91764	1.70263	3.21668	1.70505	1.86821	0.123244	1.56665	1.38683	2.06896	1.96009	0.706723	1.91648	2.97972	1.19544	2.4593	2.51509	0.886736	2.49642	1.18042	0.584935	2.00095	0.802143	0.845645	1.02188	2.16741	0.605208	0.818779	0.155192	-0.0589348
843	1.50751	0.718579	2.71287	0.755401	1.15574	1.94779	2.76513	0.349484	0.209991	0.118943	0.207657	1.98092	0.932192	0.930385	1.14969	1.61726	1.15476	1.81192	-0.224204	2.93508	0.329246	1.0062	1.83207	0.481971	1.5179	0.189794	3.46084	0.0604528	1.17166	2.27093	0.726346	1.06416	2.6372	0.445271	1.99786	2.48413	0.196749	1.7802	-0.205783	1.25073	0.99535	-0.219481	1.95064	1.17107	0.501089	0.513774	0.0537915	1.17324	-0.223724
844	2.92177	3.61342	3.4201	1.50058	3.17567	3.53359	3.41279	0.466868	1.60622	0.835789	2.54026	4.23534	1.59731	2.12035	2.28848	3.50445	2.67047	2.05441	0.823299	2.52544	2.90832	2.52554	2.62201	1.32967	1.8283	0.246334	1.07595	1.12258	1.65765	2.8187	0.563167	2.66909	2.50158	2.00349	1.83875	3.14469	1.35748	3.39207	1.67907	2.02116	2.12089	1.31959	1.18361	3.31595	2.53989	2.0502	0.326773	1.49039	-0.0135123
845	0.911936	1.2394	0.178003	0.740199	0.844239	0.746474	0.293019	0.0492764	1.21193	-0.132384	0.444121	0.793323	0.221491	1.88395	0.420461	-0.213494	-0.735261	0.411425	-0.675251	0.413376	1.3925	0.418725	0.802745	0.96657	-0.350094	-0.630841	-0.463382	0.443825	0.642389	0.282763	0.671141	0.126746	-0.343699	1.69769	0.992233	-0.00609009	0.855339	0.931155	1.4137	0.691494	1.39458	-0.558226	0.167307	1.08249	-0.439527	0.0520908	0.470465	1.27068	-0.464952
846	1.63976	1.50885	2.55846	0.814174	2.40998	1.28022	1.52086	0.0403679	0.925386	1.27123	0.39251	2.97912	0.221467	0.621716	0.495192	0.400689	0.697764	1.0781	0.0140025	1.76035	1.45592	2.92524	2.32709	0.730448	2.57308	0.250902	-0.269809	1.41116	1.85949	1.83567	0.298717	1.65702	2.24495	2.44751	0.428581	2.02703	-0.131319	4.06273	1.85104	1.28674	1.2186	0.81606	0.206516	2.99563	1.06577	0.680686	0.218146	1.41385	0.0729141
847	0.52708	0.243467	0.783137	1.03261	1.77364	0.792303	1.03881	0.221366	0.832968	0.97562	0.383624	1.46263	0.222424	2.33165	1.22544	0.51413	0.0602775	1.8726	0.331317	0.803232	1.19568	1.96996	2.05689	0.34617	1.70485	0.149323	1.25477	2.2245	1.21216	0.321552	0.374036	0.182755	3.2541	2.00189	1.22686	1.45508	0.363364	3.70586	1.18135	0.275735	0.218566	0.222074	0.446894	2.22476	1.39682	0.727266	0.215367	0.317791	-0.0120143
848	0.562915	0.110046	0.544869	0.605043	1.92088	0.766694	-0.0153238	0.279308	1.76759	0.471013	0.369743	1.09677	0.617735	1.10545	0.120221	-0.929941	-0.38987	1.03346	0.0814991	-0.107456	1.38873	0.893668	-0.168866	0.499769	2.32622	0.479364	2.06632	2.34305	0.269424	0.866039	0.191754	0.207422	2.50735	-0.150338	-0.581921	0.927251	-0.986901	1.04103	1.75766	0.594666	0.275615	0.542874	0.726864	2.76215	0.655824	0.146842	0.722897	1.23874	0.0855711
849	0.47027	1.18251	0.201785	0.278161	0.493007	0.0215857	0.885221	0.878184	0.203349	0.179455	1.04889	0.358217	0.466706	0.12785	1.11566	0.28743	0.63035	0.0968454	-0.0925122	0.527786	0.0579382	0.360696	0.546201	0.105167	-0.16325	-0.0124174	-0.192125	0.242653	0.442363	1.77405	0.0562803	0.709935	0.0604393	0.957275	-0.191383	0.577215	-0.0579372	2.90247	-0.294983	0.231056	0.376374	1.16419	-0.177219	0.744799	0.448933	0.136128	0.318679	-1.71624	0.424934
850	0.68826	1.19981	0.575514	0.970237	1.24117	0.429851	0.278637	0.519444	0.513943	0.261963	1.51188	0.630445	0.658645	-0.624118	0.849481	2.29503	0.723066	0.421886	-0.143007	1.02974	0.344333	0.855677	0.000669965	0.790361	0.773667	0.248721	0.455876	0.73736	1.20687	0.0455398	2.57239	0.575316	0.120432	1.72524	-0.342654	1.0727	1.33106	3.22136	1.25362	0.279688	0.421246	-0.0153969	0.493345	-0.0506324	0.160928	-0.0479276	0.099168	0.421014	-0.38069
851	0.315808	1.4034	0.684926	0.876372	2.6093	0.840615	0.815985	0.655729	1.03026	1.47969	0.738976	0.676147	1.61744	0.793037	1.00689	-0.124932	2.49566	1.79352	1.38116	1.56776	0.56812	0.743187	-0.0805949	0.548882	-0.158486	0.789752	0.0101158	0.413879	0.730766	1.46062	0.278654	0.656134	0.0920156	4.54906	0.396827	1.92451	2.05286	4.36866	1.90789	0.323086	0.633107	0.577331	0.312434	0.431984	0.602695	0.693278	0.289934	0.615398	0.24406
852	1.61081	1.70353	0.71971	1.43108	1.93381	1.1522	1.14532	0.594046	1.1728	1.15652	1.13871	0.989985	0.625108	0.582048	2.48811	1.85459	2.25594	3.97716	2.66682	1.6385	0.406301	1.49779	1.52509	0.965589	0.604942	0.241019	1.87148	1.65938	2.88693	1.64107	1.19657	1.21261	2.06627	1.03219	2.8529	4.64359	2.72125	2.71795	0.492349	0.973998	1.64025	0.332166	0.879146	1.17387	1.26891	1.41164	1.14682	1.60039	0.544299
853	1.1886	1.44817	1.3324	1.65014	2.0913	2.45286	1.19401	0.680569	1.7516	1.40985	1.55456	1.74236	1.70225	0.454894	2.18159	1.68295	1.81739	2.23278	2.30311	2.11399	0.719462	2.11235	1.45517	0.797261	1.94592	0.386112	2.17198	1.86697	3.14736	2.54924	1.91083	1.61678	2.79317	1.85729	1.6622	3.82519	1.72523	3.5926	1.76528	1.51897	1.66482	0.861372	2.05606	1.1321	3.21446	2.86733	1.00945	1.85408	0.983678
854	0.274878	1.24277	1.69744	0.0790063	1.31228	1.71826	2.25065	0.490552	2.05293	2.46384	1.53291	-0.568112	0.445785	0.404771	2.2966	0.837005	2.6944	2.8885	1.74182	2.0289	0.129851	0.650094	1.51208	0.891646	0.448493	0.207235	0.103094	2.05225	1.90444	2.06192	4.73242	1.41902	1.43476	0.0691613	1.90257	2.05526	1.32304	0.00722519	1.03898	0.67813	1.45398	2.08393	-0.0443849	1.44711	1.18897	3.33034	1.45411	1.88844	0.400398
855	0.407326	1.17622	1.35884	0.562342	1.9466	0.929906	1.68158	0.678235	0.53713	0.848356	1.39845	0.0863284	0.457226	0.290603	1.17574	1.9222	1.64287	1.95641	0.969831	3.33068	0.364179	0.643713	1.28844	0.440139	0.176192	0.268282	0.760143	1.80146	3.20027	0.788683	0.605052	0.8744	0.244719	0.12946	1.50273	3.1383	1.66683	0.320868	0.314349	0.694651	1.25363	1.34732	0.113732	1.07424	0.84977	2.49997	1.77822	0.422903	0.419025
856	0.713751	1.37089	2.01846	0.710642	1.42583	0.64584	0.825381	1.307	0.405647	1.05341	1.09208	0.454518	1.41285	0.44495	1.16144	1.30984	1.76393	1.17484	0.761449	1.5335	0.808625	1.08523	1.06587	0.604735	0.364963	-0.136743	1.11349	1.64517	2.9559	1.11464	0.342635	0.673028	0.064755	0.269539	1.58392	1.31189	1.83481	0.328004	0.647338	1.28494	1.55077	0.899909	0.899173	0.97399	0.876785	2.37052	1.57819	-0.0184352	0.722838
857	0.290659	3.19606	0.5438	-0.038344	1.57257	0.670008	2.26412	4.35078	0.626074	1.1081	1.87457	0.0138047	0.799839	0.476262	1.66264	1.52599	2.8721	2.13575	1.05077	2.40789	0.113052	0.752183	2.19785	1.11995	0.0445745	0.679868	0.617347	4.27491	1.42779	1.08919	0.781066	1.13187	0.750766	0.238148	2.24882	1.98525	1.68395	-1.54067	0.305536	0.408575	3.78517	0.819059	0.487307	2.30178	0.303117	2.53863	4.0688	0.075112	1.24481
858	1.07592	2.47703	0.103889	0.471011	2.0673	0.496402	3.43275	2.75997	0.228091	1.67977	2.30318	0.255379	0.294252	2.6654	1.88847	2.5173	1.67727	1.71736	0.940374	2.57449	0.213519	0.521372	2.0826	0.610303	-0.231304	0.548502	0.281051	2.44823	1.92276	1.78899	0.448139	0.132656	0.157502	0.145199	1.69976	2.26255	1.58294	-0.230918	0.347276	0.893673	4.60857	0.616792	0.495371	1.36413	0.758811	2.40103	3.89944	0.363353	3.47751
859	2.27412	2.95025	1.24441	1.31972	1.88718	0.570344	3.9252	2.73004	0.847512	2.27443	2.44949	1.25425	1.84709	1.64678	2.77417	2.96583	2.83359	2.26498	1.08765	2.50222	0.914458	0.920929	3.65301	2.89711	0.0817133	4.52932	1.991	3.63895	1.77508	1.29658	0.61682	1.1969	0.685724	1.11291	2.71183	1.79067	1.70028	2.95696	0.263966	1.77901	3.32988	1.07831	1.56291	2.31527	0.803982	3.29322	3.35431	1.49626	3.69381
860	0.337986	2.19681	0.184852	-0.0469579	1.0455	0.177316	2.6699	1.8081	1.01998	0.582278	1.8366	-0.583892	0.463423	1.1252	2.43898	2.18827	2.16833	3.11478	0.912227	1.73939	0.0497589	0.0454101	1.22195	2.26012	0.60927	3.37981	0.96463	2.45031	0.501672	1.68475	0.815401	1.22695	1.78612	0.631354	2.50799	0.793191	1.74658	-1.55904	0.695493	0.469372	3.54218	0.426654	0.374815	2.91122	-0.191815	3.11152	2.52657	0.398497	1.68291
861	0.779624	1.63318	0.699083	1.31105	0.68867	0.341925	2.41006	0.406378	0.0463585	1.79008	1.04375	-0.0213964	1.05036	0.748051	1.61339	1.36581	3.70104	0.154925	1.94108	1.8229	0.299731	0.0944714	0.345508	0.614088	0.218209	0.492553	0.681523	1.62005	0.439702	1.48457	0.0756166	0.330068	0.48321	-0.302514	0.155224	3.77831	5.03644	0.637943	0.0351823	1.16635	2.10713	0.791211	1.49277	0.901872	0.101978	2.05567	1.03135	0.15407	1.61728
862	0.674623	0.367977	0.613686	1.12003	-0.0419777	1.30078	0.574571	0.173714	2.66836	1.3857	-0.00449393	0.254541	1.59819	0.468082	0.972221	-0.0284408	1.68719	1.59173	0.462251	0.643633	0.210775	0.455452	-0.143816	2.672	1.5592	3.63032	1.19834	0.260376	0.474394	0.509447	3.15508	3.75113	2.60798	0.715957	2.39019	3.0737	1.87359	-0.299898	3.07127	0.406311	0.401604	3.53689	-0.23379	0.219408	0.519209	0.0599994	0.188395	-0.106842	0.338288
863	0.899918	0.325024	2.65491	0.151781	-0.295111	2.97496	0.916477	0.193574	2.35736	3.50381	-0.18634	0.0898166	2.36276	-0.0573646	0.707336	-0.202294	-0.766889	0.412701	0.54067	2.21774	0.213974	0.41053	0.406538	2.7234	0.437328	3.10992	1.24394	-0.137988	1.39438	1.88838	2.73897	2.42723	3.20444	0.708904	-0.266464	1.06743	2.25222	0.134139	2.16018	0.556554	0.34949	3.01497	-0.327253	-0.202604	2.18847	0.230442	0.15217	0.425672	3.54234
864	0.287769	0.385175	0.999413	-0.215425	0.190717	0.163078	0.905858	0.149593	0.643185	-0.169061	0.251995	0.016453	0.318089	0.326184	0.646756	0.0686302	0.342851	0.407374	0.747438	0.624261	0.0882217	0.231153	1.68183	0.159427	0.483811	-0.664777	0.440559	0.193397	0.330657	0.708651	1.44997	0.00760381	-0.789379	1.34478	0.0178852	0.381046	0.849715	1.35049	0.989639	0.215718	0.192093	3.51869	0.138044	0.062384	0.0744003	0.521382	0.234265	1.53135	-0.113053
865	2.05407	3.03471	1.68428	1.46582	2.63951	0.976683	0.625671	0.213438	0.2737	0.1817	0.0795544	4.13051	-0.359656	0.128406	0.315339	1.74548	1.84417	0.0922914	0.346351	1.09216	2.76799	0.680595	0.933538	0.102365	0.337407	-0.0333902	0.208042	2.6858	0.707927	0.735954	-0.0926507	-0.16189	0.806768	0.928587	-0.993022	1.1743	1.44038	0.312422	0.104419	0.0786631	1.02014	1.6757	1.33855	1.23942	0.951432	0.200683	0.277081	1.15602	0.317208
866	0.0440088	0.192772	0.498094	0.561924	0.037187	1.05159	0.972091	0.298238	0.523506	0.022626	-0.12852	0.125038	1.04163	-0.241748	0.239994	-1.12777	-0.523881	1.05021	-0.391019	0.94135	0.00141924	0.00486955	0.48753	1.01553	-0.396089	-0.205975	2.25033	-0.755285	0.238606	0.628382	0.109702	0.570539	-0.506085	1.23131	-0.0563438	-0.328932	0.171655	1.30779	0.922219	0.383275	-0.00524995	0.186654	0.241114	0.191667	0.328492	0.0473514	-0.0091078	0.615832	-0.0894749
867	1.10021	1.58619	0.338536	1.14653	2.40941	-0.164093	0.680811	0.827241	-0.195998	-0.242101	1.3941	2.25001	0.90322	-0.141108	-0.187263	1.28647	1.17202	0.158503	-0.279585	2.16794	1.64387	1.35527	2.34858	0.270449	-0.202802	-0.0172528	0.748438	1.78957	0.990161	1.22531	0.138708	0.0656521	0.322311	0.226349	0.16206	0.925989	0.756978	1.80268	1.28674	0.599747	0.85952	0.155654	0.0927595	1.13511	0.463613	0.934078	1.02872	0.702399	-0.118767
868	0.228706	-0.0852245	0.217059	-0.566736	0.368934	0.0679414	0.117317	-0.00473452	0.426659	0.158931	-0.00318255	0.0202834	1.43971	-0.0979921	0.154567	-0.307684	-0.0453792	2.50707	-0.408188	0.366908	0.0274771	0.670978	1.76952	0.49797	-0.165319	-0.492338	4.92157	-0.097331	0.211559	1.13284	4.71237	0.0079453	1.53953	0.889849	0.387051	0.0961763	0.0557088	0.232473	0.351384	0.289356	0.27234	0.990358	0.227935	0.618663	0.20729	0.117393	0.21405	0.46215	0.11935
869	1.89401	0.10596	0.648843	0.671547	1.52161	2.36904	0.502112	0.0188431	1.5882	0.680871	-0.107135	2.04731	1.80907	-0.341351	0.206193	-0.21685	-0.125819	1.03347	-0.33092	0.202665	0.179618	1.95763	3.48761	2.42163	0.123149	3.26872	0.435094	0.516672	1.51943	0.719317	1.44728	1.4876	1.98461	1.27657	0.343265	0.583448	1.49091	0.779753	1.2816	1.02049	0.210867	1.20883	0.544188	1.11743	1.79367	0.364491	0.17402	-0.000560757	0.859227
870	0.397909	0.649276	2.83464	0.410743	2.85703	1.30223	0.100979	0.272901	2.09229	3.15473	0.966538	3.05507	0.287174	0.369736	-0.00455475	-0.491551	-0.936422	0.653409	1.98386	0.923842	0.830234	1.64177	3.31337	0.59837	1.23704	-0.269922	-0.586648	2.40516	0.654319	0.139782	2.86852	1.13848	4.57563	1.97647	-0.668719	0.0442307	4.5955	0.726387	4.53462	0.514688	0.489012	5.38279	-0.0285312	2.82549	2.41168	0.0755013	0.853737	3.15832	1.11037
871	0.791017	0.657889	1.37814	1.82144	3.33147	0.791384	3.67571	0.499888	2.24196	0.846475	0.63808	0.860144	2.64117	0.227303	1.9837	0.705892	0.618974	2.4399	0.193201	0.135541	1.34857	2.90252	1.41871	0.931844	0.801662	0.257326	2.17073	1.90496	1.06697	-0.0271773	0.887871	0.798025	2.66272	2.63768	3.34293	0.5315	0.435657	2.7027	2.25093	0.948051	1.0168	1.32286	1.58989	3.64154	1.00368	2.64059	0.794006	1.92281	0.12925
872	1.58278	0.419582	0.316383	1.29081	1.59007	0.364957	0.758519	0.382006	-0.0230109	1.2732	0.63536	1.15311	0.958015	0.817244	1.05488	-0.206905	-0.348412	1.696	1.54995	0.372906	2.48812	2.21931	-0.705943	1.28606	0.0479395	0.36649	2.28414	1.63049	1.02301	0.862556	0.834682	0.156382	2.59442	-0.0840587	1.33923	0.653252	-0.990976	-0.365614	0.640214	1.17144	0.458526	0.288152	1.2147	1.81519	0.22437	0.414178	0.793318	0.358879	0.177602
873	2.12519	2.09494	0.361455	1.68731	1.97847	0.800144	2.27929	0.377112	1.06366	-0.00206506	0.0210624	0.109737	2.57627	1.58623	0.90582	2.94671	0.9773	0.419306	-0.0472593	-0.176466	0.304959	1.37338	0.847057	0.208233	-0.0914298	-0.0476901	0.453167	1.78608	1.00261	0.614436	-0.14861	0.22768	0.123131	0.370284	4.17859	1.28061	0.632526	3.62771	1.66554	2.44015	1.76057	-0.143374	2.65205	2.07568	0.967561	1.55089	0.346421	1.28492	0.0901357
874	0.291108	0.700709	1.36397	0.859938	0.491713	0.0593557	2.90662	0.420718	0.394784	-0.164094	0.484655	-0.121286	0.554857	0.642287	0.684038	0.849225	0.152662	0.536704	-0.711577	0.35091	2.47854	0.460848	0.73911	0.0560316	-0.261126	-0.188786	0.4378	0.745653	1.11129	1.24167	0.173379	0.153603	0.485213	2.45089	4.0951	0.150408	0.052622	0.985962	1.52858	0.38461	0.922973	0.0308892	2.06414	0.295148	-0.0695222	2.2299	0.172387	0.5907	-0.0348043
875	0.0250409	0.650431	0.164025	0.855712	0.12293	-0.0132805	1.21612	0.845233	0.0506152	-0.0334215	-0.0621958	0.347763	-0.674937	-1.44375	1.36291	-0.707472	0.173201	0.214814	-0.555315	-0.00709939	0.792636	-0.0301256	-0.564697	0.166851	-0.308347	-0.139167	1.18516	0.330977	-0.0115046	1.09156	-0.682084	-0.015104	-0.316275	0.679291	-0.367719	-0.529426	0.381706	-1.32618	0.809691	0.434985	1.28691	0.0212044	1.13563	0.122634	-0.20892	0.580276	0.562232	1.3418	0.127517
876	-0.182027	1.26855	0.930336	0.130135	0.383488	-0.0306442	0.807063	0.728149	-0.0216298	-0.909146	0.180727	1.21	1.98426	-0.478588	1.15363	0.634322	0.162356	-0.0321086	0.251637	0.525229	1.17506	0.216983	0.887658	1.13556	1.4338	0.00573354	-0.244329	0.986275	0.836966	1.84888	0.16566	0.789524	1.06301	1.56254	-0.212255	-0.0986798	1.00797	-0.155312	0.30471	0.560795	1.99298	0.517026	0.152829	0.477767	0.301937	0.429391	0.959267	1.20718	-0.100546
877	-0.0346795	0.0434907	2.53755	0.582095	0.0984743	1.5232	1.20414	0.48016	0.925806	-0.0559985	-0.0931696	0.274238	1.2559	1.41835	2.07006	-0.0643142	0.177877	1.20137	0.395229	-0.209606	0.112044	0.809132	-0.0399576	0.264785	1.36267	-0.151756	3.8908	-0.0844851	0.758663	2.5084	0.142973	1.96464	1.05236	1.93287	2.85937	0.0980686	0.682366	-0.202514	1.23942	-0.0157868	0.292144	1.49885	-0.310042	0.500121	1.49029	0.451246	0.694874	0.620863	-0.14581
878	0.778339	0.0632044	3.32705	0.532688	-0.214089	2.44004	0.139475	0.483436	2.06347	1.32178	0.101092	0.509534	1.93058	0.359203	0.0385482	0.197594	-0.238675	0.486022	0.389336	1.08603	0.108676	2.87927	0.200794	2.34174	1.89226	0.372945	0.510351	1.36492	1.45026	3.89423	0.98391	2.29818	2.0548	-0.598262	0.588477	1.49549	2.1726	-1.55124	1.95978	0.736553	-0.0597835	3.45339	0.158516	-0.304921	2.41038	0.0602481	0.245056	0.64744	0.0426522
879	1.38467	0.839161	1.3142	0.716934	1.31939	1.58912	0.113156	1.56579	1.26382	0.592668	1.2	2.62203	3.03996	4.76408	0.00975401	1.39625	1.05589	0.384613	0.938029	1.12077	1.97953	1.55463	2.78825	1.36148	2.74338	0.473458	0.450823	2.98099	1.42567	2.82378	-0.0817988	1.42087	1.68552	1.83523	-0.0653653	1.87223	1.42106	0.311037	3.11827	1.32334	1.27721	2.75985	0.0832814	1.39256	2.18545	0.0873318	1.5861	1.55575	-0.0420464
880	2.25403	2.48323	2.0891	1.68163	5.31892	2.30681	0.14962	3.86826	1.02165	1.36941	4.41858	3.52643	4.06282	1.09442	0.263097	2.93335	2.33542	1.04595	1.88403	2.46337	2.85533	2.82586	2.58474	2.39171	1.6828	1.46368	0.582974	3.74518	2.3979	2.8388	0.139108	1.9684	3.23631	3.00439	0.47639	1.55895	3.31846	3.01363	2.12224	2.65386	2.28988	2.64938	1.50477	6.04565	2.99482	0.481107	2.07641	1.90483	0.372395
881	2.51845	3.35038	3.08465	0.639736	0.150035	2.77239	0.129047	2.78427	1.31687	0.998722	1.89752	0.579611	0.221862	1.28845	0.128967	-0.109304	2.19765	0.992217	2.57816	3.52235	2.12466	3.54977	2.28589	0.187499	-0.157278	2.67	-0.269363	2.27168	2.34221	3.12763	1.21138	1.01779	0.482748	1.31756	0.0352496	0.853405	3.50189	0.986887	3.16462	2.88496	3.5567	2.98995	0.568867	0.285025	2.01415	0.166484	2.25982	1.58665	0.0471724
882	1.77016	1.16902	0.389001	1.5678	0.890627	1.02268	0.362669	1.39072	0.768817	0.521031	0.670153	0.116285	0.428483	0.737374	0.50702	0.872965	0.352442	1.15102	3.05897	0.362495	1.73046	0.249475	1.72098	0.244418	0.0693969	1.26598	1.48576	1.01048	1.84055	3.1275	1.54563	1.13103	0.712484	1.1799	0.643354	3.02574	0.923059	0.0817309	1.18815	2.59036	1.56305	0.571982	0.958294	0.509269	0.606143	0.222351	1.4776	0.96613	0.566067
883	0.816675	1.10737	0.400573	1.71723	0.952204	0.76919	0.119135	1.15741	0.661496	0.144198	0.687563	0.803946	0.716364	1.03339	0.324018	1.4106	0.515067	1.61753	2.13358	1.757	1.53315	-0.0946104	-0.0597871	0.330745	-0.13682	-0.130551	0.913558	3.25523	0.78672	0.45093	0.64771	1.00088	0.0399919	3.5244	-0.135886	0.966913	1.13948	0.654506	1.61665	1.47129	1.30435	0.0476047	1.18924	0.826552	0.1359	0.0688117	1.2903	0.105231	0.255193
884	0.208511	0.104473	0.225241	1.19206	-0.295156	0.873337	0.571114	0.409347	0.272442	0.123705	-0.0524772	0.275398	0.676673	-0.817946	2.23206	-0.244573	0.965485	1.53863	1.37158	0.154054	0.84117	-0.0707274	-1.35947	0.29588	-0.489625	-0.00264224	1.59378	0.515923	0.255798	0.759777	0.141157	0.976798	-0.516214	0.0143126	-0.457096	-0.202076	-0.803762	-1.13414	-0.308136	0.0648652	-0.0360996	-0.138608	0.636481	0.249659	-0.138764	0.697703	0.27052	0.196546	0.0775222
885	0.332768	3.66675	0.673377	0.473041	3.23094	0.930392	0.586244	0.580951	0.636228	0.986663	1.42571	1.21886	1.76729	-0.157606	2.15043	2.50229	1.54887	0.327332	1.2273	3.05163	1.12648	0.421551	3.21677	0.633177	0.244902	0.365432	5.11942	2.20101	0.442109	1.56593	0.14831	1.22264	0.829538	2.2215	3.1956	1.73937	0.544817	0.379659	2.19019	0.829855	1.27637	-0.00304336	0.214389	0.847172	0.290672	0.126251	0.565508	0.58319	-0.0371847
886	1.79674	4.50294	3.43689	2.96328	4.66611	1.23131	2.84878	2.93564	3.92066	1.96696	2.46275	5.19507	4.78403	1.83764	3.9075	2.73359	2.46255	1.92179	2.95309	4.0821	2.50439	2.56124	4.03069	3.88977	2.31863	1.13009	3.64159	3.60247	1.89191	1.4717	0.549046	2.17338	2.42658	2.93075	2.2587	3.84688	2.39182	2.41179	3.11495	1.83442	2.1473	3.16578	2.76724	2.05594	0.559336	2.17715	2.35803	2.43859	0.481333
887	0.596658	2.28333	0.579587	1.62342	1.27116	2.06665	1.74766	0.827891	0.499111	0.535861	0.76424	2.34281	2.3638	-0.690132	0.684929	2.9433	0.0301363	0.21145	2.31398	0.407008	2.2049	2.73588	0.737618	1.04503	-0.432092	0.851025	0.323034	1.92104	1.03446	4.8091	0.0187466	1.15986	1.39926	2.00942	0.125411	0.0777219	0.743339	-1.30944	0.831982	0.827929	1.58496	0.175167	0.78996	1.15476	0.149787	0.458533	0.559322	1.62793	-0.0135164
888	4.23072	2.83228	1.51952	2.61829	1.96833	1.50289	4.67305	2.62385	3.54249	2.22983	1.81351	3.85499	2.52159	1.5926	4.14438	2.05598	2.97654	0.995301	2.96096	2.97835	3.41209	1.51182	2.02833	3.77561	0.38074	0.115497	1.48394	2.23543	2.70221	2.67562	2.36698	2.82639	2.62864	3.01221	1.73652	1.30006	2.51421	3.16902	1.95681	3.36379	2.59309	0.937569	3.93295	1.8933	0.53062	1.07989	2.67328	2.55639	1.00342
889	3.4041	2.44553	3.03142	2.83254	3.3014	2.515	3.65938	2.90735	3.67271	3.79532	3.11761	5.18336	1.86034	2.59677	2.76217	3.02541	2.62236	1.42023	3.2098	4.05457	2.37795	2.63724	3.62383	2.11423	0.448895	3.25122	5.06353	2.91264	3.62918	3.17972	3.69433	2.34119	2.48632	1.85379	1.69802	3.2058	3.29274	4.06113	3.50823	3.08922	1.89695	2.92985	3.36667	3.05179	2.30535	3.1472	3.29525	4.32666	2.71484
890	1.83687	2.47277	1.58248	1.82971	0.819907	1.23834	2.6607	1.13895	0.249898	2.0079	0.266251	0.831122	1.5468	0.399566	0.882251	-0.22902	0.38356	-0.0626117	-0.183367	2.75688	1.65889	1.84809	1.84555	1.08374	-0.418958	1.23749	0.335208	1.98339	0.578335	2.78105	2.26445	0.772204	0.140348	0.415709	1.91969	0.467142	-0.194083	2.32778	2.42986	1.78142	1.89945	1.19609	2.08823	0.521721	3.24642	2.54434	0.772063	0.375983	0.876626
891	2.7664	1.64535	1.87526	2.75935	0.152451	2.81067	2.80608	1.91356	0.991439	2.35956	1.91998	0.920419	1.23509	0.976486	3.19911	2.15714	0.850482	1.39644	1.81735	2.84071	1.74751	2.83465	2.17627	2.71356	0.992456	2.53333	1.78036	1.94266	2.23549	2.98286	1.97463	2.46365	2.37626	2.76448	2.97857	1.1661	3.10707	0.0640229	3.59522	1.6788	1.38713	2.04603	2.08005	0.120511	3.06343	2.16127	1.64916	0.49792	1.97719
892	0.0459722	-0.064086	-0.0398799	0.0192796	0.0277736	3.69461	0.0124192	2.68737	0.22101	3.90286	2.33982	-0.171421	-0.222935	-0.0408776	3.79192	0.612621	-0.0654515	0.548578	0.209324	3.88381	0.0375348	2.56089	4.62501	2.80887	2.74663	2.51477	0.150324	0.84812	0.368773	2.75997	0.362461	3.24877	2.66387	2.41813	2.69558	0.382703	1.11625	0.683599	2.73677	0.28834	0.0703852	-0.12	0.168642	-0.0629025	3.33611	0.122484	1.85312	0.22272	1.8189
893	0.363953	0.541474	0.381499	-0.119445	0.135867	3.11225	0.0541224	4.13372	0.0100793	4.444	3.73279	0.463048	-0.344502	0.992296	1.37953	-1.0528	1.70201	0.403196	1.22554	3.74789	1.19343	1.91252	2.38365	3.03215	1.35131	2.55351	-0.42111	2.55832	0.144318	2.00511	0.322301	3.5977	3.05032	2.89224	2.51103	-0.214388	-0.725361	-1.42586	2.46292	0.152937	0.403832	0.437435	-0.486797	-0.21003	1.79021	0.615615	2.63854	0.529507	2.50053
894	0.175283	-0.0935592	-0.209355	0.892922	0.451129	2.32311	0.559868	1.1012	0.181996	4.41139	0.941392	1.16375	1.49841	0.687467	0.736837	1.13141	0.578087	2.62737	0.376967	1.97099	1.0304	2.11206	3.86382	1.34331	1.17316	2.09098	-0.384169	0.327786	1.35701	1.72647	0.0646234	1.96709	2.12493	1.48609	2.32451	2.07195	2.61537	1.51967	3.35917	0.265719	0.11998	-0.293427	0.448695	0.482924	3.32155	0.386074	0.984036	-0.35821	1.40815
895	3.12636	1.85071	1.22949	1.85952	0.913155	2.18817	1.08046	1.328	1.95525	2.17964	1.51565	0.913902	2.08815	2.24121	0.9553	1.71371	1.77012	3.14252	1.48704	1.5314	1.52989	2.19698	3.02218	2.00122	1.80205	1.2718	1.90735	2.76721	3.15267	1.70728	0.449524	1.56806	3.32097	3.2091	2.76515	3.53379	1.17992	1.4169	1.90517	3.12803	1.53929	0.614689	1.84383	0.796495	2.32525	0.952678	2.20196	1.69743	1.74584
896	2.76566	1.69408	2.75314	0.96006	0.187469	1.86261	2.22115	3.18979	2.13168	0.630106	0.672302	0.947259	1.38787	2.28096	0.586288	-0.675535	2.55098	0.413084	1.73961	2.55389	2.19629	2.10546	0.829331	0.649919	2.50375	2.28801	1.13724	-0.0203139	3.19528	2.07388	1.07091	1.15423	1.21252	2.0524	2.01634	1.08096	0.556033	0.417095	1.39009	2.85027	2.06349	2.5464	1.50443	0.424186	1.3542	0.786307	3.01176	3.09042	0.427272
897	2.10331	1.58779	0.803726	2.81503	0.906001	3.59006	0.411269	0.192939	3.16478	-0.372439	0.244701	0.00695696	4.67923	3.07601	0.391166	1.97397	0.600797	0.19376	-0.169448	0.725888	0.507742	2.8577	4.06204	0.0575428	0.115488	-0.123763	0.720082	0.46772	3.57443	2.27247	0.412922	0.226469	0.109977	0.553346	4.47172	1.29797	1.68112	1.94354	2.6085	3.43597	2.58876	-0.164317	3.4731	1.14451	4.23603	0.255275	0.300067	4.39013	-0.023166
898	0.881307	0.392299	1.98844	0.873164	0.122951	0.276235	2.98836	0.415606	0.900407	0.142145	4.16732	-0.183558	0.237181	0.226889	1.5244	-0.0647876	5.69912	0.360495	-1.14104	1.97944	1.52838	0.834258	1.19041	2.15267	0.151366	2.343	1.37072	0.0449237	1.21943	1.03293	-0.185344	0.339017	-0.0433548	1.41921	1.90573	0.332494	0.199837	0.391476	0.766806	0.90086	0.415411	0.982655	1.16769	0.161297	0.326903	1.89545	0.343502	0.415523	-0.138807
899	0.398903	1.2826	0.235352	0.966264	2.06962	0.579408	1.48801	0.614973	0.936927	-0.0320392	-0.0251956	1.70771	0.365169	2.01069	0.666265	-0.221881	-0.0715467	-0.00693889	2.45308	0.941725	4.64912	0.588948	-1.05523	-0.0841553	0.816412	0.674847	-0.208471	0.379387	-0.115407	1.56305	0.296754	0.22528	-0.137438	1.98845	-0.317311	0.347141	0.194276	-0.847069	0.290298	1.1058	1.39615	0.268953	1.84579	3.07498	1.22791	1.05777	0.53937	1.08458	0.187756
900	0.715998	0.71923	0.0929943	0.316023	0.435655	0.375232	0.282705	0.262861	0.686864	0.443463	0.239056	0.200593	0.49731	0.830555	0.66622	0.318564	-0.215629	-0.211886	0.196865	0.593036	0.340165	0.46815	1.55716	1.20162	0.0289703	0.375857	0.561725	0.27553	0.785051	0.45771	0.215102	0.298975	-0.00749197	0.0650812	0.771049	0.672329	0.259496	1.04945	0.393829	0.948518	0.828018	0.207162	0.762921	0.548564	0.746274	0.421154	0.212493	0.633919	0.230453
901	0.181866	0.461864	-0.027202	0.903161	0.230913	1.00699	0.239789	0.290947	1.00166	1.47168	-0.0184709	-0.0637353	0.880365	1.29569	0.425547	0.286717	-0.494368	0.277706	0.830083	0.715613	0.321565	2.02184	1.3495	0.671902	0.726371	0.692516	0.356936	0.313716	0.864501	0.980727	0.205855	0.190271	0.749141	2.15579	1.13225	1.37477	1.7681	1.85152	1.0747	0.529547	0.429587	0.305521	0.531558	0.500323	1.0572	0.241567	0.690866	0.631178	0.524595
902	0.0498314	0.0905816	-0.181214	-0.0845741	0.530358	1.51844	-0.129375	0.603803	1.31529	1.25315	0.043875	-0.258229	3.46064	3.18771	0.107501	0.0882922	-0.741319	2.59255	0.591048	0.360054	0.337775	-0.0430574	0.212219	0.755701	0.389607	-0.0529273	-1.09177	0.232714	-0.251946	0.216674	2.21941	0.488	0.22893	2.75947	0.702881	-0.370178	0.480147	-0.800763	0.250368	0.138603	0.684457	-0.342706	0.493093	0.967975	2.02536	0.12121	0.694623	0.456024	0.472358
903	0.0837275	0.942707	0.291106	0.116771	0.264468	0.419427	0.230609	0.761	-0.108244	0.908713	0.290988	0.449984	-0.216439	0.0915352	1.56721	0.525993	-0.247823	2.76536	0.767511	0.0479105	0.825309	-0.0307293	0.893695	1.05463	-0.597455	-0.034235	0.225939	1.0012	0.845293	-0.145756	-0.0569878	1.35397	-0.199949	0.067703	-1.06506	0.757461	1.39171	1.12612	1.27739	1.01793	1.50881	0.213226	0.0358906	1.18314	1.67016	0.316762	1.62088	-1.73766	2.33564
904	0.540023	0.741927	0.00556135	1.11499	0.757013	1.23244	0.653038	0.532927	2.97961	0.583674	0.199303	-0.125081	1.50782	0.0944068	2.11233	0.774094	2.48721	5.67961	2.58204	1.0682	0.208429	0.0488391	1.06611	1.54042	0.878129	0.675014	2.52395	1.30521	0.428843	1.28355	3.63313	3.89639	3.05648	0.547261	1.14069	0.696398	1.38136	0.671536	2.52928	0.904579	0.52161	0.0149134	0.774926	1.21702	1.72903	0.277964	0.789877	0.42505	0.666955
905	0.176439	0.0600117	1.7393	0.915886	-0.100814	1.83366	0.871595	0.405106	2.34944	0.452796	-0.517132	-0.222603	1.07636	0.12317	2.4249	0.0936519	-0.0626308	3.04307	3.14196	0.379757	-0.0144503	1.59666	0.710487	2.48344	1.5242	0.99251	0.867296	0.0775758	1.03347	3.20914	1.5466	2.76324	2.28533	0.989842	2.11719	1.41379	0.835956	-0.646765	2.19475	0.513738	0.0352451	1.6394	0.161826	-0.165517	1.43861	0.503394	0.136165	0.863619	0.272967
906	0.0789686	0.583419	1.1256	0.0255441	0.464152	0.322856	0.354823	0.737614	-0.209874	0.0333839	0.403425	-0.0137489	-1.44633	-0.627375	0.632825	0.251207	-0.966761	0.0585971	1.75617	1.16578	0.115837	0.570789	0.15839	0.27823	-0.305832	-0.814289	0.00410302	1.0241	0.92481	0.953417	1.06005	0.280945	0.420194	0.287669	-0.264391	0.936129	0.725799	-0.2079	-0.0276109	0.293178	0.615234	2.21643	-0.358419	0.57477	0.643714	0.217712	0.72787	0.120246	0.0541674
907	0.287971	0.621262	0.174451	0.424808	0.367839	0.64643	1.32156	0.939466	1.99513	0.351199	1.28106	0.446113	1.34604	0.829832	0.896396	0.417422	-3.81452	2.72594	0.481508	0.878199	0.870963	0.250751	0.62551	1.03563	0.721556	0.826982	0.385532	0.945256	0.909739	1.45384	0.88967	1.1683	2.19015	1.68501	2.43367	1.40227	1.8499	0.932938	1.55507	-0.12939	0.100978	-0.174888	0.107787	1.11314	-0.338722	0.28769	0.287927	0.846736	-0.305129
908	0.208674	0.900815	1.91186	0.230434	1.63106	1.90593	0.0549098	1.03394	2.23186	1.46655	1.9387	1.13172	2.06444	0.61057	0.753297	1.2896	-0.415366	1.78187	2.09286	-0.59476	1.04735	1.81916	1.75577	1.0377	0.142573	1.70288	0.924346	2.14367	0.518726	-0.00681439	1.33354	3.09007	0.676901	0.83695	0.544605	-0.276485	0.781957	-0.199551	3.49095	0.0603162	0.945301	2.03369	0.0682145	1.71916	1.21411	0.177899	0.467087	1.80601	0.377048
909	1.87957	1.19656	0.842629	0.87804	1.00307	1.23643	1.39432	1.29244	0.895868	2.056	1.39089	1.12301	0.588925	2.0617	1.95056	1.48713	1.97059	2.38433	0.372236	1.25136	0.870478	0.807131	2.48126	0.84231	1.08331	0.875836	0.485764	0.982519	0.729072	1.69447	0.395265	0.862042	0.622444	2.64121	0.0680512	1.01206	0.856744	2.23541	1.67541	0.480533	0.94162	0.543511	0.378823	0.763143	0.728664	0.609011	0.470165	1.20715	0.510031
910	0.374644	0.24254	0.454139	-0.0555589	0.452257	0.276869	0.301902	0.707351	0.125377	0.469317	0.695711	0.621195	0.575477	0.0445745	0.801228	0.0529479	0.469358	2.68256	0.0348248	1.07123	0.956141	0.311914	0.550465	0.690765	0.785038	0.173679	0.127685	0.275193	0.160421	0.580838	-0.07993	0.251975	-0.0441867	1.0369	0.0437614	0.00833775	0.126625	0.577057	-0.0165802	0.0125011	0.340974	0.470387	-0.0706136	0.265763	0.650936	0.471457	0.544265	0.711357	0.223129
911	1.59297	0.376648	0.0325782	1.04986	-0.162448	0.129257	0.303101	0.703597	0.00327721	2.43484	-0.308811	0.239608	0.244912	1.30445	0.72975	0.0681847	-0.406226	0.182827	-0.37128	0.122103	0.0878289	0.180648	0.210762	-0.0638238	-0.0741827	1.89218	1.70215	0.79178	1.27424	1.41334	0.228832	0.723986	0.488847	1.624	0.399093	0.480388	-0.0994354	0.0189423	1.52636	0.318252	0.301146	0.0179991	0.47572	-0.0280658	0.136003	0.39094	0.374218	-0.0530199	0.602345
912	0.0603579	0.94941	1.18279	1.30368	-0.0354349	0.440296	0.981977	0.771025	0.0942942	1.13765	0.229073	0.0514113	-0.158319	0.693316	0.241679	0.208659	0.674825	0.156665	1.02531	0.338822	1.95974	0.536175	0.998992	0.0360486	0.161752	2.38501	3.61977	1.07598	1.30041	-0.0320569	0.245603	1.5881	0.732249	0.679007	0.367357	0.552422	-0.534149	1.43513	0.669626	0.126123	0.657741	-0.0386753	0.406194	0.188502	0.799859	1.52923	0.585553	-0.200927	0.617991
913	0.134115	0.770403	2.26815	1.79703	0.237681	1.32214	1.75803	0.867237	0.22853	1.44565	0.40071	0.203048	-0.354863	1.81724	0.190681	0.833704	0.805814	0.271398	0.896583	0.346817	0.909369	2.6168	1.3258	1.20396	0.479275	1.93539	1.12832	1.23345	1.51122	-0.0458984	0.842547	1.42998	0.12898	2.2592	0.116048	0.986318	1.14133	2.89802	0.367147	0.62571	0.866267	2.13694	1.63696	0.305494	2.07427	2.97466	0.911744	0.568118	0.939675
914	-0.114599	0.411995	2.47263	0.521294	0.335229	0.966709	0.835998	0.841271	0.965272	1.14805	1.37989	-0.48506	0.0355288	0.986395	-0.0650414	0.865267	-0.103823	0.0262585	2.68364	0.481573	0.547945	2.28778	-0.517606	0.113596	-0.105748	1.90231	0.340322	1.35928	0.827373	-0.245377	2.06105	0.957309	0.667502	1.11959	0.823977	0.333676	1.04353	0.315817	0.958823	-0.102835	0.637907	2.14287	0.790252	0.709449	0.137415	1.35308	0.906654	1.4169	0.440724
915	2.46646	1.0243	2.78939	1.53991	1.69693	2.08226	2.51764	1.37712	1.31546	3.76267	1.70528	3.57448	0.415471	1.95747	1.817	1.85827	2.83724	0.461693	1.61227	2.78356	2.61916	1.78782	1.12014	1.15094	0.836739	1.85532	0.493075	2.43495	0.887079	0.196419	1.18207	1.24637	2.44845	1.65485	0.958938	1.95808	2.94938	1.07278	0.898657	4.80493	1.35337	3.64091	1.81582	2.32611	3.13132	2.27937	1.73302	0.566584	3.6022
916	0.0598837	0.293419	0.607918	-0.0381888	1.13977	0.55403	3.88921	1.35008	0.214212	0.865886	0.586375	0.213189	0.409744	0.0534649	0.994058	0.523537	2.07307	0.0506424	1.64466	-0.0333274	0.697973	2.9369	-0.0357303	0.272199	0.0746602	0.513281	1.19522	0.697627	0.839733	0.45682	0.525616	0.153797	0.105574	2.53107	0.0848149	3.04889	0.919452	2.01154	0.27241	0.0620128	0.452076	1.62582	0.36853	0.681823	0.711476	2.3897	1.86084	0.441568	-0.0253567
917	-0.122753	0.237831	2.24368	1.20755	0.582245	0.145115	0.423923	1.14456	1.7632	1.73061	1.62282	3.32361	0.00925693	-0.209935	0.279135	-0.289873	0.948829	0.0866659	0.0147089	1.88707	0.410203	0.360369	-0.675641	-0.140744	0.293485	1.51509	0.276502	1.4034	0.327669	0.0389766	0.495456	0.328495	-0.203313	0.432624	0.718441	0.0530255	-0.155669	-0.33702	0.389815	0.0251786	0.227961	1.32562	2.30792	0.115604	0.38149	0.658655	1.12077	2.85751	1.79936
918	0.230754	0.467651	1.81403	0.784049	0.100306	0.253772	1.45856	1.05763	-0.126671	1.54894	0.640371	0.853749	-0.373328	-0.00242741	1.18811	-0.478903	0.526647	0.717116	1.07885	1.03463	0.0167804	0.228287	0.752282	0.111609	0.730624	1.96512	2.44589	0.289178	0.605249	1.72949	3.8121	1.68618	0.42261	-0.240673	1.67942	-0.254659	0.712566	1.01085	1.86686	0.350924	0.720961	2.08943	1.50305	0.134621	-0.037654	1.06314	1.11544	0.979521	1.1805
919	0.602674	0.53334	2.96896	0.695006	0.392226	1.27589	1.2251	0.375363	2.46296	1.30607	0.273053	1.16071	0.418947	0.41862	1.18067	0.276482	0.77476	1.1759	1.41032	1.42506	0.526196	0.730766	0.391081	1.36413	0.799991	2.33846	1.1811	1.0556	0.246723	3.29181	3.22283	1.04221	0.951084	0.147872	2.41308	0.870872	1.96952	0.751627	5.40006	0.0229739	0.433058	0.954362	-0.37503	0.440995	0.11089	0.255409	0.41462	0.935376	0.589652
920	1.5903	0.383319	2.7234	0.695262	-0.0652934	2.3289	0.64475	0.464415	3.1046	1.59094	0.178218	0.379319	0.671459	0.57497	0.948169	-0.422965	0.497197	0.682242	2.28739	0.795846	-0.133136	1.46472	-0.272972	1.57122	1.01641	2.11747	0.888427	-0.507267	1.09923	1.12811	2.99915	1.35518	1.06497	0.265568	1.16692	1.08457	1.87611	-0.284421	1.79415	0.790361	0.232036	1.64361	0.273966	0.400007	1.80609	0.686434	0.445669	0.0473774	1.86422
921	0.963706	0.814521	2.58991	1.24571	0.953311	2.05096	1.13975	0.839179	0.284761	2.20143	0.438214	0.315083	-0.0534528	2.29075	1.79444	0.814996	-0.00328065	0.798116	-0.0706413	1.09689	0.542497	0.529995	0.785122	1.23573	0.923092	0.722712	-0.0449008	0.783402	0.433712		1.61762	0.304957	-0.318802	0.821185	-0.0395534	0.888816	1.98384	1.31811	0.206829	0.246538	0.255805	0.502833	-0.758308	0.369831	1.30553	0.214047	0.269124	0.844489	0.55937
922	2.32723	2.05538	0.697161	1.84028	2.51181	1.1336	0.252622	0.43478	1.58803	0.766991	-0.0900465	1.64335	1.0858	2.73292	0.440797	2.14477		0.307962	0.611044	0.709078	3.03273	0.627606	0.250192	0.264704	1.77807	-0.0255145	0.760298	1.94692	0.815143	1.35888	0.250838	0.108293	0.104804	-0.150288	1.65615	0.292979	3.8015	0.32279	0.312169	0.541329	0.753801	-0.548818	0.531821	0.525553	0.589084	0.0936258	0.460921	0.601623	-0.148772
923	1.51098	1.47278	0.574839	2.86403	2.26419	2.43167	2.03645	1.34836	2.15595	0.519427	0.333957	1.91449	1.36289	1.56793	1.97085	1.53389	0.310187	1.26177	1.10501	1.81677	2.55289	0.846471	-1.1335	1.66673	-0.0465603	0.26774	0.389565	3.2236	-0.207794	2.26515	1.01391	1.23558	-0.271883	0.205261	1.37737	0.401366	2.19952	-0.998076	0.710469	0.400188	0.175856	0.534068	0.547622	0.326366	0.103844	0.375644	0.388665	0.485005	0.102736
924	4.50098	3.72799	-0.0768079	3.94556	3.83309	2.80386	0.568442	0.507084	1.21305	0.0402901	-0.145594	0.893104	1.99261	5.33402	0.302534	7.05274	-1.3083	0.217028	0.836641	0.352691	0.873716	0.757811	3.88191	0.0271943	-0.242947	-0.099644	0.560272	3.33667	1.33969	2.62559	1.00457	0.293219	0.692621	-0.187012	2.74992	0.559281	2.94542	1.58948	1.70746	3.08543	2.20116	0.10275	2.52782	2.23087	2.53239	0.611739	0.453094	2.16016	0.0735149
925	0.585884	0.370732	1.73872	0.427545	0.678178	0.420708	7.31252	0.638004	0.478366	-0.505748	1.15476	1.10629	0.0370653	0.0643956	1.30129	0.775179	1.15439	1.58572	-0.52856	2.67955	2.30496	0.19125	3.59669	0.600857	-0.178838	-0.869729	2.08319	1.18087	0.792095	1.4726	0.554913	0.432724	-0.41438	0.210653	1.91361	-0.0465961	0.113101	0.501331	1.52567	0.221603	0.390811	0.253967	0.112071	0.743314	0.826091	2.12327	0.21855	0.521853	0.0463081
926	-0.081739	-0.0336676	1.45967	-0.14547	-0.0571473	0.231384	1.46276	0.564338	0.0870821	-0.00614515	1.0443	0.540465	-0.393577	-0.13761	1.58756	-0.239749	1.00653	2.23969	0.133493	2.90626	3.27645	-0.0301797	-0.707082	-0.286172	-0.468633	0.29347	1.36879	-0.473335	0.152192	-0.146308	-0.193472	-0.150553	-0.265483	2.08047	-0.38326	-0.0114695	-0.0292528	-0.672499	0.898998	-0.0219749	0.0204162	0.502149	-0.038216	-0.00858014	0.538173	0.87902	0.714374	0.371289	0.0363787
927	0.122029	0.13548	1.55781	0.162649	0.00612006	0.359808	2.02296	0.813112	0.23936	1.47846	1.45594	0.252465	0.339735	-0.016334	1.42454	0.239548	-2.6191	2.1976	0.399173	1.67841	0.361526	0.112292	-0.767491	1.53336	0.770286	1.2524	0.309076	0.103872	0.310172	0.475747	0.772473	0.842715	0.365358	2.87423	0.352083	0.0536816	0.0604332	1.41788	0.308359	0.0644712	0.0925924	0.903913	0.0307043	-0.0684332	-0.202747	0.457127	0.194574	0.366572	0.674774
928	0.192735	0.745926	0.268687	0.160904	0.518239	0.343661	0.257237	1.02454	0.273387	-0.151575	0.0363257	0.715741	-0.245802	0.302807	0.308801	0.384788	1.2537	0.318275	1.10106	0.147074	0.423164	0.566394	-0.218075	0.116941	0.96705	0.130343	-0.275891	0.556441	0.33758	-0.365996	1.11369	0.961993	0.76657	0.15742	-0.466221	0.651571	0.0539342	0.589043	0.335418	0.337884	0.182449	1.02828	-0.0455186	0.294241	0.216874	0.406854	0.637896	0.821924	0.474632
929	0.589809	1.27824	0.0915718	1.33786	1.14635	-0.0865867	-0.305284	0.168944	-0.164338	0.408893	-0.159967	1.03441	-0.880646	1.23489	-0.0837455	0.875547		0.363874	1.0085	0.654705	1.41856	0.726175	-0.305405	1.08243	-0.639413	0.611761	2.8708	0.810466	-0.109314	0.173014	-0.249048	-0.310289	0.964666	0.158225	0.585053	1.53162	0.435827	-0.973265	1.61169	0.368646	0.291561	-0.476337	-0.196947	0.759829	-0.415753	-0.0332546	0.0259198	-0.322532	0.135601
930	0.392864	1.66644	1.48483	1.40185	1.09218	1.21687	0.197038	0.825101	0.229844	0.90356	0.333267	1.07813	1.15207	1.79596	0.999429	1.65136	-0.711961	0.229231	2.50279	0.5139	0.700297	0.123395	0.523728	0.99848	0.651353	1.05687	2.64683	0.283151	0.561909	0.290643	0.599757	1.12506	2.91139	1.02674	-0.291165	1.42787	0.450449	2.59223	0.630023	-0.113284	0.418705	2.14106	0.470437	0.148701	0.786166	0.268936	0.265246	-0.118195	0.564395
931	0.443265	1.63729	0.0867436	0.500569	3.33794	0.849595	0.0148402	0.579757	0.204408	0.898659	-0.0814047	0.368563	0.233459	1.18828	0.616853	1.42466	0.202879	0.608299	1.28758	1.04195	0.520388	0.66029	0.204043	0.411594	-0.0456013	0.645403	2.16248	0.784466	0.343192	0.718898	1.26381	0.513994	1.18078	0.308035	-0.0929358	1.43535	0.424795	0.790058	0.585077	-0.182178	0.553937	0.589783	0.984763	1.54183	0.554524	0.635555	0.105404	-0.0826244	0.469451
932	0.362987	1.72282	3.10037	1.24596	2.16579	1.95641	0.300009	1.12108	0.386279	1.73779	0.303352	1.07036	2.50573	2.08515	1.62166	0.815124	2.45686	0.812466	1.53109	2.17981	1.6583	2.58293	-0.496601	1.49394	1.5195	1.76238	2.13275	0.738831	1.15443	10.3668	-0.147161	2.66149	0.353209	4.44849	0.72816	3.16762	0.344344	-0.265919	1.38971	0.102525	-0.172624	1.78343	0.0855149	0.483688	0.0195957	0.36431	0.623171	-0.416708	1.69136
933	0.322865	1.37292	0.669879	1.08633	1.01681	0.317643	0.529759	0.749388	0.394237	0.339446	0.220186	0.926101	0.255973	1.56708	0.122565	0.91099	0.407688	0.316006	1.27311	0.411327	1.10704	0.57025	1.18939	0.336434	0.395812	0.85242	1.38162	0.312031	0.388331	0.371821	0.283659	0.573143	1.71197	0.492818	0.346661	0.556136	0.304252	-0.574394	0.571835	0.311996	0.863079	0.766503	0.736485	0.688844	0.534464	0.335234	0.733882	-0.422782	0.940626
934	0.581794	1.0022	2.05332	0.696689	1.0759	0.563325	0.701708	1.51966	0.183037	1.81667	0.889909	1.44227	0.225989	-0.104307	0.902859	0.658264	0.977389	0.485136	-0.331777	2.36664	1.81248	0.180934	5.84521	1.1791	2.12548	2.87891	3.47503	0.156826	0.80032	0.178869	0.913108	0.759175	1.39521	1.43435	0.458498	-0.0280048	0.134274	0.429295	1.59965	0.90418	1.45717	3.62092	0.633463	1.14945	0.816254	1.22248	1.53621	0.304471	2.13514
935	0.36434	0.400637	0.724019	0.711399	1.13845	0.0997753	0.338369	1.8155	0.505836	1.83638	0.520873	-0.207207	-0.0206378	1.5213	1.02084	0.00561581	0.449232	0.203309	3.12138	1.49124	1.01006	0.778516	1.46672	0.376033	3.93255	6.24177	1.61504	0.774045	0.27015	1.40366	1.8206	0.829823	1.72349	3.6349	1.01531	-0.758114	-0.295535	0.661401	2.08926	0.591766	0.45944	1.05779	0.482587	1.75352	1.1335	0.314178	2.29156	0.239364	2.04157
[truncated: 880 more rows]
[truncated: 68 more columns]

## Sheet: hEPO
Nucleotide	U	U	U	U	U	U	U	U	U	1-m-pU	1-m-pU	1-m-pU	1-m-pU	1-m-pU	1-m-pU	1-m-pU	1-m-pU	1-m-pU	5mo-U	5mo-U	5mo-U	5mo-U	5mo-U	5mo-U	5mo-U	5mo-U	5mo-U
RNA ID	HA-E1	HB-E1	HA-E2	HB-E2	HA-E3	HB-E3	HA-E4	HB-E4	ECO	HA-E1	HB-E1	HA-E2	HB-E2	HA-E3	HB-E3	HA-E4	HB-E4	ECO	HA-E1	HB-E1	HA-E2	HB-E2	HA-E3	HB-E3	HA-E4	HB-E4	ECO
[truncated: 745 more rows]
