# Supplementary material for: mRNA structure regulates protein expression through changes in functional half-life
Source: Proc Natl Acad Sci U S A. 2019 Nov 11;116(48):24075–83. doi: 10.1073/pnas.1908052116 (PMC6883848; doi:10.1073/pnas.1908052116)
Supplement: Supplementary File [file pnas.1908052116.sd02.xlsx]

## Sheet: Sheet1
Figure Reference	Protein	ID	ORF Sequence
1B	eGFP	G1	ATGGACTATAAAGACGACGACGACAAGGACTACAAGGACGACGACGACAAGGACTACAAGGACGACGACGACAAGATGGTCAGCAAGGGCGAGGAGCTGTTCACCGGGGTGGTGCCCATCCTGGTGGAGCTGGACGGCGACGTGAACGGCCACAAGTTCAGCGTGAGCGGGGAGGGCGAGGGCGACGCCACGTACGGGAAGCTGACCCTGAAGTTCATCTGTACCACCGGCAAGCTGCCCGTGCCCTGGCCCACCCTCGTGACGACCCTGACCTACGGCGTACAGTGCTTCAGCCGGTATCCCGACCATATGAAGCAGCACGACTTTTTTAAGTCCGCCATGCCCGAAGGATACGTGCAGGAGCGTACAATCTTCTTCAAGGACGACGGGAACTACAAA…
1B	eGFP	G2	ATGGACTACAAGGACGACGACGACAAGGATTATAAAGACGACGACGACAAGGACTACAAGGACGACGACGACAAGATGGTCAGCAAGGGCGAGGAGCTGTTCACGGGGGTAGTGCCCATCCTGGTCGAGCTGGACGGTGACGTGAACGGACATAAGTTTTCGGTCTCCGGCGAAGGCGAGGGTGACGCCACGTACGGCAAGCTGACCCTGAAGTTCATCTGCACCACCGGAAAGCTGCCGGTGCCCTGGCCCACCCTGGTGACCACCCTGACGTACGGGGTGCAGTGCTTCAGCAGGTACCCCGACCATATGAAGCAGCACGACTTCTTCAAGAGCGCCATGCCCGAGGGGTACGTGCAGGAGCGCACCATTTTCTTCAAAGATGATGGCAACTACAAA…
1B	eGFP	G3	ATGGACTATAAGGACGACGACGACAAGGACTACAAGGACGACGACGATAAGGATTACAAGGACGACGACGACAAAATGGTCTCCAAGGGGGAGGAGCTGTTCACTGGGGTGGTGCCGATCCTGGTCGAGCTGGACGGCGACGTGAACGGGCACAAGTTCTCCGTAAGCGGGGAGGGCGAGGGCGATGCCACCTACGGCAAGCTGACCCTGAAGTTCATATGCACCACGGGCAAGCTGCCGGTGCCGTGGCCCACCCTGGTGACCACCCTGACTTACGGCGTGCAGTGCTTCAGCAGGTACCCCGATCACATGAAGCAGCACGACTTCTTCAAGAGCGCGATGCCCGAGGGTTACGTGCAGGAGAGGACCATCTTCTTCAAGGATGATGGGAACTACAAG…
1B	eGFP	G4	ATGGACTACAAGGACGACGACGACAAGGACTACAAGGACGACGACGACAAGGACTACAAGGACGACGACGACAAGATGGTGAGCAAGGGCGAGGAGCTGTTCACCGGCGTGGTGCCCATCCTGGTGGAGCTGGACGGCGACGTGAACGGCCACAAGTTCAGCGTGAGCGGCGAGGGCGAGGGCGACGCCACCTACGGCAAGCTGACCCTGAAGTTCATCTGCACCACCGGCAAGCTGCCCGTGCCCTGGCCCACCCTGGTGACCACCCTGACCTACGGCGTGCAGTGCTTCAGCCGGTACCCCGACCACATGAAGCAGCACGACTTCTTCAAGAGCGCCATGCCCGAGGGCTACGTGCAGGAGCGGACCATCTTCTTCAAGGACGACGGCAACTACAAG…
1C-1D	hEPO	ECO	ATGGGAGTGCACGAGTGTCCCGCGTGGTTGTGGTTGCTGCTGTCGCTCTTGAGCCTCCCACTGGGACTGCCTGTGCTGGGGGCACCACCCAGATTGATCTGCGACTCACGGGTACTTGAGAGGTACCTTCTTGAAGCCAAAGAAGCCGAAAACATCACAACCGGATGCGCCGAGCACTGCTCCCTCAATGAGAACATTACTGTACCGGATACAAAGGTCAATTTCTATGCATGGAAGAGAATGGAAGTAGGACAGCAGGCCGTCGAAGTGTGGCAGGGGCTCGCGCTTTTGTCGGAGGCGGTGTTGCGGGGTCAGGCCCTCCTCGTCAACTCATCACAGCCGTGGGAGCCCCTCCAACTTCATGTCGATAAAGCGGTGTCGGGGCTCCGCAGCTTGACG…
1C-1D	hEPO	HA-E1	ATGGGCGTGCACGAGTGCCCCGCCTGGCTGTGGCTGCTGCTGAGCCTGCTGAGCCTGCCCCTGGGCCTGCCCGTGCTGGGCGCCCCCCCCCGGCTGATCTGCGACAGCCGGGTGCTGGAGCGGTACCTGCTGGAGGCCAAGGAGGCCGAGAACATCACCACCGGCTGCGCCGAGCACTGCAGCCTGAACGAGAACATCACCGTGCCCGACACCAAGGTGAACTTCTACGCCTGGAAGCGGATGGAGGTGGGCCAGCAGGCCGTGGAGGTGTGGCAGGGCCTGGCCCTGCTGAGCGAGGCCGTGCTGCGGGGCCAGGCCCTGCTGGTGAACAGCAGCCAGCCCTGGGAGCCCCTGCAGCTGCACGTGGACAAGGCCGTGAGCGGCCTGCGGAGCCTGACC…
1C-1D	hEPO	HA-E2	ATGGGCGTGCACGAGTGCCCCGCCTGGCTGTGGCTGCTGCTGAGCCTGCTGAGCCTGCCCCTGGGCCTGCCCGTGCTGGGCGCCCCCCCCAGATTAATTTGTGATTCTAGGGTTTTAGAAAGATATTTATTAGAAGCTAAAGAAGCTGAAAATATTACAACAGGATGTGCTGAACATTGTTCTTTAAATGAAAATATTACAGTTCCTGATACAAAAGTTAATTTTTATGCTTGGAAAAGAATGGAAGTTGGACAACAAGCTGTTGAAGTTTGGCAAGGATTAGCTTTATTATCTGAAGCTGTTTTAAGAGGACAAGCTTTATTAGTTAATTCTTCTCAACCTTGGGAACCTTTACAATTACATGTTGATAAAGCTGTTTCTGGATTAAGATCTTTAACA…
1C-1D	hEPO	HA-E3	ATGGGCGTGCACGAGTGCCCCGCCTGGCTGTGGCTGCTGCTGAGCCTGCTGAGCCTGCCCCTGGGCCTGCCCGTGCTGGGCGCCCCCCCCAGGCTGATCTGCGACAGCAGGGTGCTGGAGAGGTACCTGCTGGAGGCGAAGGAGGCGGAGAACATCACGACGGGGTGCGCGGAGCACTGCAGCCTGAACGAGAACATCACGGTGCCGGACACGAAGGTGAACTTCTACGCGTGGAAGAGGATGGAGGTGGGGCAGCAGGCGGTGGAGGTGTGGCAGGGGCTGGCGCTGCTGAGCGAGGCGGTGCTGAGGGGGCAGGCGCTGCTGGTGAACAGCAGCCAGCCGTGGGAGCCGCTGCAGCTGCACGTGGACAAGGCGGTGAGCGGGCTGAGGAGCCTGACG…
1C-1D	hEPO	HA-E4	ATGGGCGTGCACGAGTGCCCCGCCTGGCTGTGGCTGCTGCTGAGCCTGCTGAGCCTGCCCCTGGGCCTGCCCGTGCTGGGCGCCCCCCCCCGCCTCATCTGCGACTCCCGCGTCCTCGAGCGCTACCTCCTCGAGGCCAAGGAGGCCGAGAACATCACCACCGGCTGCGCCGAGCACTGCTCCCTCAACGAGAACATCACCGTCCCCGACACCAAGGTCAACTTCTACGCCTGGAAGCGCATGGAGGTCGGCCAGCAGGCCGTCGAGGTCTGGCAGGGCCTCGCCCTCCTCTCCGAGGCCGTCCTCCGCGGCCAGGCCCTCCTCGTCAACTCCTCCCAGCCCTGGGAGCCCCTCCAGCTCCACGTCGACAAGGCCGTCTCCGGCCTCCGCTCCCTCACC…
1C-1D	hEPO	HB-E1	ATGGGAGTTCATGAATGTCCTGCTTGGTTATGGTTATTATTATCTTTATTATCTTTACCTTTAGGATTACCTGTTTTAGGAGCTCCTCCTCGGCTGATCTGCGACAGCCGGGTGCTGGAGCGGTACCTGCTGGAGGCCAAGGAGGCCGAGAACATCACCACCGGCTGCGCCGAGCACTGCAGCCTGAACGAGAACATCACCGTGCCCGACACCAAGGTGAACTTCTACGCCTGGAAGCGGATGGAGGTGGGCCAGCAGGCCGTGGAGGTGTGGCAGGGCCTGGCCCTGCTGAGCGAGGCCGTGCTGCGGGGCCAGGCCCTGCTGGTGAACAGCAGCCAGCCCTGGGAGCCCCTGCAGCTGCACGTGGACAAGGCCGTGAGCGGCCTGCGGAGCCTGACC…
1C-1D	hEPO	HB-E2	ATGGGAGTTCATGAATGTCCTGCTTGGTTATGGTTATTATTATCTTTATTATCTTTACCTTTAGGATTACCTGTTTTAGGAGCTCCTCCTAGATTAATTTGTGATTCTAGGGTTTTAGAAAGATATTTATTAGAAGCTAAAGAAGCTGAAAATATTACAACAGGATGTGCTGAACATTGTTCTTTAAATGAAAATATTACAGTTCCTGATACAAAAGTTAATTTTTATGCTTGGAAAAGAATGGAAGTTGGACAACAAGCTGTTGAAGTTTGGCAAGGATTAGCTTTATTATCTGAAGCTGTTTTAAGAGGACAAGCTTTATTAGTTAATTCTTCTCAACCTTGGGAACCTTTACAATTACATGTTGATAAAGCTGTTTCTGGATTAAGATCTTTAACA…
1C-1D	hEPO	HB-E3	ATGGGAGTTCATGAATGTCCTGCTTGGTTATGGTTATTATTATCTTTATTATCTTTACCTTTAGGATTACCTGTTTTAGGAGCTCCTCCTAGGCTGATCTGCGACAGCAGGGTGCTGGAGAGGTACCTGCTGGAGGCGAAGGAGGCGGAGAACATCACGACGGGGTGCGCGGAGCACTGCAGCCTGAACGAGAACATCACGGTGCCGGACACGAAGGTGAACTTCTACGCGTGGAAGAGGATGGAGGTGGGGCAGCAGGCGGTGGAGGTGTGGCAGGGGCTGGCGCTGCTGAGCGAGGCGGTGCTGAGGGGGCAGGCGCTGCTGGTGAACAGCAGCCAGCCGTGGGAGCCGCTGCAGCTGCACGTGGACAAGGCGGTGAGCGGGCTGAGGAGCCTGACG…
1C-1D	hEPO	HB-E4	ATGGGAGTTCATGAATGTCCTGCTTGGTTATGGTTATTATTATCTTTATTATCTTTACCTTTAGGATTACCTGTTTTAGGAGCTCCTCCTCGCCTCATCTGCGACTCCCGCGTCCTCGAGCGCTACCTCCTCGAGGCCAAGGAGGCCGAGAACATCACCACCGGCTGCGCCGAGCACTGCTCCCTCAACGAGAACATCACCGTCCCCGACACCAAGGTCAACTTCTACGCCTGGAAGCGCATGGAGGTCGGCCAGCAGGCCGTCGAGGTCTGGCAGGGCCTCGCCCTCCTCTCCGAGGCCGTCCTCCGCGGCCAGGCCCTCCTCGTCAACTCCTCCCAGCCCTGGGAGCCCCTCCAGCTCCACGTCGACAAGGCCGTCTCCGGCCTCCGCTCCCTCACC…
2A-2C	Luciferase	L1	ATGGAGGACGCGAAAAACATCAAAAAAGGGCCTGCGCCTTTTTACCCTCTGGAGGACGGGACCGCGGGGGAGCAACTGCACAAAGCGATGAAAAGGTACGCGCTGGTACCTGGGACCATCGCGTTTACCGACGCGCACATCGAGGTAGACATCACCTACGCGGAGTACTTTGAGATGAGCGTAAGGCTGGCGGAGGCGATGAAAAGGTACGGGCTGAACACCAACCACAGGATCGTAGTATGCAGCGAGAACAGCCTGCAATTTTTTATGCCTGTACTGGGGGCGCTGTTTATCGGGGTAGCGGTAGCGCCTGCGAACGACATCTACAACGAGAGGGAGCTGCTGAACAGCATGGGGATCAGCCAACCTACCGTAGTATTTGTAAGCAAAAAAGGGCTG…
2A-2C	Luciferase	L2	ATGGAAGATGCCAAAAACATCAAAAAAGGACCCGCCCCCTTTTACCCCCTCGAAGATGGAACCGCCGGAGAACAACTCCACAAAGCCATGAAACGGTACGCCCTCGTGCCCGGAACCATCGCCTTTACCGATGCCCACATCGAAGTGGATATCACCTACGCCGAATACTTTGAAATGAGCGTGCGGCTCGCCGAAGCCATGAAACGGTACGGACTCAACACCAACCACCGGATCGTGGTGTGCAGCGAAAACAGCCTCCAATTTTTTATGCCCGTGCTCGGAGCCCTCTTTATCGGAGTGGCCGTGGCCCCCGCCAACGATATCTACAACGAACGGGAACTCCTCAACAGCATGGGAATCAGCCAACCCACCGTGGTGTTTGTGAGCAAAAAAGGACTC…
2A-2C	Luciferase	L3	ATGGAGGACGCCAAGAACATCAAGAAGGGGCCAGCCCCATTCTATCCACTAGAGGACGGGACAGCCGGGGAGCAACTACATAAGGCCATGAAGAGGTATGCCCTAGTCCCAGGGACAATCGCCTTCACAGACGCCCATATCGAGGTCGACATCACATATGCCGAGTATTTCGAGATGTCGGTCAGGCTAGCCGAGGCCATGAAGAGGTATGGGCTAAACACAAACCATAGGATCGTCGTCTGTTCGGAGAACTCGCTACAATTCTTCATGCCAGTCCTAGGGGCCCTATTCATCGGGGTCGCCGTCGCCCCAGCCAACGACATCTATAACGAGAGGGAGCTACTAAACTCGATGGGGATCTCGCAACCAACAGTCGTCTTCGTCTCGAAGAAGGGGCTA…
2A-2C	Luciferase	L4	ATGGAGGACGCGAAAAATATCAAAAAAGGGCCGGCGCCGTTTTACCCGCTGGAGGACGGGACAGCGGGGGAGCAGCTGCATAAAGCGATGAAACGGTACGCGCTGGTACCGGGGACAATCGCGTTTACAGACGCGCATATCGAGGTAGACATCACATACGCGGAGTACTTTGAGATGAGCGTACGGCTGGCGGAGGCGATGAAACGGTACGGGCTGAATACAAATCATCGGATCGTAGTATGTAGCGAGAATAGCCTGCAGTTTTTTATGCCGGTACTGGGGGCGCTGTTTATCGGGGTAGCGGTAGCGCCGGCGAATGACATCTACAATGAGCGGGAGCTGCTGAATAGCATGGGGATCAGCCAGCCGACAGTAGTATTTGTAAGCAAAAAAGGGCTG…
2A-2C	Luciferase	L5	ATGGAAGATGCCAAGAACATCAAGAAGGGGCCCGCCCCCTTTTACCCCCTCGAAGATGGGACCGCCGGGGAACAGCTCCACAAGGCCATGAAGAGATACGCCCTCGTCCCCGGGACCATCGCCTTTACCGATGCCCACATCGAAGTCGATATCACCTACGCCGAATACTTTGAAATGAGCGTCAGACTCGCCGAAGCCATGAAGAGATACGGGCTCAACACCAACCACAGAATCGTCGTCTGTAGCGAAAACAGCCTCCAGTTTTTTATGCCCGTCCTCGGGGCCCTCTTTATCGGGGTCGCCGTCGCCCCCGCCAACGATATCTACAACGAAAGAGAACTCCTCAACAGCATGGGGATCAGCCAGCCCACCGTCGTCTTTGTCAGCAAGAAGGGGCTC…
2A-2C	Luciferase	L6	ATGGAGGACGCAAAAAATATAAAAAAAGGCCCGGCACCGTTCTATCCGCTAGAGGACGGCACTGCAGGCGAGCAACTACACAAAGCAATGAAACGATATGCACTAGTCCCGGGCACTATAGCATTCACTGACGCACACATAGAGGTCGACATAACTTATGCAGAGTATTTCGAGATGAGCGTCCGACTAGCAGAGGCAATGAAACGATATGGCCTAAATACTAATCACCGAATAGTCGTCTGTAGCGAGAATAGCCTACAATTCTTCATGCCGGTCCTAGGCGCACTATTCATAGGCGTCGCAGTCGCACCGGCAAATGACATATATAATGAGCGAGAGCTACTAAATAGCATGGGCATAAGCCAACCGACTGTCGTCTTCGTCAGCAAAAAAGGCCTA…
2A-2C	Luciferase	L7	ATGGAAGACGCCAAAAACATCAAAAAAGGCCCAGCCCCATTCTATCCACTGGAAGACGGCACGGCCGGCGAACAGCTGCACAAAGCCATGAAACGTTATGCCCTGGTGCCAGGCACGATCGCCTTCACGGACGCCCACATCGAAGTGGACATCACGTATGCCGAATATTTCGAAATGTCGGTGCGTCTGGCCGAAGCCATGAAACGTTATGGCCTGAACACGAACCACCGTATCGTGGTGTGTTCGGAAAACTCGCTGCAGTTCTTCATGCCAGTGCTGGGCGCCCTGTTCATCGGCGTGGCCGTGGCCCCAGCCAACGACATCTATAACGAACGTGAACTGCTGAACTCGATGGGCATCTCGCAGCCAACGGTGGTGTTCGTGTCGAAAAAAGGCCTG…
2A-2C	Luciferase	L8	ATGGAAGACGCGAAGAACATAAAGAAGGGTCCCGCGCCCTTCTACCCCCTCGAAGACGGTACGGCGGGTGAACAACTCCACAAGGCGATGAAGCGGTACGCGCTCGTGCCCGGTACGATAGCGTTCACGGACGCGCACATAGAAGTGGACATAACGTACGCGGAATACTTCGAAATGTCCGTGCGGCTCGCGGAAGCGATGAAGCGGTACGGTCTCAACACGAACCACCGGATAGTGGTGTGCTCCGAAAACTCCCTCCAATTCTTCATGCCCGTGCTCGGTGCGCTCTTCATAGGTGTGGCGGTGGCGCCCGCGAACGACATATACAACGAACGGGAACTCCTCAACTCCATGGGTATATCCCAACCCACGGTGGTGTTCGTGTCCAAGAAGGGTCTC…
2A-2C	Luciferase	L9	ATGGAGGACGCGAAGAATATCAAGAAGGGGCCGGCGCCGTTCTACCCGTTAGAGGACGGGACAGCGGGGGAGCAATTACATAAGGCGATGAAGAGGTACGCGTTAGTCCCGGGGACAATCGCGTTCACAGACGCGCATATCGAGGTCGACATCACATACGCGGAGTACTTCGAGATGAGCGTCAGGTTAGCGGAGGCGATGAAGAGGTACGGGTTAAATACAAATCATAGGATCGTCGTCTGCAGCGAGAATAGCTTACAATTCTTCATGCCGGTCTTAGGGGCGTTATTCATCGGGGTCGCGGTCGCGCCGGCGAATGACATCTACAATGAGAGGGAGTTATTAAATAGCATGGGGATCAGCCAACCGACAGTCGTCTTCGTCAGCAAGAAGGGGTTA…
2A-2C	Luciferase	L10	ATGGAGGACGCAAAGAATATAAAGAAGGGACCCGCACCCTTCTATCCCCTAGAGGACGGAACAGCAGGAGAGCAGCTACACAAGGCAATGAAGAGATATGCACTAGTACCCGGAACAATAGCATTCACAGACGCACACATAGAGGTAGACATAACATATGCAGAGTATTTCGAGATGTCTGTAAGACTAGCAGAGGCAATGAAGAGATATGGACTAAATACAAATCACAGAATAGTAGTATGCTCTGAGAATTCTCTACAGTTCTTCATGCCCGTACTAGGAGCACTATTCATAGGAGTAGCAGTAGCACCCGCAAATGACATATATAATGAGAGAGAGCTACTAAATTCTATGGGAATATCTCAGCCCACAGTAGTATTCGTATCTAAGAAGGGACTA…
2A-2C	Luciferase	L11	ATGGAAGATGCGAAGAATATAAAGAAGGGCCCAGCGCCATTCTACCCACTCGAAGATGGCACAGCGGGCGAACAGCTCCATAAGGCGATGAAGCGATACGCGCTCGTCCCAGGCACAATAGCGTTCACAGATGCGCATATAGAAGTCGATATAACATACGCGGAATACTTCGAAATGTCGGTCCGACTCGCGGAAGCGATGAAGCGATACGGCCTCAATACAAATCATCGAATAGTCGTCTGTTCGGAAAATTCGCTCCAGTTCTTCATGCCAGTCCTCGGCGCGCTCTTCATAGGCGTCGCGGTCGCGCCAGCGAATGATATATACAATGAACGAGAACTCCTCAATTCGATGGGCATATCGCAGCCAACAGTCGTCTTCGTCTCGAAGAAGGGCCTC…
2A-2C	Luciferase	L12	ATGGAGGACGCTAAGAACATCAAGAAGGGACCCGCTCCCTTTTACCCCCTCGAGGACGGAACAGCTGGAGAGCAGCTCCACAAGGCTATGAAGAGGTACGCTCTCGTCCCCGGAACAATCGCTTTTACAGACGCTCACATCGAGGTCGACATCACATACGCTGAGTACTTTGAGATGTCCGTCAGGCTCGCTGAGGCTATGAAGAGGTACGGACTCAACACAAACCACAGGATCGTCGTCTGCTCCGAGAACTCCCTCCAGTTTTTTATGCCCGTCCTCGGAGCTCTCTTTATCGGAGTCGCTGTCGCTCCCGCTAACGACATCTACAACGAGAGGGAGCTCCTCAACTCCATGGGAATCTCCCAGCCCACAGTCGTCTTTGTCTCCAAGAAGGGACTC…
2A-2C	Luciferase	L13	ATGGAGGATGCAAAAAATATCAAAAAAGGCCCGGCACCGTTCTACCCGTTGGAGGATGGCACGGCAGGCGAGCAGTTGCACAAAGCAATGAAAAGATACGCATTGGTGCCGGGCACGATCGCATTCACGGATGCACACATCGAGGTGGATATCACGTACGCAGAGTACTTCGAGATGAGCGTGAGATTGGCAGAGGCAATGAAAAGATACGGCTTGAATACGAATCACAGAATCGTGGTGTGTAGCGAGAATAGCTTGCAGTTCTTCATGCCGGTGTTGGGCGCATTGTTCATCGGCGTGGCAGTGGCACCGGCAAATGATATCTACAATGAGAGAGAGTTGTTGAATAGCATGGGCATCAGCCAGCCGACGGTGGTGTTCGTGAGCAAAAAAGGCTTG…
2A-2C	Luciferase	L14	ATGGAAGACGCAAAGAATATCAAGAAGGGACCCGCACCCTTTTACCCCCTTGAAGACGGAACCGCAGGAGAACAACTTCATAAGGCAATGAAGCGATACGCACTTGTACCCGGAACCATCGCATTTACCGACGCACATATCGAAGTAGACATCACCTACGCAGAATACTTTGAAATGAGCGTACGACTTGCAGAAGCAATGAAGCGATACGGACTTAATACCAATCATCGAATCGTAGTATGCAGCGAAAATAGCCTTCAATTTTTTATGCCCGTACTTGGAGCACTTTTTATCGGAGTAGCAGTAGCACCCGCAAATGACATCTACAATGAACGAGAACTTCTTAATAGCATGGGAATCAGCCAACCCACCGTAGTATTTGTAAGCAAGAAGGGACTT…
2A-2C	Luciferase	L15	ATGGAAGACGCTAAAAATATAAAAAAAGGGCCCGCTCCCTTCTACCCCCTGGAAGACGGGACTGCTGGGGAACAGCTGCACAAAGCTATGAAACGCTACGCTCTGGTGCCCGGGACTATAGCTTTCACTGACGCTCACATAGAAGTGGACATAACTTACGCTGAATACTTCGAAATGTCGGTGCGCCTGGCTGAAGCTATGAAACGCTACGGGCTGAATACTAATCACCGCATAGTGGTGTGCTCGGAAAATTCGCTGCAGTTCTTCATGCCCGTGCTGGGGGCTCTGTTCATAGGGGTGGCTGTGGCTCCCGCTAATGACATATACAATGAACGCGAACTGCTGAATTCGATGGGGATATCGCAGCCCACTGTGGTGTTCGTGTCGAAAAAAGGGCTG…
2A-2C	Luciferase	L16	ATGGAAGACGCCAAAAACATTAAAAAAGGCCCAGCCCCATTTTATCCACTCGAAGACGGCACTGCCGGCGAACAGCTCCACAAAGCCATGAAACGCTATGCCCTCGTCCCAGGCACTATTGCCTTTACTGACGCCCACATTGAAGTCGACATTACTTATGCCGAATATTTTGAAATGAGCGTCCGCCTCGCCGAAGCCATGAAACGCTATGGCCTCAACACTAACCACCGCATTGTCGTCTGCAGCGAAAACAGCCTCCAGTTTTTTATGCCAGTCCTCGGCGCCCTCTTTATTGGCGTCGCCGTCGCCCCAGCCAACGACATTTATAACGAACGCGAACTCCTCAACAGCATGGGCATTAGCCAGCCAACTGTCGTCTTTGTCAGCAAAAAAGGCCTC…
2A-2C	Luciferase	L17	ATGGAAGACGCGAAGAACATCAAGAAGGGTCCAGCGCCATTTTACCCACTGGAAGACGGTACAGCGGGTGAACAACTGCATAAGGCGATGAAGCGCTACGCGCTGGTCCCAGGTACAATCGCGTTTACAGACGCGCATATCGAAGTCGACATCACATACGCGGAATACTTTGAAATGTCGGTCCGCCTGGCGGAAGCGATGAAGCGCTACGGTCTGAACACAAACCATCGCATCGTCGTCTGCTCGGAAAACTCGCTGCAATTTTTTATGCCAGTCCTGGGTGCGCTGTTTATCGGTGTCGCGGTCGCGCCAGCGAACGACATCTACAACGAACGCGAACTGCTGAACTCGATGGGTATCTCGCAACCAACAGTCGTCTTTGTCTCGAAGAAGGGTCTG…
2A-2C	Luciferase	L18	ATGGAAGACGCCAAGAACATTAAGAAGGGGCCGGCCCCGTTCTACCCGTTGGAAGACGGGACCGCCGGGGAACAGTTGCACAAGGCCATGAAGAGATACGCCTTGGTGCCGGGGACCATTGCCTTCACCGACGCCCACATTGAAGTGGACATTACCTACGCCGAATACTTCGAAATGTCGGTGAGATTGGCCGAAGCCATGAAGAGATACGGGTTGAACACCAACCACAGAATTGTGGTGTGCTCGGAAAACTCGTTGCAGTTCTTCATGCCGGTGTTGGGGGCCTTGTTCATTGGGGTGGCCGTGGCCCCGGCCAACGACATTTACAACGAAAGAGAATTGTTGAACTCGATGGGGATTTCGCAGCCGACCGTGGTGTTCGTGTCGAAGAAGGGGTTG…
2A-2C	Luciferase	L19	ATGGAAGACGCAAAAAATATCAAAAAAGGACCGGCACCGTTTTACCCGCTAGAAGACGGAACTGCAGGAGAACAACTACATAAAGCAATGAAAAGATACGCACTAGTGCCGGGAACTATCGCATTTACTGACGCACATATCGAAGTGGACATCACTTACGCAGAATACTTTGAAATGTCCGTGAGACTAGCAGAAGCAATGAAAAGATACGGACTAAATACTAATCATAGAATCGTGGTGTGTTCCGAAAATTCCCTACAATTTTTTATGCCGGTGCTAGGAGCACTATTTATCGGAGTGGCAGTGGCACCGGCAAATGACATCTACAATGAAAGAGAACTACTAAATTCCATGGGAATCTCCCAACCGACTGTGGTGTTTGTGTCCAAAAAAGGACTA…
2A-2C	Luciferase	L20	ATGGAAGATGCCAAGAATATAAAGAAGGGCCCTGCCCCTTTCTACCCTCTGGAAGATGGCACAGCCGGCGAACAACTGCATAAGGCCATGAAGAGGTACGCCCTGGTCCCTGGCACAATAGCCTTCACAGATGCCCATATAGAAGTCGATATAACATACGCCGAATACTTCGAAATGTCAGTCAGGCTGGCCGAAGCCATGAAGAGGTACGGCCTGAATACAAATCATAGGATAGTCGTCTGTTCAGAAAATTCACTGCAATTCTTCATGCCTGTCCTGGGCGCCCTGTTCATAGGCGTCGCCGTCGCCCCTGCCAATGATATATACAATGAAAGGGAACTGCTGAATTCAATGGGCATATCACAACCTACAGTCGTCTTCGTCTCAAAGAAGGGCCTG…
2A-2C	Luciferase	L21	ATGGAGGACGCGAAAAATATCAAAAAAGGCCCGGCGCCGTTTTACCCGCTCGAGGACGGCACCGCGGGCGAGCAACTCCACAAAGCGATGAAACGATACGCGCTCGTTCCGGGCACCATCGCGTTTACCGACGCGCACATCGAGGTTGACATCACCTACGCGGAGTACTTTGAGATGTCAGTTCGACTCGCGGAGGCGATGAAACGATACGGCCTCAATACCAATCACCGAATCGTTGTTTGTTCAGAGAATTCACTCCAATTTTTTATGCCGGTTCTCGGCGCGCTCTTTATCGGCGTTGCGGTTGCGCCGGCGAATGACATCTACAATGAGCGAGAGCTCCTCAATTCAATGGGCATCTCACAACCGACCGTTGTTTTTGTTTCAAAAAAAGGCCTC…
2A-2C	Luciferase	L22	ATGGAGGACGCTAAAAACATAAAAAAAGGCCCAGCTCCATTTTATCCACTAGAGGACGGCACGGCTGGCGAGCAACTACACAAAGCTATGAAACGGTATGCTCTAGTCCCAGGCACGATAGCTTTTACGGACGCTCACATAGAGGTCGACATAACGTATGCTGAGTATTTTGAGATGAGTGTCCGGCTAGCTGAGGCTATGAAACGGTATGGCCTAAACACGAACCACCGGATAGTCGTCTGTAGTGAGAACAGTCTACAATTTTTTATGCCAGTCCTAGGCGCTCTATTTATAGGCGTCGCTGTCGCTCCAGCTAACGACATATATAACGAGCGGGAGCTACTAAACAGTATGGGCATAAGTCAACCAACGGTCGTCTTTGTCAGTAAAAAAGGCCTA…
2A-2C	Luciferase	L23	ATGGAAGATGCCAAGAACATAAAGAAGGGTCCGGCCCCGTTCTATCCGCTCGAAGATGGTACCGCCGGTGAACAACTCCACAAGGCCATGAAGAGGTATGCCCTCGTCCCGGGTACCATAGCCTTCACCGATGCCCACATAGAAGTCGATATAACCTATGCCGAATATTTCGAAATGAGTGTCAGGCTCGCCGAAGCCATGAAGAGGTATGGTCTCAACACCAACCACAGGATAGTCGTCTGCAGTGAAAACAGTCTCCAATTCTTCATGCCGGTCCTCGGTGCCCTCTTCATAGGTGTCGCCGTCGCCCCGGCCAACGATATATATAACGAAAGGGAACTCCTCAACAGTATGGGTATAAGTCAACCGACCGTCGTCTTCGTCAGTAAGAAGGGTCTC…
2A-2C	Luciferase	L24	ATGGAAGACGCCAAAAACATAAAAAAAGGCCCGGCCCCGTTCTACCCGTTAGAAGACGGCACGGCCGGCGAACAGTTACATAAAGCCATGAAACGATACGCCTTAGTCCCGGGCACGATAGCCTTCACGGACGCCCATATAGAAGTCGACATAACGTACGCCGAATACTTCGAAATGTCTGTCCGATTAGCCGAAGCCATGAAACGATACGGCTTAAACACGAACCATCGAATAGTCGTCTGTTCTGAAAACTCTTTACAGTTCTTCATGCCGGTCTTAGGCGCCTTATTCATAGGCGTCGCCGTCGCCCCGGCCAACGACATATACAACGAACGAGAATTATTAAACTCTATGGGCATATCTCAGCCGACGGTCGTCTTCGTCTCTAAAAAAGGCTTA…
2A-2C	Luciferase	L25	ATGGAGGATGCAAAGAACATAAAGAAGGGACCCGCACCCTTCTACCCCTTGGAGGATGGAACCGCAGGAGAGCAGTTGCATAAGGCAATGAAGAGATACGCATTGGTCCCCGGAACCATAGCATTCACCGATGCACATATAGAGGTCGATATAACCTACGCAGAGTACTTCGAGATGTCCGTCAGATTGGCAGAGGCAATGAAGAGATACGGATTGAACACCAACCATAGAATAGTCGTCTGTTCCGAGAACTCCTTGCAGTTCTTCATGCCCGTCTTGGGAGCATTGTTCATAGGAGTCGCAGTCGCACCCGCAAACGATATATACAACGAGAGAGAGTTGTTGAACTCCATGGGAATATCCCAGCCCACCGTCGTCTTCGTCTCCAAGAAGGGATTG…
2A-2C	Luciferase	L26	ATGGAAGACGCCAAGAACATAAAGAAGGGACCGGCCCCGTTCTATCCGTTAGAAGACGGAACCGCCGGAGAACAATTACACAAGGCCATGAAGCGATATGCCTTAGTACCGGGAACCATAGCCTTCACCGACGCCCACATAGAAGTAGACATAACCTATGCCGAATATTTCGAAATGTCTGTACGATTAGCCGAAGCCATGAAGCGATATGGATTAAACACCAACCACCGAATAGTAGTATGTTCTGAAAACTCTTTACAATTCTTCATGCCGGTATTAGGAGCCTTATTCATAGGAGTAGCCGTAGCCCCGGCCAACGACATATATAACGAACGAGAATTATTAAACTCTATGGGAATATCTCAACCGACCGTAGTATTCGTATCTAAGAAGGGATTA…
2A-2C	Luciferase	L27	ATGGAGGACGCCAAGAACATCAAGAAGGGCCCGGCCCCGTTTTATCCGTTGGAGGACGGCACGGCCGGCGAGCAATTGCACAAGGCCATGAAGCGATATGCCTTGGTGCCGGGCACGATCGCCTTTACGGACGCCCACATCGAGGTGGACATCACGTATGCCGAGTATTTTGAGATGTCAGTGCGATTGGCCGAGGCCATGAAGCGATATGGCTTGAACACGAACCACCGAATCGTGGTGTGTTCAGAGAACTCATTGCAATTTTTTATGCCGGTGTTGGGCGCCTTGTTTATCGGCGTGGCCGTGGCCCCGGCCAACGACATCTATAACGAGCGAGAGTTGTTGAACTCAATGGGCATCTCACAACCGACGGTGGTGTTTGTGTCAAAGAAGGGCTTG…
2A-2C	Luciferase	L28	ATGGAAGATGCCAAGAACATTAAGAAGGGCCCAGCCCCATTTTACCCACTCGAAGATGGCACAGCCGGCGAACAGCTCCACAAGGCCATGAAGCGATACGCCCTCGTGCCAGGCACAATTGCCTTTACAGATGCCCACATTGAAGTGGATATTACATACGCCGAATACTTTGAAATGAGTGTGCGACTCGCCGAAGCCATGAAGCGATACGGCCTCAACACAAACCACCGAATTGTGGTGTGTAGTGAAAACAGTCTCCAGTTTTTTATGCCAGTGCTCGGCGCCCTCTTTATTGGCGTGGCCGTGGCCCCAGCCAACGATATTTACAACGAACGAGAACTCCTCAACAGTATGGGCATTAGTCAGCCAACAGTGGTGTTTGTGAGTAAGAAGGGCCTC…
2A-2C	Luciferase	L29	ATGGAAGACGCCAAGAATATTAAGAAGGGTCCGGCCCCGTTCTACCCGCTGGAAGACGGTACCGCCGGTGAACAACTGCACAAGGCCATGAAGAGGTACGCCCTGGTACCGGGTACCATTGCCTTCACCGACGCCCACATTGAAGTAGACATTACCTACGCCGAATACTTCGAAATGAGTGTAAGGCTGGCCGAAGCCATGAAGAGGTACGGTCTGAATACCAATCACAGGATTGTAGTATGTAGTGAAAATAGTCTGCAATTCTTCATGCCGGTACTGGGTGCCCTGTTCATTGGTGTAGCCGTAGCCCCGGCCAATGACATTTACAATGAAAGGGAACTGCTGAATAGTATGGGTATTAGTCAACCGACCGTAGTATTCGTAAGTAAGAAGGGTCTG…
2A-2C	Luciferase	L30	ATGGAAGACGCGAAAAACATAAAAAAAGGGCCCGCGCCCTTCTATCCCCTGGAAGACGGGACTGCGGGGGAACAACTGCATAAAGCGATGAAACGCTATGCGCTGGTTCCCGGGACTATAGCGTTCACTGACGCGCATATAGAAGTTGACATAACTTATGCGGAATATTTCGAAATGAGTGTTCGCCTGGCGGAAGCGATGAAACGCTATGGGCTGAACACTAACCATCGCATAGTTGTTTGTAGTGAAAACAGTCTGCAATTCTTCATGCCCGTTCTGGGGGCGCTGTTCATAGGGGTTGCGGTTGCGCCCGCGAACGACATATATAACGAACGCGAACTGCTGAACAGTATGGGGATAAGTCAACCCACTGTTGTTTTCGTTAGTAAAAAAGGGCTG…
2A-2C	Luciferase	L31	ATGGAGGACGCGAAGAATATCAAGAAGGGGCCGGCGCCGTTCTACCCGTTAGAGGACGGGACTGCGGGGGAGCAATTACATAAGGCGATGAAGAGGTACGCGTTAGTACCGGGGACTATCGCGTTCACTGACGCGCATATCGAGGTAGACATCACTTACGCGGAGTACTTCGAGATGTCCGTAAGGTTAGCGGAGGCGATGAAGAGGTACGGGTTAAATACTAATCATAGGATCGTAGTATGCTCCGAGAATTCCTTACAATTCTTCATGCCGGTATTAGGGGCGTTATTCATCGGGGTAGCGGTAGCGCCGGCGAATGACATCTACAATGAGAGGGAGTTATTAAATTCCATGGGGATCTCCCAACCGACTGTAGTATTCGTATCCAAGAAGGGGTTA…
2A-2C	Luciferase	L32	ATGGAAGACGCCAAAAACATAAAAAAAGGACCAGCCCCATTCTATCCATTAGAAGACGGAACTGCCGGAGAACAATTACATAAAGCCATGAAACGCTATGCCTTAGTGCCAGGAACTATAGCCTTCACTGACGCCCATATAGAAGTGGACATAACTTATGCCGAATATTTCGAAATGTCCGTGCGCTTAGCCGAAGCCATGAAACGCTATGGATTAAACACTAACCATCGCATAGTGGTGTGCTCCGAAAACTCCTTACAATTCTTCATGCCAGTGTTAGGAGCCTTATTCATAGGAGTGGCCGTGGCCCCAGCCAACGACATATATAACGAACGCGAATTATTAAACTCCATGGGAATATCCCAACCAACTGTGGTGTTCGTGTCCAAAAAAGGATTA…
2A-2C	Luciferase	L33	ATGGAGGACGCGAAAAATATAAAAAAAGGACCGGCGCCGTTTTATCCGTTGGAGGACGGAACCGCGGGAGAGCAGTTGCACAAAGCGATGAAAAGATATGCGTTGGTGCCGGGAACCATAGCGTTTACCGACGCGCACATAGAGGTGGACATAACCTATGCGGAGTATTTTGAGATGTCCGTGAGATTGGCGGAGGCGATGAAAAGATATGGATTGAATACCAATCACAGAATAGTGGTGTGCTCCGAGAATTCCTTGCAGTTTTTTATGCCGGTGTTGGGAGCGTTGTTTATAGGAGTGGCGGTGGCGCCGGCGAATGACATATATAATGAGAGAGAGTTGTTGAATTCCATGGGAATATCCCAGCCGACCGTGGTGTTTGTGTCCAAAAAAGGATTG…
2A-2C	Luciferase	L34	ATGGAGGATGCAAAAAACATAAAAAAAGGCCCGGCACCGTTCTACCCGCTTGAGGATGGCACGGCAGGCGAGCAGCTTCATAAAGCAATGAAACGTTACGCACTTGTACCGGGCACGATAGCATTCACGGATGCACATATAGAGGTAGATATAACGTACGCAGAGTACTTCGAGATGTCAGTACGTCTTGCAGAGGCAATGAAACGTTACGGCCTTAACACGAACCATCGTATAGTAGTATGCTCAGAGAACTCACTTCAGTTCTTCATGCCGGTACTTGGCGCACTTTTCATAGGCGTAGCAGTAGCACCGGCAAACGATATATACAACGAGCGTGAGCTTCTTAACTCAATGGGCATATCACAGCCGACGGTAGTATTCGTATCAAAAAAAGGCCTT…
2A-2C	Luciferase	L35	ATGGAAGATGCGAAAAACATAAAAAAAGGACCAGCGCCATTCTACCCATTGGAAGATGGAACCGCGGGAGAACAATTGCATAAAGCGATGAAACGTTACGCGTTGGTGCCAGGAACCATAGCGTTCACCGATGCGCATATAGAAGTGGATATAACCTACGCGGAATACTTCGAAATGAGTGTGCGTTTGGCGGAAGCGATGAAACGTTACGGATTGAACACCAACCATCGTATAGTGGTGTGTAGTGAAAACAGTTTGCAATTCTTCATGCCAGTGTTGGGAGCGTTGTTCATAGGAGTGGCGGTGGCGCCAGCGAACGATATATACAACGAACGTGAATTGTTGAACAGTATGGGAATAAGTCAACCAACCGTGGTGTTCGTGAGTAAAAAAGGATTG…
2A-2C	Luciferase	L36	ATGGAAGACGCTAAGAACATTAAGAAGGGGCCAGCTCCATTTTATCCACTGGAAGACGGGACGGCTGGGGAACAACTGCATAAGGCTATGAAGAGGTATGCTCTGGTGCCAGGGACGATTGCTTTTACGGACGCTCATATTGAAGTGGACATTACGTATGCTGAATATTTTGAAATGAGCGTGAGGCTGGCTGAAGCTATGAAGAGGTATGGGCTGAACACGAACCATAGGATTGTGGTGTGTAGCGAAAACAGCCTGCAATTTTTTATGCCAGTGCTGGGGGCTCTGTTTATTGGGGTGGCTGTGGCTCCAGCTAACGACATTTATAACGAAAGGGAACTGCTGAACAGCATGGGGATTAGCCAACCAACGGTGGTGTTTGTGAGCAAGAAGGGGCTG…
2A-2C	Luciferase	L37	ATGGAAGACGCAAAAAATATTAAAAAAGGACCAGCACCATTTTACCCACTAGAAGACGGAACTGCAGGAGAACAGCTACATAAAGCAATGAAACGTTACGCACTAGTCCCAGGAACTATTGCATTTACTGACGCACATATTGAAGTCGACATTACTTACGCAGAATACTTTGAAATGAGCGTCCGTCTAGCAGAAGCAATGAAACGTTACGGACTAAATACTAATCATCGTATTGTCGTCTGTAGCGAAAATAGCCTACAGTTTTTTATGCCAGTCCTAGGAGCACTATTTATTGGAGTCGCAGTCGCACCAGCAAATGACATTTACAATGAACGTGAACTACTAAATAGCATGGGAATTAGCCAGCCAACTGTCGTCTTTGTCAGCAAAAAAGGACTA…
2A-2C	Luciferase	L38	ATGGAGGATGCAAAGAATATTAAGAAGGGTCCGGCACCGTTCTATCCGCTCGAGGATGGTACGGCAGGTGAGCAACTCCACAAGGCAATGAAGAGATATGCACTCGTACCGGGTACGATTGCATTCACGGATGCACACATTGAGGTAGATATTACGTATGCAGAGTATTTCGAGATGAGCGTAAGACTCGCAGAGGCAATGAAGAGATATGGTCTCAATACGAATCACAGAATTGTAGTATGCAGCGAGAATAGCCTCCAATTCTTCATGCCGGTACTCGGTGCACTCTTCATTGGTGTAGCAGTAGCACCGGCAAATGATATTTATAATGAGAGAGAGCTCCTCAATAGCATGGGTATTAGCCAACCGACGGTAGTATTCGTAAGCAAGAAGGGTCTC…
2A-2C	Luciferase	L39	ATGGAGGATGCCAAGAATATAAAGAAGGGCCCCGCCCCCTTCTACCCCTTAGAGGATGGCACTGCCGGCGAGCAATTACACAAGGCCATGAAGAGATACGCCTTAGTACCCGGCACTATAGCCTTCACTGATGCCCACATAGAGGTAGATATAACTTACGCCGAGTACTTCGAGATGAGTGTAAGATTAGCCGAGGCCATGAAGAGATACGGCTTAAATACTAATCACAGAATAGTAGTATGCAGTGAGAATAGTTTACAATTCTTCATGCCCGTATTAGGCGCCTTATTCATAGGCGTAGCCGTAGCCCCCGCCAATGATATATACAATGAGAGAGAGTTATTAAATAGTATGGGCATAAGTCAACCCACTGTAGTATTCGTAAGTAAGAAGGGCTTA…
5C	Luciferase	LF18/7	ATGGAAGACGCCAAGAACATTAAGAAGGGCCCAGCCCCATTCTATCCACTGGAAGACGGCACGGCCGGCGAACAGCTGCACAAAGCCATGAAACGTTATGCCCTGGTGCCAGGCACGATCGCCTTCACGGACGCCCACATCGAAGTGGACATCACGTATGCCGAATATTTCGAAATGTCGGTGCGTCTGGCCGAAGCCATGAAACGTTATGGCCTGAACACGAACCACCGTATCGTGGTGTGTTCGGAAAACTCGCTGCAGTTCTTCATGCCAGTGCTGGGCGCCCTGTTCATCGGCGTGGCCGTGGCCCCAGCCAACGACATCTATAACGAACGTGAACTGCTGAACTCGATGGGCATCTCGCAGCCAACGGTGGTGTTCGTGTCGAAAAAAGGCCTG…
5C	Luciferase	LF18/27	ATGGAAGACGCCAAGAACATTAAGAAGGGCCCGGCCCCGTTTTATCCGTTGGAGGACGGCACGGCCGGCGAGCAATTGCACAAGGCCATGAAGCGATATGCCTTGGTGCCGGGCACGATCGCCTTTACGGACGCCCACATCGAGGTGGACATCACGTATGCCGAGTATTTTGAGATGTCAGTGCGATTGGCCGAGGCCATGAAGCGATATGGCTTGAACACGAACCACCGAATCGTGGTGTGTTCAGAGAACTCATTGCAATTTTTTATGCCGGTGTTGGGCGCCTTGTTTATCGGCGTGGCCGTGGCCCCGGCCAACGACATCTATAACGAGCGAGAGTTGTTGAACTCAATGGGCATCTCACAACCGACGGTGGTGTTTGTGTCAAAGAAGGGCTTG…
5C	Luciferase	LCO	ATGGAAGATGCGAAGAACATCAAGAAGGGACCTGCCCCGTTTTACCCTTTGGAGGACGGTACAGCAGGAGAACAGCTCCACAAGGCGATGAAACGCTACGCCCTGGTCCCCGGAACGATTGCGTTTACCGATGCACATATTGAGGTAGACATCACATACGCAGAATACTTCGAAATGTCGGTGAGGCTGGCGGAAGCGATGAAGAGATATGGTCTTAACACTAATCACCGCATCGTGGTGTGTTCGGAGAACTCATTGCAGTTTTTCATGCCGGTCCTTGGAGCACTTTTCATCGGGGTCGCAGTCGCGCCAGCGAACGACATCTACAATGAGCGGGAACTCTTGAATAGCATGGGAATCTCCCAGCCGACGGTCGTGTTTGTCTCCAAAAAGGGGCTG…
5C	Luciferase	LHS	ATGGAAGACGCGAAAAACATAAAAAAAGGACCGGCGCCGTTCTACCCGCTAGAAGACGGAACGGCGGGAGAACAACTACACAAAGCGATGAAGAGGTACGCGCTGGTGCCGGGGACGATCGCGTTCACGGACGCGCACATCGAGGTGGACATCACGTACGCGGAGTACTTCGAGATGAGCGTGAGGCTGGCGGAGGCGATGAAGAGGTACGGGCTGAACACGAACCACAGGATCGTGGTGTGCAGCGAGAACAGCCTGCAGTTCTTCATGCCGGTGCTGGGGGCGCTGTTCATCGGGGTGGCGGTGGCGCCGGCGAACGACATCTACAACGAGAGGGAGCTGCTGAACAGCATGGGGATCAGCCAGCCGACGGTGGTGTTCGTGAGCAAGAAGGGGCTG…
6B	eGFP-degron	High_RSCU_high_struc_1	ATGGTGTCTAAGGGGGAGGAGCTGTTCACCGGCGTGGTGCCCATCCTGGTGGAGCTGGACGGCGACGTGAACGGCCACAAGTTCAGCGTGAGCGGGGAGGGCGAGGGCGACGCCACCTACGGCAAGCTGACCCTGAAGTTCATCTGCACAACGGGGAAGCTGCCCGTGCCCTGGCCCACCCTGGTGACCACCCTGACCTACGGCGTGCAGTGCTTCAGCCGGTACCCCGACCACATGAAGCAGCACGACTTCTTCAAGAGCGCCATGCCCGAGGGGTACGTGCAGGAGCGGACCATCTTCTTCAAGGACGACGGGAACTACAAGACCCGCGCCGAGGTGAAGTTCGAGGGGGACACCCTGGTGAACCGCATCGAGCTGAAGGGCATCGACTTCAAGGAG…
6B	eGFP-degron	High_RSCU_high_struc_2	ATGGTGTCCAAGGGGGAGGAGCTGTTCACCGGGGTGGTGCCCATCCTGGTGGAGCTCGACGGGGACGTGAACGGACACAAGTTCAGCGTGTCCGGCGAGGGCGAGGGCGACGCCACCTACGGCAAGCTGACCCTGAAGTTCATCTGCACCACCGGCAAGCTGCCCGTGCCCTGGCCCACCCTGGTGACCACCCTGACCTACGGGGTGCAGTGCTTCAGCCGGTACCCCGACCACATGAAGCAGCACGACTTCTTCAAGAGCGCCATGCCCGAGGGCTACGTGCAGGAGCGCACCATCTTCTTCAAGGACGACGGCAACTACAAGACCCGCGCCGAGGTGAAGTTCGAGGGCGACACCCTGGTGAACCGGATCGAGCTGAAGGGGATCGACTTCAAGGAG…
6B	eGFP-degron	High_RSCU_high_struc_3	ATGGTGTCCAAGGGGGAGGAGCTGTTCACCGGCGTGGTGCCCATCCTGGTGGAGCTGGACGGCGACGTGAACGGCCACAAGTTCAGCGTGTCCGGGGAGGGCGAGGGGGACGCCACCTACGGGAAGCTGACCCTGAAGTTCATCTGCACCACCGGGAAGCTGCCCGTGCCATGGCCCACGCTGGTGACCACCCTGACCTACGGCGTGCAGTGCTTCAGCCGGTACCCCGACCACATGAAGCAGCACGACTTCTTCAAGTCAGCCATGCCCGAGGGGTACGTGCAGGAGAGGACCATCTTCTTCAAGGACGACGGGAACTACAAGACCCGGGCCGAGGTGAAGTTCGAGGGGGACACCCTGGTGAACAGGATCGAGCTGAAGGGCATCGACTTCAAGGAG…
6B	eGFP-degron	High_RSCU_high_struc_4	ATGGTGAGCAAGGGCGAGGAGCTGTTCACCGGCGTGGTGCCCATCCTGGTGGAGCTGGACGGCGACGTGAACGGCCACAAGTTCAGCGTGTCCGGCGAGGGCGAGGGCGACGCCACCTACGGCAAGCTGACCCTGAAGTTCATCTGCACCACCGGGAAGCTGCCCGTGCCCTGGCCCACCCTGGTGACCACCCTGACCTACGGGGTGCAGTGCTTCAGCAGGTACCCCGACCACATGAAGCAGCACGACTTCTTCAAGAGCGCCATGCCCGAGGGCTACGTGCAGGAGCGCACCATCTTCTTCAAGGACGACGGGAACTACAAGACCCGCGCCGAGGTGAAGTTCGAGGGGGACACCCTGGTGAACCGGATCGAGCTGAAGGGGATCGACTTCAAGGAG…
6B	eGFP-degron	High_RSCU_high_struc_5	ATGGTGAGCAAGGGCGAGGAGCTGTTCACCGGCGTGGTGCCCATCCTGGTGGAGCTGGACGGCGATGTGAACGGCCACAAGTTCTCCGTGTCCGGCGAGGGCGAGGGGGACGCCACCTACGGCAAGCTGACCCTGAAGTTCATCTGCACCACCGGCAAGCTGCCTGTGCCCTGGCCTACCCTGGTGACTACCCTGACCTACGGGGTGCAGTGCTTCAGCAGGTACCCCGACCACATGAAGCAGCACGACTTCTTCAAGTCCGCCATGCCCGAGGGGTACGTGCAGGAGCGCACCATCTTCTTCAAGGACGACGGGAACTACAAGACCAGGGCCGAGGTGAAGTTCGAGGGCGACACCCTGGTGAACCGGATCGAGCTGAAGGGGATCGACTTCAAGGAG…
6B	eGFP-degron	Mid_RSCU_high_struc_1	ATGGTCTCGAAGGGCGAGGAGTTGTTCACCGGGGTGGTGCCGATCCTGGTCGAGTTGGACGGGGATGTCAACGGTCACAAGTTCTCGGTGTCGGGGGAGGGCGAGGGCGACGCCACGTACGGTAAGCTGACGCTGAAGTTCATCTGCACGACGGGCAAGCTGCCGGTCCCGTGGCCGACGCTCGTCACGACGCTCACGTACGGTGTTCAGTGCTTCTCGCGCTACCCGGACCATATGAAGCAGCATGACTTCTTCAAGTCGGCCATGCCGGAGGGATACGTCCAAGAGCGCACGATCTTCTTCAAGGACGACGGCAACTACAAGACCCGGGCGGAGGTCAAGTTCGAGGGCGACACGCTGGTGAACCGTATCGAGCTAAAGGGTATCGACTTCAAGGAA…
6B	eGFP-degron	Mid_RSCU_high_struc_2	ATGGTCTCGAAGGGCGAGGAGCTGTTCACGGGAGTCGTCCCGATCCTCGTCGAGCTCGACGGGGACGTCAACGGGCACAAGTTCTCGGTAAGCGGCGAGGGCGAGGGGGACGCGACCTACGGGAAGCTAACGCTTAAGTTCATCTGCACCACCGGTAAGCTCCCGGTGCCGTGGCCCACTCTAGTCACCACGCTTACCTACGGGGTGCAGTGCTTCTCGCGATACCCGGACCACATGAAGCAGCACGACTTCTTCAAGTCGGCTATGCCGGAGGGGTACGTCCAGGAGCGGACGATCTTCTTCAAGGACGACGGGAACTACAAGACGCGGGCCGAAGTCAAGTTCGAGGGCGACACCCTCGTTAACCGCATCGAGCTCAAGGGGATCGACTTCAAGGAG…
6B	eGFP-degron	Mid_RSCU_high_struc_3	ATGGTCTCGAAGGGTGAGGAGCTCTTCACCGGCGTCGTCCCAATCCTCGTCGAGCTTGACGGAGACGTGAACGGGCATAAGTTCTCCGTCTCGGGCGAGGGGGAGGGGGACGCGACGTACGGCAAGCTGACCCTCAAGTTCATCTGCACGACGGGGAAGCTCCCCGTCCCGTGGCCTACCCTCGTCACCACGCTCACGTACGGGGTGCAGTGCTTCAGCCGCTACCCGGACCACATGAAGCAGCACGACTTCTTCAAGTCGGCCATGCCCGAGGGGTACGTGCAGGAGCGTACGATCTTCTTCAAGGACGACGGGAACTACAAGACGCGCGCCGAGGTCAAGTTCGAGGGTGACACGCTCGTCAACCGGATCGAGCTCAAGGGGATCGACTTCAAGGAG…
6B	eGFP-degron	Mid_RSCU_high_struc_4	ATGGTCTCGAAGGGAGAGGAGCTCTTCACGGGGGTCGTCCCGATCCTCGTGGAGCTCGATGGCGACGTGAACGGGCACAAGTTCTCGGTCTCGGGGGAGGGCGAGGGGGACGCGACGTACGGGAAGCTGACCCTGAAGTTCATCTGCACGACCGGGAAGCTACCGGTCCCGTGGCCCACCCTTGTGACGACCCTCACGTACGGCGTTCAATGCTTCTCCCGCTACCCGGACCACATGAAGCAGCACGACTTCTTCAAGTCCGCGATGCCAGAGGGCTACGTGCAGGAGCGCACGATCTTCTTCAAGGACGATGGCAACTACAAGACGAGGGCGGAGGTGAAGTTCGAGGGGGACACACTTGTCAACCGCATTGAGCTAAAGGGCATCGACTTCAAGGAG…
6B	eGFP-degron	Mid_RSCU_high_struc_5	ATGGTCTCGAAGGGCGAGGAGCTCTTCACGGGTGTGGTCCCGATCCTGGTCGAGCTCGACGGGGACGTGAACGGCCACAAGTTCTCGGTCTCGGGGGAGGGGGAGGGGGACGCCACGTACGGGAAGCTTACTCTCAAGTTCATCTGTACGACGGGCAAGCTGCCCGTGCCGTGGCCTACGCTCGTCACGACGCTAACGTACGGCGTGCAGTGCTTCTCGCGCTACCCGGACCACATGAAGCAGCACGACTTCTTCAAGAGCGCGATGCCGGAGGGTTACGTCCAGGAGCGAACTATCTTCTTCAAGGACGACGGGAACTACAAGACCCGCGCGGAAGTGAAGTTCGAGGGCGACACCCTCGTGAACAGGATCGAGCTCAAGGGGATCGACTTCAAGGAG…
6B	eGFP-degron	High_RSCU_mid_struc_1	ATGGTGAGCAAGGGCGAGGAGCTGTTCACCGGCGTCGTGCCCATCCTGGTGGAGCTGGACGGCGACGTCAACGGCCACAAGTTCAGCGTGAGCGGCGAAGGCGAGGGCGACGCCACCTACGGCAAGCTGACCCTGAAGTTCATCTGCACCACCGGCAAGCTCCCCGTGCCCTGGCCCACCCTCGTGACCACCCTGACATACGGCGTGCAGTGCTTCAGCAGATACCCCGACCACATGAAGCAGCACGACTTCTTCAAGAGCGCCATGCCCGAGGGCTACGTGCAGGAGAGAACCATTTTCTTCAAAGACGACGGGAACTACAAGACCAGAGCCGAGGTGAAGTTCGAGGGAGACACCCTGGTGAATAGAATCGAGCTGAAGGGCATCGACTTCAAGGAG…
6B	eGFP-degron	High_RSCU_mid_struc_2	ATGGTGTCCAAGGGCGAGGAGCTGTTCACCGGCGTGGTGCCTATCCTGGTGGAGCTGGACGGCGACGTGAACGGCCACAAGTTTAGCGTGTCCGGCGAGGGCGAAGGCGACGCCACCTACGGCAAGCTGACCCTGAAGTTCATCTGCACCACCGGCAAACTGCCCGTGCCCTGGCCCACCCTCGTGACCACCCTGACCTACGGAGTCCAGTGCTTCAGCAGATACCCCGACCACATGAAGCAGCACGACTTCTTCAAGTCCGCCATGCCCGAGGGCTACGTGCAGGAAAGAACCATCTTCTTTAAGGACGACGGAAACTATAAGACCAGAGCCGAGGTGAAGTTCGAGGGAGACACCCTGGTGAACAGAATCGAGCTGAAGGGCATCGACTTCAAAGAG…
6B	eGFP-degron	High_RSCU_mid_struc_3	ATGGTGTCCAAGGGCGAGGAGCTGTTCACCGGCGTGGTGCCCATCCTGGTGGAACTGGACGGCGACGTGAACGGCCACAAGTTCAGCGTGAGCGGCGAGGGAGAGGGCGACGCCACCTACGGCAAGCTGACCCTGAAGTTCATCTGCACCACCGGCAAACTGCCCGTGCCCTGGCCCACCCTGGTGACCACCCTGACCTACGGCGTGCAGTGCTTCAGCAGATACCCCGACCACATGAAGCAGCACGACTTCTTCAAGAGCGCCATGCCCGAAGGCTACGTGCAAGAGAGAACCATCTTCTTTAAAGACGACGGCAACTACAAGACCAGGGCCGAGGTGAAGTTCGAAGGCGACACCCTTGTGAACAGGATCGAGCTGAAGGGCATCGACTTCAAGGAA…
6B	eGFP-degron	High_RSCU_mid_struc_4	ATGGTGAGCAAGGGCGAGGAACTGTTCACCGGCGTGGTGCCCATCCTGGTGGAGCTCGACGGCGACGTGAACGGCCACAAGTTCAGCGTGTCCGGCGAAGGCGAGGGCGACGCCACCTACGGAAAGCTGACCCTCAAGTTCATCTGCACCACCGGCAAGCTGCCCGTGCCCTGGCCCACCCTGGTGACCACCCTGACCTACGGCGTGCAGTGTTTCAGCAGATACCCCGACCACATGAAGCAGCACGATTTCTTCAAGTCCGCCATGCCCGAGGGCTACGTGCAGGAGAGAACCATCTTCTTCAAAGACGACGGCAACTACAAGACCAGAGCCGAGGTGAAGTTCGAGGGCGATACCCTGGTCAACAGGATCGAGCTGAAGGGCATCGATTTCAAGGAG…
6B	eGFP-degron	High_RSCU_mid_struc_5	ATGGTGAGCAAGGGCGAGGAGCTGTTCACCGGCGTGGTGCCCATCCTGGTGGAACTGGACGGCGACGTGAACGGCCACAAGTTCTCCGTGTCCGGCGAAGGCGAGGGCGACGCCACCTACGGAAAGCTGACCCTGAAATTCATCTGTACCACCGGCAAGCTGCCCGTGCCCTGGCCCACACTGGTGACCACCCTGACCTACGGCGTGCAGTGCTTCAGCAGATACCCCGACCACATGAAGCAGCACGACTTCTTCAAGAGCGCCATGCCCGAGGGCTACGTGCAGGAGAGGACCATCTTCTTCAAAGACGACGGCAACTACAAGACCAGAGCCGAGGTGAAGTTCGAGGGAGACACCCTGGTGAACCGGATCGAACTCAAGGGCATCGACTTTAAGGAG…
6B	eGFP-degron	Mid_RSCU_mid_struc_1	ATGGTTTCGAAGGGTGAGGAGTTGTTCACCGGGGTCGTTCCCATCCTTGTAGAGCTTGATGGAGACGTTAACGGACATAAGTTCTCAGTATCGGGCGAAGGAGAGGGGGATGCGACATACGGCAAGCTAACACTAAAGTTCATCTGCACTACCGGGAAGCTTCCAGTCCCGTGGCCTACACTGGTTACAACTCTAACCTACGGGGTGCAATGTTTCAGCCGCTACCCGGACCACATGAAGCAGCACGACTTCTTCAAGAGCGCTATGCCTGAGGGGTACGTACAAGAGAGAACGATCTTCTTCAAGGACGACGGCAACTACAAGACAAGGGCGGAAGTAAAGTTCGAGGGTGACACCCTTGTTAACCGTATCGAATTGAAGGGAATCGACTTCAAGGAA…
6B	eGFP-degron	Mid_RSCU_mid_struc_2	ATGGTTAGCAAGGGAGAGGAACTTTTCACGGGAGTTGTCCCTATCCTTGTGGAGCTGGACGGAGACGTGAACGGCCATAAGTTCTCCGTCTCCGGGGAGGGCGAGGGCGACGCAACGTACGGGAAGCTCACGCTTAAGTTCATCTGCACCACAGGGAAGTTGCCCGTCCCTTGGCCGACATTGGTCACCACTCTCACGTACGGGGTACAGTGCTTCTCTCGTTACCCTGACCACATGAAGCAACATGATTTCTTCAAGAGCGCTATGCCCGAGGGGTACGTACAAGAGCGTACCATCTTCTTCAAGGACGACGGTAACTACAAGACGCGGGCTGAAGTTAAGTTCGAAGGCGATACGCTGGTGAACCGGATCGAACTGAAGGGTATCGACTTCAAGGAG…
6B	eGFP-degron	Mid_RSCU_mid_struc_3	ATGGTAAGTAAGGGTGAAGAACTGTTCACCGGTGTAGTACCGATCCTGGTGGAACTGGATGGCGATGTAAACGGGCACAAGTTCTCTGTTTCTGGTGAAGGAGAAGGAGATGCTACTTACGGTAAGCTGACACTGAAGTTCATCTGTACTACAGGTAAGCTGCCAGTCCCGTGGCCAACACTGGTCACCACCCTGACATACGGCGTACAATGCTTCAGTAGGTACCCAGACCATATGAAGCAACATGATTTCTTCAAGAGCGCTATGCCGGAAGGCTACGTACAAGAACGGACGATCTTCTTCAAGGATGATGGTAACTACAAGACGCGTGCTGAAGTAAAGTTCGAGGGGGATACGCTGGTAAACAGGATCGAACTGAAGGGAATCGACTTCAAGGAA…
6B	eGFP-degron	Mid_RSCU_mid_struc_4	ATGGTAAGTAAAGGCGAGGAACTATTCACGGGCGTGGTCCCCATCCTGGTTGAGCTCGACGGTGACGTGAACGGTCATAAATTCTCGGTCAGTGGTGAAGGGGAAGGCGATGCCACTTACGGCAAGTTGACCCTGAAGTTTATATGCACGACAGGCAAGCTGCCCGTCCCATGGCCAACGCTTGTAACTACACTGACATATGGGGTCCAATGCTTCTCCCGTTACCCTGACCATATGAAACAACACGACTTCTTCAAGTCGGCCATGCCAGAAGGCTATGTGCAAGAGCGGACAATCTTCTTCAAGGACGACGGCAATTACAAGACGCGGGCTGAGGTCAAGTTCGAGGGAGACACGCTGGTTAACCGCATCGAACTGAAGGGGATCGATTTTAAAGAA…
6B	eGFP-degron	Mid_RSCU_mid_struc_5	ATGGTGAGTAAGGGAGAGGAACTGTTCACGGGTGTTGTCCCCATCCTGGTTGAGCTTGACGGGGACGTCAACGGACACAAGTTTTCTGTCTCGGGAGAAGGTGAAGGGGATGCCACCTACGGGAAGCTAACCCTCAAGTTCATTTGCACCACCGGCAAACTTCCCGTCCCATGGCCGACCCTCGTAACAACATTGACGTATGGGGTCCAGTGTTTTTCACGTTATCCAGATCATATGAAGCAGCACGATTTCTTCAAGAGCGCCATGCCCGAGGGTTATGTGCAGGAACGGACCATCTTCTTCAAGGACGATGGCAATTATAAGACTCGAGCTGAAGTGAAGTTCGAGGGAGATACGCTGGTGAACCGGATCGAACTTAAGGGCATTGACTTTAAGGAA…
6B	eGFP-degron	Mid_RSCU_low_struc_1	ATGGTTAGTAAGGGAGAAGAACTGTTCACAGGCGTAGTACCAATCCTGGTAGAACTGGATGGTGATGTTAACGGACATAAGTTCTCAGTATCTGGTGAAGGTGAAGGTGACGCTACATACGGTAAGCTGACACTGAAGTTCATCTGTACAACAGGAAAGCTGCCTGTTCCTTGGCCTACTCTGGTTACAACTCTGACATACGGTGTACAATGTTTCAGTCGTTACCCGGATCATATGAAGCAACACGATTTCTTCAAGTCAGCAATGCCAGAAGGGTACGTTCAAGAAAGAACTATCTTCTTCAAGGATGATGGAAACTACAAGACAAGGGCTGAAGTAAAGTTCGAGGGTGATACACTGGTTAACAGAATCGAACTGAAGGGAATCGATTTCAAGGAA…
6B	eGFP-degron	Mid_RSCU_low_struc_2	ATGGTTAGTAAGGGCGAAGAACTGTTCACTGGAGTAGTTCCTATCCTGGTTGAACTGGATGGAGATGTAAACGGTCATAAGTTCAGTGTATCAGGAGAAGGTGAAGGTGATGCAACATACGGTAAGCTGACTCTGAAGTTCATCTGTACAACTGGTAAGCTGCCTGTTCCTTGGCCTACTCTGGTTACTACTCTGACATACGGAGTTCAATGTTTCTCAAGATACCCAGATCATATGAAGCAACATGATTTCTTCAAGAGTGCAATGCCTGAAGGATACGTTCAGGAAAGAACAATCTTCTTCAAGGATGATGGTAACTACAAGACAAGAGCTGAAGTTAAGTTCGAAGGTGATACTCTGGTAAACAGAATCGAACTGAAGGGAATCGATTTCAAGGAA…
6B	eGFP-degron	Mid_RSCU_low_struc_3	ATGGTTTCTAAGGGAGAAGAACTGTTCACTGGTGTAGTACCTATCCTGGTAGAACTGGATGGAGATGTTAACGGCCATAAGTTCAGTGTTTCTGGAGAAGGAGAAGGTGATGCTACTTACGGTAAGCTGACACTGAAGTTCATCTGTACAACTGGAAAGCTGCCAGTTCCTTGGCCTACACTGGTAACAACTCTGACTTACGGAGTACAATGTTTCTCTCGATACCCAGATCATATGAAGCAACATGATTTCTTCAAGTCAGCAATGCCTGAAGGTTACGTACAAGAAAGAACTATCTTCTTCAAGGATGATGGTAACTACAAGACTAGAGCTGAAGTAAAGTTCGAAGGAGATACTCTGGTTAACAGAATCGAACTGAAGGGTATCGATTTCAAGGAA…
6B	eGFP-degron	Mid_RSCU_low_struc_4	ATGGTGTCTAAAGGAGAAGAACTGTTTACAGGTGTTGTGCCTATTCTGGTGGAATTAGATGGGGATGTTAATGGACACAAATTTTCTGTGAGTGGCGAAGGAGAAGGAGATGCTACTTACGGCAAATTAACTTTAAAATTTATATGCACAACAGGTAAACTGCCTGTTCCCTGGCCTACTTTGGTTACAACATTAACTTATGGAGTTCAGTGCTTTTCAAGGTATCCTGACCACATGAAACAGCATGATTTCTTTAAAAGTGCAATGCCAGAAGGATACGTGCAGGAAAGAACAATCTTTTTCAAAGATGACGGGAATTATAAAACTCGAGCAGAAGTGAAATTTGAAGGAGATACACTGGTGAATAGAATCGAATTAAAAGGCATTGATTTTAAAGAA…
6B	eGFP-degron	Mid_RSCU_low_struc_5	ATGGTGAGCAAAGGCGAAGAATTATTTACCGGCGTGGTTCCTATTTTAGTGGAACTTGACGGGGATGTGAATGGACATAAATTTTCTGTGAGTGGAGAAGGTGAAGGTGATGCCACCTATGGTAAACTGACTTTGAAATTTATTTGTACAACTGGAAAATTACCCGTGCCTTGGCCTACATTAGTGACCACTTTAACTTATGGAGTTCAGTGTTTTAGTAGATATCCTGATCATATGAAACAGCATGATTTCTTTAAATCTGCCATGCCAGAAGGTTATGTGCAAGAAAGAACAATTTTCTTTAAAGACGATGGAAATTACAAAACCAGAGCAGAAGTTAAATTCGAAGGTGACACCCTGGTGAATAGAATAGAACTGAAAGGAATAGATTTTAAAGAA…
6B	eGFP-degron	Low_RSCU_low_struc_1	ATGGTATCGAAAGGAGAAGAATTATTTACTGGAGTAGTACCGATATTAGTAGAATTAGATGGTGATGTAAATGGACATAAATTTAGTGTAAGTGGTGAAGGAGAAGGAGATGCAACGTATGGTAAATTAACGCTAAAATTTATATGTACAACGGGTAAACTACCGGTTCCGTGGCCGACGTTAGTAACGACGTTAACATATGGCGTTCAATGTTTTTCGCGTTATCCGGATCATATGAAACAACACGATTTCTTTAAATCAGCAATGCCGGAAGGTTATGTACAAGAGCGTACGATTTTCTTTAAAGATGACGGAAATTATAAAACGCGTGCGGAAGTAAAATTTGAAGGTGATACGTTAGTAAACCGTATAGAATTAAAAGGTATAGATTTTAAAGAG…
6B	eGFP-degron	Low_RSCU_low_struc_2	ATGGTATCTAAAGGTGAAGAACTATTTACGGGTGTAGTTCCTATATTAGTCGAATTAGACGGTGATGTAAATGGTCATAAATTTTCAGTATCAGGTGAAGGTGAAGGTGATGCAACTTATGGTAAATTAACATTAAAATTTATATGTACTACTGGTAAATTACCGGTTCCTTGGCCAACATTAGTAACAACGTTAACGTACGGGGTACAATGCTTTAGTCGATATCCAGACCATATGAAACAACATGACTTTTTCAAATCTGCTATGCCTGAAGGTTATGTACAAGAACGTACGATATTCTTTAAAGATGATGGAAATTATAAAACGCGTGCGGAGGTAAAATTTGAAGGTGATACGTTAGTCAATCGAATAGAATTAAAAGGTATAGATTTTAAAGAA…
6B	eGFP-degron	Low_RSCU_low_struc_3	ATGGTTTCGAAAGGTGAAGAATTATTTACTGGAGTAGTACCTATACTTGTAGAATTAGATGGGGACGTAAATGGGCATAAGTTCTCGGTATCTGGTGAAGGGGAGGGTGATGCTACTTATGGTAAACTAACTTTAAAATTCATATGTACGACGGGTAAATTACCGGTTCCGTGGCCGACCTTAGTAACGACTTTAACGTATGGTGTACAATGTTTCTCGCGTTATCCGGATCATATGAAACAACATGATTTCTTTAAATCAGCAATGCCTGAAGGTTATGTACAAGAGCGAACTATATTCTTTAAAGATGATGGGAATTATAAAACGCGAGCGGAAGTAAAGTTTGAAGGTGACACTTTAGTAAACAGAATAGAATTGAAAGGTATAGACTTTAAAGAA…
6B	eGFP-degron	Low_RSCU_low_struc_4	ATGGTATCTAAAGGTGAAGAGTTATTTACGGGTGTAGTACCGATATTAGTAGAATTAGATGGTGACGTTAATGGTCATAAATTTTCGGTAAGTGGTGAGGGTGAAGGTGATGCGACTTACGGTAAATTAACGTTAAAATTTATATGCACGACGGGTAAATTACCGGTACCGTGGCCGACGTTAGTTACCACGCTTACCTATGGTGTACAATGCTTTTCGAGATATCCGGATCATATGAAACAACATGATTTCTTTAAATCGGCGATGCCAGAAGGGTATGTACAAGAACGAACGATATTTTTCAAAGACGATGGTAATTATAAGACGCGGGCGGAAGTTAAGTTTGAAGGTGACACGTTAGTTAATAGAATAGAGTTAAAAGGTATAGATTTTAAAGAA…
6B	eGFP-degron	Low_RSCU_low_struc_5	ATGGTATCGAAAGGTGAAGAATTATTCACGGGTGTAGTACCAATATTAGTTGAATTAGATGGTGATGTAAACGGTCATAAATTTTCTGTATCTGGTGAAGGTGAAGGTGACGCGACGTATGGTAAGTTAACTCTAAAATTTATTTGTACGACGGGTAAATTACCGGTACCGTGGCCGACTTTAGTTACGACGTTAACTTATGGGGTGCAATGTTTTTCGCGATATCCGGATCATATGAAACAACACGATTTCTTTAAAAGTGCGATGCCCGAAGGATATGTACAAGAAAGAACAATATTCTTTAAAGACGATGGTAATTATAAAACACGTGCGGAAGTAAAATTTGAAGGTGATACGTTAGTAAACCGTATAGAATTAAAAGGGATAGACTTTAAAGAA…
